# Supplementary material for: Genome-wide simple sequence repeats (SSR) markers discovered from whole-genome sequence comparisons of multiple spinach accessions
Source: Sci Rep. 2021 May 11;11:9999. doi: 10.1038/s41598-021-89473-0 (PMC8113571; doi:10.1038/s41598-021-89473-0)
Supplement: Supplementary file 2 — Supplementary Information 2. [file 41598_2021_89473_MOESM2_ESM.xlsx]

## Sheet: Cover page
Genome-wide simple sequence repeats (SSR) markers discovered from whole-genome sequence comparisons of multiple spinach accessions
Gehendra Bhattarai1, Ainong Shi1*, Devi R. Kandel2, Nora Solís-Gracia2, Jorge Alberto da Silva2,3, Carlos A. Avila2,4*
1Department of Horticulture, University of Arkansas, Fayetteville, AR 72701, USA.
2Texas A&M AgriLife Research and Extension Center, Weslaco, TX, 78596, USA.
3Department of Crop and Soil Sciences, Texas A&M University, College Station, TX, 77843, USA.
4Department of Horticultural Sciences, Texas A&M University, College Station, TX, 77843, USA.
*Corresponding authors:
Ainong Shi
University of Arkansas.
Fayetteville, AR 72701
Phone: 479-575-2670
Email: ashi@uark.edu
Carlos A. Avila
Texas A&M AgriLife Research and Extension Center
Weslaco, TX 78596
Phone: (956) 969-5636
Email: Carlos.Avila@ag.tamu.edu

## Sheet: Suppl Table 1
Supplementary Table S1. Diverse spinach accessions used in this study to screen for polymorphic simple sequence repeat (SSR) marker using in silico method, validation using molecular assay, and diversity and population structure analysis. Genome sequences of 21 accessions used for in silico genotyping were noted.
SN	Accessiona	Plant name	Orgin country	Species	Q-groupb	ID Q-groupc
1	NSL6092	VIKING	United States	Spinacia oleracea	Q1	NSL6092_UnitedStates_Q1
2	NSL28217	MT EVERGREEN	United States	Spinacia oleracea	Q2	NSL28217_UnitedStates_Q2
3	NSL28218	VIKING	Sweden	Spinacia oleracea	Q2	NSL28218_Sweden_Q2
4	PI163310	Koelz 8366	Pakistan	Spinacia oleracea	Q2	PI163310_Pakistan_Q2
5	PI165012	Ispanak Dikenli	Turkey	Spinacia oleracea	Q2	PI165012_Turkey_Q2
6	PI169686	Harlan 3192	Turkey	Spinacia oleracea	Q2	PI169686_Turkey_Q2
7	PI173127	Cornell ID #83	Turkey	Spinacia oleracea	Q2	PI173127_Turkey_Q2
8	PI174960	Palak	India	Spinacia oleracea	Q3	PI174960_India_Q3
9	PI176372	Cornell ID #62	Italy	Spinacia oleracea	Q1	PI176372_Italy_Q1
10	PI179508	Cornell ID #75	Iraq	Spinacia oleracea	Q2	PI179508_Iraq_Q2
11	PI179588	458	Belgium	Spinacia oleracea	Qm	PI179588_Belgium_Qm
12	PI181923	Hama no. 20	Syria	Spinacia oleracea	Q2	PI181923_Syria_Q2
13	PI193618	Neusseelander	Ethiopia	Spinacia oleracea	Qm	PI193618_Ethiopia_Qm
14	PI220546	Palek	Afghanistan	Spinacia oleracea	Q2	PI220546_Afghanistan_Q2
15	PI227045	Cornell ID #201	Iran	Spinacia oleracea	Q2	PI227045_Iran_Q2
16	PI249920	Espinaca Veroflay	Spain	Spinacia oleracea	Q1	PI249920_Spain_Q1
17	PI261789	Giant d'etc.	France	Spinacia oleracea	Q1	PI261789_France_Q1
18	PI285751	Koda	Poland	Spinacia oleracea	Q2	PI285751_Poland_Q2
19	PI286435	CGN 9661	Nepal	Spinacia oleracea	Q3	PI286435_Nepal_Q3
20	PI296393	CGN 9662	Iran	Spinacia oleracea	Q2	PI296393_Iran_Q2
21	PI319220	CGN 14185	Egypt	Spinacia oleracea	Q2	PI319220_Egypt_Q2
22	PI321020	Wushe Waka Maru	Taiwan	Spinacia oleracea	Q3	PI321020_Taiwan_Q3
23	PI358250	Kumanovski	Macedonia	Spinacia oleracea	Q1	PI358250_Macedonia_Q1
24	PI360895	Nores	Netherlands	Spinacia oleracea	Q1	PI360895_Netherlands_Q1
25	PI368826	Lokalen	Montenegro	Spinacia oleracea	Q1	PI368826_Montenegro_Q1
26	PI419162	Cornell ID #163	China	Spinacia oleracea	Q2	PI419162_China_Q2
27	PI419218	Cornell ID #164	Hong Kong	Spinacia oleracea	Q3	PI419218_HongKong_Q3
28	PI491261	WP 106	Greece	Spinacia oleracea	Q2	PI491261_Greece_Q2
29	PI499372	Ispolinskij	Soviet Union	Spinacia oleracea	Q3	PI499372_SovietUnion_Q3
30	PI508504	Summer green	Korea, South	Spinacia oleracea	Q3	PI508504_SouthKorea_Q3
31	PI531450	KECSKEMETI	Hungary	Spinacia oleracea	Q1	PI531450_Hungary_Q1
32	PI531452	MATADOR DARKO	Denmark	Spinacia oleracea	Q1	PI531452_Denmark_Q1
33	PI604779	Supahku	Japan	Spinacia oleracea	Qm	PI604779_Japan_Qm
34	PI647854	5.1	Georgia	Spinacia oleracea	Q1	PI647854_Georgia_Q1
35	PI647856	6.2	Georgia	Spinacia oleracea	Qm	PI647856_Georgia_Qm
36	PI494751	VIR 490	Uzbekistan	Spinacia turkestanica	Q3	PI494751_Uzbekistan_Q3
37	PI604792	SPI 155/83	Germany	Spinacia turkestanica	Qm	PI604792_Germany_Qm
38	PI677112	1.5	Turkmenistan	Spinacia turkestanica	Q3	PI677112_Turkmenistan_Q3
39	CPPSIH 3 01a	Viroflay	Differential cultivar	Spinacia oleracea	Q1	Viroflay_Q1
40	CPPSIH 3 02a	Resistoflay	Differential cultivar	Spinacia oleracea	Q1	Resistoflay_Q1
41	CPPSIH 3 03a	Califlay	Differential cultivar	Spinacia oleracea	Q1	Califlay_Q1
42	CPPSIH 3 04a	Clermont	Differential cultivar	Spinacia oleracea	Q1	Clermont_Q1
43	CPPSIH 3 07a	Lion	Differential cultivar	Spinacia oleracea	Q1	Lion_Q1
44	CPPSIH 3 08a	Lazio	Differential cultivar	Spinacia oleracea	Q3	Lazio_Q3
45	CPPSIH 3 09a	Whale	Differential cultivar	Spinacia oleracea	Q1	Whale_Q1
46	Pigeona	Pigeon	Differential cultivar	Spinacia oleracea	Q3	Pigeon_Q3
47	Meerkata	Meerkat	Differential cultivar	Spinacia oleracea	Q3	Meerkat_Q3
48	PI379546	Lokalen	Serbia	Spinacia oleracea	Q1	PI379546_Serbia_Q1
a Genome sequences of 21 accessions (9 differential cultivars in the list and 13 other accessions) were used to perfrom in silico genotyping to identify polymorphic SSR loci.
b Three population groups (Q1, Q2, Q3, and admixed Qm clusters) were identified from the STRUCTURE program.
c The accession name, original country, and the Q group were merged together into one taxon name to ease for phylogenetic tree viewing.

## Sheet: Suppl Table 2
Supplementary Table S2. Repeat motifs, primer sequences, annealing temperatures, expected product size, and flanking sequences of simple sequence repeat (SSR) markers developed from the Sp75 spinach genome sequence. The SSR markers were in silico genotyped using the genome sequence of 21 additional accessions and the variation on repeat number among the accessions were obtained in this study. The…
SN	Marker name	Chromosome	Repeat motif	Motif length	Repeat number	Start position	End position	Forward primer	Forward primer Tm (°C)	Reverse primer	Reverse primer Tm (°C)	Expected product size	Number of alleles in 21 spinach lines	Flanking sequence
1	chr01_3_445088	1	GCT	3	9	445088	445114	TGGCAGTTTCCGTAGCTTCT	60.015	TTCTTCCCCTGATCCAACAC	59.903	270	5	CCGGTGTCACTGGAATTGAAGCTATATCAACTGCAACTGTTGAGGGCTTAAGTTGTGACATAGGAGTAGAAGATGTCAATACAGATTGTTTAGTTGGTGTAGGACCGCCTCTAGGAGGGCGGCTTGAAGCATTCCTAGAAGTGATTTTGGGTGAGGATATAAACATCGAATCCATAAAGTCTTTCTCTTTTGGCAGTTTCCGTAGCTTCTTTACTTGTTGCTTATTTACAGGTTGATCCTTATCTGTTGGCTGCTGCTGCTGCTGCTGCTGCTGCTGCATTGCTTCAGAATTTCTCTTCATATTAAGATTCTGTAATAAGTCAAGAAACTCTGTCATAATTCAGTTTGTCTTATGAGAAAAACACTTAAATTTGTCAGAATGTTTAATTAGCATCGAGT…
2	chr01_3_459839	1	AGA	3	24	459839	459910	TTTAGTGGGCTTGTTCCAGA	58.352	AAAAGGCCCTGCTTCAAACT	60.242	306	7	TTCAAGAACTCTTTTAAGTTGATAAAGAATCAAACCCAGAAAAAATATTCTACAAACACAGAGAAAATTACACGAATTTAGTGGGCTTGTTCCAGATTCTTGATCGATAGTATTAACAATTGAAAAGTTAAGCAATTACAGAAGAACATAAAAATGGGTTTTGAGAGTTACACGAATACACGACGATTCTTCGAAAGAAAAGAAAACCTTTACCTGTTTGTTAGCAATGGAGAAGGATGTTCTCTCACGAGAAGAAGAAGAAGAAGAAGAAGAAGAAGAAGAAGAAGAAGAAGAAGAAGAAGAAGAAGAAGAAGAAGAAGAATGAAGTGCCGTGGGGCTGTGACAAGAAATGGGAGGGAAGGAGTTTGAAGCAGGGCCTTTTTAAACTATATGATGATG…
3	chr01_6_465443	1	TCCCCA	6	4	465443	465466	TTCACCCGAGTGTACCCAAT	60.232	TAAGACCACTTGGGGCTTTG	60.103	106	5	ATTTTTCATAAAAATTTCATTCATGTACAATCATGTATATTTTCGCATTTCATTACTAAAAATTTCTTTTGAAACAATCAACCTACTCCTCGATCCCCCCACCTATAACATATTACATGCACCCGGGTGCACCGTACACCCTCTCACATTTTCTCCTTATATGTGAAGAGAAAATATGATAGGACAACCAATTCACATAAAAATACCTTTGGATGTACGTTTCACCCGAGTGTACCCAATAATTTCCATTCCCCATCCCCATCCCCATCCCCATCCCCCTTATTGCTTGGAACACCATTTTCAACCCAAAGCCCCAAGTGGTCTTATGCTCCGTCGAGCGAGTCCCCTTAATAAATTTTTTCTAGACAAATCAGGTTGAAAAATTCTCCACGGTAACAA…
4	chr01_3_471646	1	AGA	3	13	471646	471684	GAGAACGCTGGTCTCTCACC	59.993	ACCTGATCATGACCCGAGAC	59.928	311	8	TTTTTAGGAATTGAGAAAACCCCAACAAAAGAATTCTACTAACATTTAAATACACAGAAAATTATACGAATTTAATGGGTTTGTTCCAGATTCTAGATCGATAGTATTAACAATTGAAAATTTAAGCAATTGCAGAAGAATATAAAAAATGGGTTTTGAAAGTAACACGATGATTCTTGAAAAGAAAAGAAATGCTTTATCTGTTTGTTAGCAATGGAGAACGCTGGTCTCTCACCAGAAGGAGAAAATAGAAGAAGAAGAAGAAGAAGAAGAAGAAGAAGAAGAAGAATTAGAATGAAGTGCCTTGAGCTGTAACAAGAAATGGGAGGGAAAGGGTATTTTTAAAAAATACCATGACCCCGTCGATGCCGCCTAGTTTACTTATATCAAGTAGAGCTG…
5	chr01_3_779462	1	TGG	3	8	779462	779485	AACCAAAAGCCACTTTGACG	60.147	AACCTCTAGCACCAGGCTCA	60.012	272	2	GAAGTATTTATCAGAAATCACCCCATTTGGAAACCCTAATCCCAAGCATTTTACAAATTCTAGAGGTTTCTCGAATGAATCGGAAAATAGCGGAGGAAATTTCCCATGGGATAACGTCAAAGGCGGCGATGGTGGTGGTGGTGGGGGTTTCCAGTGGGAAGACATGGGTTCATCGTGGTCTACTGGCTTAACCAAAAGCCACTTTGACGGAGAAGCGGTGGGTCATCAGGTTACTCCGTCATCAGCTTCTGGTGGTGGTGGTGGTGGTGGTGGAGGTGGAGGTGGTCCTCAAACGAGTTCCGTCTCTTCCAATGATCCCTTGAGTCAGCAATTGAAGGAACTGCAACGCCAGGCGGAGAAAGCCGCGAAGAGACAGTTGGATGATGAGGATGTGTGGGA…
6	chr01_3_781125	1	AAC	3	7	781125	781145	ATCCAAACCAACCCGACAT	60.042	ATATTGGGGCTTCGACAAGA	59.528	292	2	ACCTTCTCTCCCTAGTATAATTTTTTTTTCTTTGTGTGAACTTGCCCTTTGAAATTGTTGCCAATTTTTGTTGAGCCCACCACAAGCTAAGCATTATTTCGTCTTCTTTACATTAATTATTGTCAAATTTCTCAATATTTCATCTTCTTTAATCCAAACCAACCCGACATTATTCAACAAACAATTAACCAAACAATGGAACAATACATCACTTTAAATCGTAATAGAACTTAACATTGTATTCACATTAACAACAACAACAACAACAACAAAGCCTTAGTCCCAAAATGATTTGGGGTCGGCATTGTATTCAGTATTCACATTATAAAAAAAAAAGAAAAAAAAGCATCACTTCTAATCCTAAAAACCGGAAATTGAACTAACTTAAAAAACAGGATA…
7	chr01_2_856389	1	TC	2	6	856389	856400	CCGTTTTGCAACTTCAATCA	59.706	TCCGAACATACCCAAAACAA	58.866	368	3	CCAAAATTAAAAAAAACCAAAAGGTAAACGCGGGATCCGGAGATGTTCATGAACTCAAAAAATGTGTGGCTCCCCCGTTTTGCAACTTCAATCAGGTAGAGAAAAAATTGAGTCTTGCGACTTTTGCCAGATAGACATCAAAAAGGAAACTTTTTTGTATTTTTTTTGGGATTTCTCCATCTTTTGGCCTTTCTCTTTCCTAGTAATTCATACCAAACGTAACGGAAATACCGTCGTCTCTGTTCTCTTTCTCTCTCTCTCCTCTCTCGGTTTTTGCCGTCGCACCCTTGAAAAACCAAAAAGCAATTCTAAGAGAGATTAGCAGAGAGAGAGTAAGAGGGGGGGAAGGTATTTGACAATCAATATTCAAAAGATTTGTGATTTTGGAACGTTACAAGA…
8	chr01_3_857021	1	TTG	3	5	857021	857035	GGGTCTTGTGTTGGCTGTTT	60.012	ATCATTTCCCATTGCCAAGA	60.274	263	2	GAAAAGACTGTGGCTCTCAAGGGTTTTGAATTGGGAATTGGGAATTGGATTGTATTAAATTGAATTGGGTTTTTGGGGCAAAGATTTGTCAATGGTGATGTCGTCAGATAATGTCAAGGGTCTTGTGTTGGCTGTTTCTTCGAGCATTTTTATAGGGTCAAGCTTCATCATTAAGAAAAAAGGTCTTATGAAAGCTGGGACTACTGGTACTCGAGCAGGTTTTGATCCTTCTCATTCTTTGGAATTATTTTGTTGTTGTTGTTGTTATTGTGTATAGAATTCATTTTTTCTTGGAATTAAAATATTGGTATTTTAATAATTATTCTTGGAAATTGAAATTTTGGATTTTTAATGATTGTTTCTTGGCAATGGGAAATGATGGGTAGTTTTTTTTATTAA…
9	chr01_3_863037	1	GAA	3	6	863037	863054	GATTGATGGTGGGGAAGATG	60.135	TCTCGATCCCTCTCAAGCTC	59.636	294	3	GGTGTTTAGTGGGAGTAGTAGAGGGGTTGAAATGGTGGATTTTGGCCATTTGGGTCATTCGGGGGAAGAAGATTTTGCCGCGGGGATTGATGGTGGGGAAGATGGTGTGTTGAGTCTTGGTTTTGAGTATGATGGGGAGGAAGGGGAAGAGAATTTTAACAATAGTAGTAGCCATTTAAAGAATGATGGTGATGAAGAGTTTGCATATGAAGAGGTTGAGGTTGAGGCTAATGACGGGCTGGAGTTGAGGAAGAAGAAGAAGAAGAAGGTAATTAAAGGATTTGAGAAGAAGGCATGGAGTTGTTTAGCTAATCAATTGGGACAATTGAAGGAAATGGAAATGCGGTTTGAGCAAAAGGAGCTTGAGAGGGATCGAGAGAGACAAAAGACGGAGAATTT…
10	chr01_2_938179	1	TG	2	15	938179	938208	TGTTGTGCCTTGTTGTTGCT	60.347	CATAACCGATTCCCAGCATT	59.784	400	4	CTCTCTCGTCTCTCTTCTCTCGCCCGCAGCCCGCAGCGAGCACTCGTGCCTGCGCTGTTGTTGTGCCTTGTTGTTGCTCGTGTGCCCGCGCACACCCTTGCTCGTCCCCTTGCTTGTGTGCTTAGCGCACACCCCTGCTCTCTCGCCCCTCCTCGCGCCCCGCGCGCCCCAACGTGCCGTGTGCCCTGTCCCGCGCGCAAGCGCTGCTGCGTTCCTTCGTCCCTGCGCGTGCACACACGGTCGTGTGTATGTGTGTGTGTGTGTGTGTGTGTGTGTGTGTTGTTCGTGTTCGCAATTAAATTTCTTTTTCGCCCAATCACCCTAATTCGTGATTGTTCCGTGCTATAGGCCGGATTGGTATAATTCTCTTCTTCCTTACCTATTCTATTTCAATTCCGT…
11	chr01_2_1120023	1	AC	2	25	1120023	1120072	TACCAATCCGGCCTATAGCA	60.436	GCGTCGTTGTTGTTGTTGTT	59.664	299	4	ATAAACAAATCTGAAAATTCATCCTTAATAATTAAAACAACCCTAATGAATCACAACACACAAATCCTCAAACCACGGTATTCATAACCGGTTCCCAGCATTTTAATTACTCAAACACTATTAATATATTAATTTAAAATACGGAATTTAAATAGAATAGGTAAGGAAGAAGAGAATTATACCAATCCGGCCTATAGCACGGAACAACCACGAATTAATGTGATTGGGCGAAAAAGGAATCGAATGCGAACACACACACACACACACACACACACACACACACACACACACACACACACGTCCGTGTGTGCGCGCGCGGGAGAGAGGGGCGACGAGCAAGGCCGGCGCGCGGGACAAGGCAGCAGGGCGCTAGGCGCGCGGACGAAGAGAGAGCGAGCG…
12	chr01_3_1120224	1	ACA	3	7	1120224	1120244	AAGGAATCGAATGCGAACAC	60.081	ACCCTCTTCCTCTCCTTGCT	59.439	265	3	GAACAACCACGAATTAATGTGATTGGGCGAAAAAGGAATCGAATGCGAACACACACACACACACACACACACACACACACACACACACACACACACACGTCCGTGTGTGCGCGCGCGGGAGAGAGGGGCGACGAGCAAGGCCGGCGCGCGGGACAAGGCAGCAGGGCGCTAGGCGCGCGGACGAAGAGAGAGCGAGCGAGTGTGGGTGTGAGGCTGGGCGAGTGAGGGAAGCAGCGACAACCACACAACACAACAACAACAACAACAACAACGACGCAGCAAGGAGAGGAAGAGGGTGTGGGCGTTGGGCGCGGGTGAAGAGGGAGCGAGCGAGGGAGAGAGGGAGTGCAGCGCAGGGCGCGACACACTCGAAGTCACAAGGGAGCGTGCGGGCGTGAG…
13	chr01_4_1163068	1	TTGT	4	4	1163068	1163083	GGCCTACAAGTGGGAAATGA	59.933	GGTCTAAGCAACAATGCCAAA	60.124	333	2	TTCCTTGGTATCATATACCGCTTGAGGTTCTTACTTCGGTAATAACTCAAATAATAGAAGCTAGGCTACACTAATGGCCTACAAGTGGGAAATGAAGCATGGCAATGCTATATTAGTTGTAGGGTCATCTAGTTTGTTTTAAGTCTTTTCAAGGCTGGAACTTAATGGCTATTTTGTTCCATAATCAGCATACCTAAATTTTTGCTTCAAACACAGAAAGACTCACATTTAGAAGAACAAAAACAATGCTTGTTTGTTTGTTTGTTTATTTGAATAAAATGGTCATTTACAGGTTGAGTCAATATGCTTGATTAAAAACAAACAACTCTTTAACAATAAGAACTTTACTAGGTTCAAATCAATCTCTTGATTCGAGTTCCACTAATCTTTGGCATTGTT…
14	chr01_2_1203887	1	GA	2	9	1203887	1203904	ATAACGCCAACATTCCTTCG	59.96	GTCAACGCGGGTCAACTATT	60	370	2	TGGCTTTGCTTCTCCTACTCTGGAATTCTTGATGAGAGTGTAAATCGGCACCAAATTCGCTCAATATCATATGATAACGCCAACATTCCTTCGAACAACAGTGAAAACGGCGGAATTCCAACCTTAGCAATGTTAGATCTGAAGAAGAGAAAGACAGGGAGAGAGAGAGAGAGAGAGAGAGAGAGAGAGAGAGAGAGGGGCGAGAGAGAGAGGAGATGCTAGGGTTTCAGGCCGGGACTGTGAATGGGCGAGAGAGAGAGAGAGAGATGAAAAGATAATTCACAGCGAGCCCACTTCAAGACTAAGTTGCAAGTATGGAACGTATTCGCAACAACCACATACCCCCACGCTGCAGTTAAATTTCTGATTTTTTTCATTAATTCACAGCGTTTTGAGCCC…
15	chr01_2_1269785	1	GT	2	9	1269785	1269802	CATCGGTGAAGAATGCTGAA	59.799	AGACTTTTGCCGTGCTCAAT	59.882	278	3	TGATCGATGGTCTGTTTCACTTTGTACTCAACTAATTAGCATTTACTGATGACAGTAAAAGAGTCTGTGTAAATGAAACGACACAGAGTCAATGTATCACAACATCATCGGTGAAGAATGCTGAATTTGATTTATTGTGTCAAGTCTGCTTTTTAAACTTAAGGGTACGTTTTTTGTTACCTGCCTTTCTCGATGCAGAACCTTTTTTGTTACCTGAACCAATGTTTGCTTGATGCAGATGCTAAACAAGTGTGTGTGTGTGTGTGTGGGACACTTGCAGATACTTATATGTTAGACAAGGAAACAAAGGAAAAGATGAACTCCTTATCAAATAAGTGCCTCAATCAGCTTGAATCTTTGCACATTGAGCACGGCAAAAGTCTCACAACCATTCAGAAC…
16	chr01_2_2105898	1	GC	2	7	2105898	2105911	ACGAATTAGCATCGGACGAG	60.235	GAATTAGGATTTCCCGCACA	59.901	231	5	NNNNNNNNNNNNNNNNNNNNNNNNNNNNNNNNNNNNNNNNNNNNNNNNNNNNNNNGAAATATTAAATGTTGTTCGTATCGGAAATGAATTCCGGAATCGGGAATTTAATCGGAAGCGTATCGTACGAATTAGCATCGGACGAGGCCCGCTAGACGAAGGCCCAGCACGAAGCCAGGCCATCGCCCAGCGAACCGCACGCAGCAACGCACGCCTCGACCAGGCCCAGCGCAAGGCCAGGCCCAGCCAAGGGCGCGCGCGCGCGCAGCACCGCACATGGGCTGTGCGCTTGTCGTGGGCCGCAAGGCCTGCGCAGGTGCACGGCTTGTACGATGCGTGTGCGGGAAATCCTAATTCTATTAGGATTCGTGCGAAGATTAAAATCCTAATCCTATTAGATTT…
17	chr01_2_2206215	1	TG	2	31	2206215	2206276	CGGTTGACATGCTAGGGTTT	59.993	GCAAAGTGTGAAAGCTCACG	59.64	160	7	AAGCGCCAGCCCATCGCCCAACGCACCAGCTGATGAGTGACATTTATGTCACTCTTAGCTTAGGATTTTAGTTCATTTTATTATCATTTTATTATTATTATTTGCTTAGTTTTATCGTTTTTAGTTCGTTTATTGCATTTTTGCATTAATCGTAATATTTTCTCGTCTCGTCTTGAGCCACAAGCCTTGTGTTGGCCGGCCGGTTGACATGCTAGGGTTTTTGGTATCCTAGGATTATATATATATATATGTGTGTGTGTGTGTGTGTGTGTGTGTGTGTGTGTGTGTGTGTGTGTGTGTGTGTGTGTGTGTATGTGTGTGCTTTGTACATAGAATCACACGTGAGCTTTCACACTTTGCCTATCACATAAAAGTGAGATCCTTCATAAAACCTTAAAT…
18	chr01_2_2492373	1	AC	2	9	2492373	2492390	TGATTGGGCGAAAAGAAATC	60.016	CACACCTGCTGTCCCTCTCT	60.458	276	2	AAACAAATCTGAAAATTCATCCTTTAATAATTAAAACAACCCGAATGAATCACAACACACAAATCCTCAAACCACGGTATTCATAACCGGTTCCCAGCATTTTAATTACTCAAAACAATATTAATATAATAATTTAAAATACGGAATTTAAATAGAATAGGTAAGGAAGAAGAGAATTATACCAATCCGGCCTATAGCACGGAACAACCACGAATTAATTGTGATTGGGCGAAAAGAAATCGAATACGAACACACACACACACACACAAACGTGCGTGTGCGCAGCAAGGGCGATGAGCGCGAGCGAGGAGAGGGGGCGCGCCCGCGCTGGGCGCGAAGGAGAGCGAGAGGGCGAGCGGGCAGCGCTGTGCGCGAGGGCACGAGCGAGGGAGAGAGGGC…
19	chr01_2_2499994	1	TG	2	8	2499994	2500009	ACACCTGTTGCCCATCTCTC	60.12	TGATTGGGCGAAAAGAAATC	60.016	273	2	CTCTCGCTCATGCACTCGTGCACACCTGTTGCCCATCTCTCGCTCGTGCCCTGGCGCACAGCGCTGCACCTGCTGCCTCCCTCTCGCTCGTGCCCTCGCGCACAGCACTGCACCGCTCGCCCTCTCTCCCTCGCTCGTGCCCTCGCGCACAGCGCTTCCCGCTCGCCCTCTCGCTCTCCTTCGCGCCCAGCGCGCGCGCGCCCCCTCTCCTCGCTCGCGCTCGTCGCCCTTGCTGCGCACACGCACGTTTGTGTGTGTGTGTGTGTTCGTATTCGATTTCTTTTCGCCCAATCACAATTAATTCGTGGTTGTTCTGTGCTATAGGCCGGATTGGTATAATTATCTTCTTCCTTACCTATTCTATTTAAATTCTGTATTTTAAATTATTATATTAATATT…
20	chr01_2_2509804	1	TG	2	10	2509804	2509823	CACTCGTGCACACCTGCT	59.574	TGATTGGGCGAAAAGAAATC	60.016	286	3	CTCTCCCTCGTGCACTCGTGCACACCTGCTGCCCCTCTCTCGCTCGTGCCCTCGCGCACAACGCTGCACCTGCTGCCTCCCTCTCGCTCGTGCCCTCGCGCACAGCACTGCACCGCTCGCCCTCTCTCCCTCGCTCGTGCCCTCGCGAACAGCGCTGCCCGCTCGCCCTCTCGCTCTCCTTCGCGCCCAGCGCGCGCGCGCCCCCTCTCCTCGCTCGCGCTCGTCGCCCTTGCTGCGCACACGCACGTTTGTGTGTGTGTGTGTGTGTGTTCGTATTCGATTTCTTTTCGCCCAATCACAATTAATTCGTGGTTGTTCCGTGCTATAGGCCAGATTGGTATAATTCTCTTCTTCCTTACCTATTCTATTTAAATTCCGTATTATAAATTATTATATTAA…
21	chr01_6_2626809	1	GGCTCA	6	8	2626809	2626856	TCTTTTCTTGGCCTTGAGGA	59.926	CCCTTCGTGAGTTTGATCGT	60.111	262	3	CGATATAAACATAAACTATGGTTGGGCGAATTGTCCAACATTTTTCTCACACACAACTAAATATGTAAGCAAGGCTAAAGGGAGACATCATCAGACTTGTCCTTTGATTCGCTATAACCTTCTAGGGTGAATAACTCATATTTAAGTTCATCATCATCATCCATATCAAAATAATAAGCTTCTTTTCTTGGCCTTGAGGATCTTCGTAGACCTTGAAGTTGATGATTATCTTCTTCTGGCTTAGACTCGGGCTCAGGCTCAGGCTCAGGCTCAGGCTCAGGCTCAGGCTCAGGCTCAAACTCAGGCTCAAACTCAAATTCAGGCTCAAACTCAAACTCAAATTCAGGCTCAAACTCAGGCTCCGAATCGCTTTCAGGTCTCAAAACAGCTTGATAAATA…
22	chr01_2_2716245	1	GC	2	7	2716245	2716258	GCATTCGCCAAGTACCAAGT	60.14	TATCCCTTGCCCAGAACATC	59.894	340	6	ACGGCTAGTGGGGTTAATGGGTAAAACGGCTAGTGGAGTTAATGGAGCAGTTTCCAGAGTTAGTGGGTTGATTAAGTCAGGAGACTTAATCAAACTGCCCTTGACCAAAAAGAATAACCCGGTCCACAAAACCCACCCCACGCCCGCGAACCGCATTCGCCAAGTACCAAGTACCAAGTACCAAGTACCAAGTACCAAGGCCCAAGGCCCAAGGCCCAAGGCCCACGGCCCTCGCCCGAGCCCGGCCCGGCGCGCGCGCGCGCGTGTGTGTGTTGTGACCACCCATGCCACTCTCAAGCACTCTTAAACAAATGATTAAAGGGTAGTGCAATATATAAAGAAGGTAGTATGTGGGTTTTTTATCAATGTGGGACAATTGGTTTTTCATTCTTTTGAAGC…
23	chr01_2_2720749	1	GC	2	7	2720749	2720762	GCATTCGCCAAGTACCAAGT	60.14	CCAACAATCAGCCACTTTCA	59.691	302	4	TAGTGGAGCAGTTACCGGAGTAATGGGGAACTCCAACAGTCATAAAACGGCTAGTGGGGTTAATGGAGCAGTTTCCAGAGTTAGTGGGTTGATTAAGTCTCCTGACTTAATCAAACTGCCCTTGACCAAAAAGAATAACCCGGTCCACAAAACCCACCCCACGCCCGCGAACCGCATTCGCCAAGTACCAAGTACCAAGTACCAAGTACCAAGGCCCAAGGCCCACGGCCCTCGCCCGAGCCCGGCCCGGCGCGCGCGCGCGCGTGTGTGTGTTGTGACCACCCATGCCACTCTCAAGCACTCTTAAACAAATGATTAAAGGGTAGTGCAATATATAAAGAAGGTAGTATGTGGGTTTTTTTTATCAATGTGGGACAATTGGTTTTTCATTCTTTTGAA…
24	chr01_3_2740526	1	CAG	3	13	2740526	2740564	TCGTAAGCTAGGCAAAACGAA	60.027	CACAACCATACAAGCGATGG	59.988	299	7	GCATCGGAATCGTATATCGTATCGCGAATATTCGTAAGCTAGGCAAAACGAATAAATCGTATCGTACGACGGTGATTCGTCGTATACGAAACGATAAATTATAGGAAATATATTTAATTGCGGATACGAAAGGGGCAACGCTGCCAGCCCAACGAGCCAAGGCGCGCAAGCGCGCAAGGCCCACTGGGCGTAGCAGCGAGCCAGCGCGCAAGGTGCATGCCTTGGCTGGGCGCACGCACACGCAAGGGACAGCAGCAGCAGCAGCAGCAGCAGCAGCAGCAGCAGCAGCGCACACAGTGCGGCCCAAGGCCCATCGCTTGTATGGTTGTGCGCGTGTGGGCTTGCGCGGATGATGCTGGCCGGCCTTGCCTTATGGCTTGATCGGTTAGTAAGGTTATG…
25	chr01_2_2811893	1	GT	2	7	2811893	2811906	GTGATTGGGCGAAAGAATTG	60.448	TTCCCTCGCTCGCTCTCT	61.356	278	2	AAATCATTTAAATTAAAATCGAAAATTAATAAGAATTATTGATTAATTAAATAAATAAATTTCGGATAATTAAAAATAAAAGAAATCCGAAAAAAAAAATTAAATATAAATTCGAAAAAAAATATTCGAATAATACTAAATAAATAAATAAATAACCAATCCGGCCTATAGCACGTAACAACCACGAATTAATTGTGATTGGGCGAAAGAATTGAACAAGAACGAACACACACACACAACGCACAACTCGTGTGTGTGTGTGTGCGCAGCGACGAAGGGGGACGCAGCAGGGCCGCGCGCGGGCTGGGCGCTGTGCGCGAGNGCGCAGCGACGAAGGGGGACGCAGCAGGGCCGCGCGCGGGCTGGGCGCTGTGCGCGAGGGAGAGAGCGAGGGAGCGA…
26	chr01_2_3040482	1	TC	2	27	3040482	3040535	CATTGAAGCTGCCACAGGTA	59.864	TCTGGAGGCAAGGAAACAAC	60.232	242	4	TTATTGGGTTTAGAAAGGAGTATTGGTATTAGTATTAGTACAGTATTCCATAGTCCGTAATAAATACTAGGAGTCAGGTGTTTGACTTGTAATAAATGATCAATTGACAATTGCCATTGAAGCTGCCACAGGTATTATTTTCATCACAGAAGACTAGAACATTGAGAAAATCAGAAAGAGAACGTTGCACCGCTCTCAAACATTAACATTTTCATTTCTCTCTCCGGGGTTATGCCGCTCAACTGTAAATCTCTCTCTCTCTCTCTCTCTCTCTCTCTCTCTCTCTCTCTCTCTCTCTCTCTCCTCTTTTCCTCGTTTTTCCATGTTTGCTGTGTTGTTGTTTCCTTGCCTCCAGATATCAATGCTGTCATTTATAGCTTGCTTTATTTTTATTTATTT…
27	chr01_6_3040702	1	TGTTTA	6	6	3040702	3040737	ATGATGCATTGCTCTGTTCG	59.83	CAACATGCAAGGAAATTGGA	59.518	239	4	TCTCCGGGGTTATGCCGCTCAACTGTAAATCTCTCTCTCTCTCTCTCTCTCTCTCTCTCTCTCTCTCTCTCTCTCTCTCTCTCCTCTTTTCCTCGTTTTTCCATGTTTGCTGTGTTGTTGTTTCCTTGCCTCCAGATATCAATGCTGTCATTTATAGCTTGCTTTATTTTTATTTATTTTGTAATAACAATTTCATGATGCATTGCTCTGTTCGATGATGTAGTTTGTATGTGCTTCTTTTTATTCCCCTGTTTATGTTTATGTTTATGTTTATGTTTATGTTTATTTTCCCATGTTTTATTCATTTTTGTGATTGTCTGATGTTTGTATGTTTACCGTATGATGTTATTTCTAGATTTGCATGAGTTGAAATTGCTCATCTCTTTCTCAGATTTGTGG…
28	chr01_5_3041403	1	GGGTT	5	5	3041403	3041427	ATGGCGGAAAAGAGGAAGAT	60.039	TTTTGAAGCTTTGCATCACG	59.992	272	3	GTTATTGGGGGCCCAATTGAATAAGCAAAGATAGAAAGGAAGGTAAAACCGTAAAAGAATGGCGGAAAAGAGGAAGATAACAAGTGAGGGTGTTGCACTCAAACAGCAAAACACAGGGGATTCCTCAAACTCCAACCCGGGCAACTCGTATGTTCGTATCAAATTTGTGACTCAGGTTATCATCTCTCTTTCTTTTTATCTATCTCTTTCTTTGTATTTTTGTGAAAAATAAATCTGACCTTAAAAATGGGGTTGGGTTGGGTTGGGTTGGGTTGGTTAGGAGAATGAAGAAACATACTTTAAGGTGCTGCGTGATGCAAAGCTTCAAAAAGCATTTGATGCATACTATCGGCACCACAAGTTGATCAAACCGCTTACCTTCACCTTCGATGGGTTACG…
29	chr01_6_3085685	1	TGCCTG	6	14	3085685	3085768	AGAAATTGGAGGGCCCATAG	60.278	CCCTGCGTATTTTCTCAGTTG	59.755	390	4	CTAAATTAAGCTTGTTTTATCTTGTACAATAAAAGGCAACTGAAAACAGAAGAAAAAGCAATGTCTGGAAAAGAAGAGATGAAGAGTTGGGAGGAGCTGTGGATTCGTTGGTGGTAGAAATTGGAGGGCCCATAGAATTGGGATTAAGTCCTGCTCCACTACCACCACTGAAGGTTGTTGGTGAGGTGGTGGTGGTGGTGGGGGTGAGTGGTGTTGCTGTTCCGTAGGGGCTTGTTGTTGGTGTGGCGCTGCCTGTGCCTGTGCCTGTGCCTGTGCCTGTGCCTGTGCCTGTGCCTGTGCCTGTGCCTGTGCCTGTGCCTGTGCCTGTGCCTGTTATGCTTCCTGCTGTACTGAAAATTGAACAAAAACAATCAGTTTACTCAATGACATCTAAACAAA…
30	chr01_2_3173381	1	GC	2	6	3173381	3173392	GCATTCGCCAAGTACCAAGT	60.14	CAAATCCCAGCTTTCACTCC	59.67	345	2	CTGGATATTGCGTAATACGAACTGAAACGATTGTCGTGCCGTGGCCGGACCACTGCTCTAAAAGACAATTCCGCGCTACCTCCGATGCAGTAGAACGCTTGCGGTTGCCCTCCAGGGTTTACACGACAACCGCATTCGCCAAGTACCAAGTACCAAGTACCAAGTACCAAGTACCAAGGCCCAAGTACCAAGGCCCAAGGCCCAAGGCCCAAGGCCCATGGCCCACGGCCCACGCCCGAGCCCGGCCCGGCGCGCGCGCGCGTGTGTGTGTTGTGACCACCCATGCCACTCACATGCTTTCTTAAACAAATGTTTCCCTCAAACCCCCAAATATAAACATTGAATATGGTTTGTGTTTTTCCCATGTGGGACTTTTCATATTCCCACATTTTCCCACTC…
31	chr01_6_3313110	1	ACACAA	6	10	3313110	3313169	CCTTCGTCTTCGTCTTCGTC	59.989	CCATGGTAGCAAGGCAAACT	60.132	306	5	TAAGTTTTACTTAACCAATAGTTGGCAAAATAAATAAAATAATTTTTACTTAACCAATACTTGGTGAATAGAATAAATAAAAAAAGATGTTCGACGACATATTTTATTGTGAGAATTAAATTAAAGCAAATACAAACAAACATACCTAGCCTTGATCGATTCTTCGCCTTCGTCTTCGTCTTCGTCTTCATGGTTGTGGTTTCGTCGAAAATTCAGCAACATTGACAGTATGTTGCTTCCTTAATCCTTACACAAACACAAACACAAACACAAACACAAACACAAACACAAACACAAACACAAACACAAACATACAAAAGTAGCAATCCTATATTAGGAGATTGGAATCCACCAATAATATGAAGTTGATTTAATAAAGCCTCTTACACTATAAACATT…
32	chr01_2_3543416	1	GA	2	6	3543416	3543427	TACCTTTGGTTTGGCTTTCG	60.103	GGTCCATCCACTCCACTCC	60.328	323	2	CCATACGGCCAATGCGATGGTGGGGGTGATCAACCGGTTGAAGTCCGCGTTGGTTCGAGCTCGGTCTGCGCTTTCTTGCAGGAGCCCCCACTCTACTCGGGTAATGTGCCCTCTCTTTTTTTCTTTTGATTTGTACCTTTGGTTTGGCTTTCGGTTATTCACTCTCTTTTTTGTCCCTTTTTGCAGACGGCTACTGGGCGTGCTGGGGCCGACGATGCGGGTCCCTCGGGCGGGGGACACGGTCGTCGCGAGAGAGAGAGAGCACGACACTCGCCCCTACGGCATCGCCGTTCTGACGCGGGGGTGAGTTCTTCCGGGGAGAGGTCCGAGCCGGAGCGTAGGCGGCGTTCCGTGTCAGTGGCCCGAGAGCCTAGCCCCGAGTTGCAGTCGCAACCTCAT…
33	chr01_2_3570449	1	AG	2	8	3570449	3570464	AAAACGTGGGCATCAACAAT	60.235	GGTGGTTCCTGGAGTTTGG	60.347	287	4	AATAATCCAAAACGTGGGCATCAACAATCATAAAAAAAATCCAAAATAGGGACATCATAAATTATCAACATCAGGGCCATCAAAACAACAAAAAAACATCAAACATCAGGGGCATCAAAACAACCAAACATCATCAATATCAGGGGAATCAAAACAACTAAAAATAAAAATAAATCCACCCTGTTCAGGAAGAGATCACATTGGCTGGCAACCATATATCAACATGCAATAATCATCATCCTCCATAAAAGAGAGAGAGAGAGAGCTACCGCCCACCCAAACTCCAGGAACCACCGGATCGGTTGATTTGTGTAATACCTTGTATTTTTAAATAATTATAAAGATATTTAATTATATTTATAAAGCATTTTATTAGTTTTATAAATTAAAGTTTCATTT…
34	chr01_5_3596303	1	CTCAA	5	4	3596303	3596322	ATCTGGAGGGTGAACATTCG	59.927	CCATGGCAGAGAACTCCCTA	60.21	210	2	CTTGCAGAAGCTCAACTGCAGAAGGCTAGCCCTGAAGATATGAAACCTGAACAGCTCGAAAAGGCCAACAAGTTGGATGGTTGGCGTGAGGAGCTGAAACATCTGGAGGGTGAACATTCGTCAGTATTATCAAAATCGTGACCCTCTTCATTCCTTCTAATCGCTATTTATCCAAGCTTGTCTTGAATCTTGATTGAGTAAGGTCACAAGTTAATCCTTCATTAGATGCTCTTGAGAGAGGGATCACACCTCAACTCAACTCAACTCAACAGTTCAGGCTTTGATTGGTCTAGGGAGTTCTCTGCCATGGTCTAGTTGATGTTTAGCTGTGTGTAACTTGTGGTATTGTGGTATTGTGGTATTGTTGATCAATGTTTGTTGTAACGTATGTTTCGCATT…
35	chr01_2_3718877	1	TG	2	7	3718877	3718890	GTTGTTGCTGCGTTGTTTGT	59.812	ACTAACCCAATACGGTGTTCA	57.021	204	2	CGTGCCTCGCCCCGCAGCGCAGCACCATCGTTGTTGCTGTGTGTCGCGTGCCCTCGCCCCTCCCCGCAGCCCCGCAGCGCTGAGCCTCATGCTCGCTGCTGCTCGTGTGTCGAGTGTCCCGCGCCAGCGCCCTGTCCATCTCGCCCTTGTTGCGCGCTGCCGCGCTGCTTGCGTGCTGCGGTGCGTGTGTTGTTGTTGTTGTTGCTGCGTTGTTTGTTCGACGCACACACACACAACACAATTCATTGTTGTGTGTGTGTGTGTTGTTGATTGGGATAATCAGATTTTGTTTTCAAAAATATTAATTTTCAGTTTTAAATTGATTTATTTATTGTGATTAGTTTAAATATTTGGGTTGTTTAAATTAATTAAAACGGTTATGAACACCGTATTGGGTTA…
36	chr01_2_3798300	1	CA	2	10	3798300	3798319	AACCAACGGGTTTTCAACTG	59.869	AACTGTGGTGCCTTTCATCC	59.973	204	3	ATCATCCATTGATCCATAGAACTTAAAGGGCTCCACTTGAATTGGTCTTCCTTGTGCGTCTATACATGGCCATCTCGTGAAGTATTGGTGAAGCAAGTCACCTAAATCTCCATAAACCAACGGGTTTTCAACTGATGAAGCTACTTGGTATACACTTATTTCTGATTTCCCACCCGTTCCATGCTTAGCTATAGCTGCTAATGTTGCATTAACAACCATATCAGCTGGAACCTGTAAAAAAAAAAAAAACACACACACACACACACACAAGAAAGTTGTGAACTATGAATATGAGTCCGGATGAAAGGCACCACAGTTACTCTTTAATGCTTTACTGATCAATCTAGTAACAGAGTTGCTCCATTTCATTTAACCAAAACCTCCAATTAAGGAAAGATA…
37	chr01_3_3996646	1	ACA	3	11	3996646	3996678	TTCCCTGCAGCTAAACCTGT	59.875	GGCTATCAGCTCCAAGTCCA	60.362	256	6	TATTACGAAAATGTCATTTGATTGGAAAGAACTCGGAATGGCTCCAAACATTCACTCTAATCTCTTTTTTCTTCCCTGCAGCTAAACCTGTGAATGGCAGTGGCACAGAAGATCCGTTGAGTAGTGGATCTGGGTTGCTTAACCCAGTCGCGGCTGTACATCCGGGCTTAGTCTATGACCTCTCACCAAACGATTACATTAGGTACCTTTGCAGCGAAGGCTACAATGGAACCACCCTAGCCCTTGTCCACAACAACAACAACAACAACAACAACAACAACAAGTACAACTGCTCGAAATTCAAGCCTGGACTTGGAGCTGATAGCCTGAACTACCCTTCAATGCACCTTCAGCTTGGCGCTAGTGACACACACATTTCAAAAGTGTTCCATCGGACTG…
38	chr01_3_4056800	1	CTG	3	7	4056800	4056820	CACTCTTTAGGCTGGCTTGG	60.008	GGTGGTAGGCATCAAGGAAA	59.933	370	3	ATCAAATCTATGACAAATCAAGATATGACTTTCAATACAAAGATGGGATGCATTACCAACGGTGATAGTCACAGTTAAGGCAGAGAACTTCAAGAAAGTCCAGCAACTGGTGAAAATAAACACTCTTTAGGCTGGCTTGGTTTTGTTCTTGTTTCAACTGGCTGCTGCCAGAATTGCTGCTTTCTACTTCTGCCAGAACTGCTGCTGCTGCTTCTAGCTTGTAATCGATAACTGTTGTTGCCAGAACACCTGCTGCTGCTGCTGCTGCTGAAGCTATGTTCACCAGTGCTCGGACGCTCAAGGGATGAAAGATGTCACCCAATGGATGACCGAACCAGGCAGAGTCGGCCAGCAGATAATTGACGGCCTTAGAAGGATTACATGAGCTGTACTTTGGTT…
39	chr01_4_4143598	1	GTAT	4	14	4143598	4143653	CTGCAAGCAGCCATTAACAA	60.014	CTTATGCGGGAAGAGTCCAG	59.83	154	6	TATGTATGGACCCACTTGATCCATAAAGTATCTTTCGTACTAGCAAGGTTTCAGAGAAGTTTAGTAATAGCAAGACGATTTCATAGAAGCATATTGCAAGGTTCCAACCACCCACACTCTTAGGTAAACAAAGAGAATCTCGTGCTACTAAGATCCTCTTTTAGACCCCCTGACTTTTCTGCCCACAAAAGGTTCTGCAAGCAGCCATTAACAATTTTAGAATGTTTCTAGGGATAAGATTTGACACCAGTATGTATGTATGTATGTATGTATGTATGTATGTATGTATGTATGTATGTATGTATGCTAAAAGGACCGCCTTGATCAACTGGACTCTTCCCGCATAAGTCAATAAACACAAAGACCAACTTTCAACTCTATCCAAGATGTTCTTAATGA…
40	chr01_3_4253842	1	TGC	3	5	4253842	4253856	CCACAATGGGCTACACTGGT	60.833	CGCATATCACTGAGCACGAA	60.979	253	2	TTCTAGTAGGACTATGAATACTTAATCCCAAAGTTACTTGGCAACTAAGTAATTAGACTTTTCTTCGAGCCCAAGACGAAGGAACCAACGCAGCCACAATGGGCTACACTGGTGCGCGTGCCTGCCTAGGCCAAACCGCAGCCACAGCTGCCCATAGGCCCAGCGCGCTGCAGCCTTGCCTTTGTGGGCTTGCTTGCTTTGCGGGCTGTTATGCTGTTGCTGCTGCCTTGCTTGCTTGGCGGGCTGCTATGCTGCTGCTGCTGCCTTGCTTGCTTGGCGTGGCCCACTATGCTTCCAGGCCCATCGGTTGAGCGATGGTGCTGGGCTTCGTGCTCAGTGATATGCGATCGGCCTTTGCTTGTCGAGCGATTGGCCGGCTCGCTTGCCGGCTTGTCGCTC…
41	chr01_5_4337288	1	TCGTG	5	4	4337288	4337307	TTCACCCGTCAACATGAAAA	59.941	TTGGACACGAAGGAAGAAGG	60.224	235	3	AAAGGAAAGACGTACTTATCTTTTTCATCTTTAGTGTTATCTTCATTATTCTTAGTCATACTCATGTTCTGTTTTTATCTTTTTTTTTCTTCTTCATTTTGTTGTTAGTTTGTTACGCCAACTGAATAACCCAAACAACCATAAATAGTAATAATCTACTTATACTTCACCCGTCAACATGAAAAATCGTCAAAAACTATTAAAAAAGACTCATAAAATAAAATAACTTAAAATAGAATTTAAAATATATCGTGTCGTGTCGTGTCGTGTCGGGTTGTGTTTGTGTTGAATATAAAATAGAGTAAGAAAACGTTGAACACTAACCTGATTCTTTTAAAAACGTGACAGGTAACATACGAGCCTGAAACCTTTAACAATAACCTTCTTCCTTCGTGTCCA…
42	chr01_4_4343065	1	CATA	4	6	4343065	4343088	GCGTTTGTCCACCTTATTTG	58.147	TGTCTGTTGCGCGTATATCA	58.885	262	2	TAAACCCTCGAATCCATAGAGTTACTATTTTTAGTAAGCGTTTGTCCACCTTATTTGTTACTAAATTTGTTCTCGAAATTTTGTTGTTACCAGGTATATCCATCTTCTACTCTATTCAAATTAAGTGGCAAAGACACAACTATTGTACTTCAGCCAATTTCTTTTACATCATTTGATATGATACAAGAACAACAAAGTCATCTCTTAACCAAGGATGCAGATTCTGGCCTAAAATATTCTTCCTGAGCTCATACATACATACATACATACATACACTGATGATATACGCGCAACAGACATCCGAATACATGATTTGGGCTTTTATTGTACACGATCTTTGTTTTTTTTTGGAACAAGCTCGGGTCTTCGGCCGTTGTACCAATTCTTAACAAGCTCAAA…
43	chr01_4_4402425	1	ACAT	4	8	4402425	4402456	GGAGATCAAGCTTTCCAGCA	60.483	TAAGCCACCGCACATGTAGA	60.28	381	5	AGCCCACAAAACACCATAATAAATAATGAATATCGGACCACACCGAGTGTCGGGCCATACCGACGGAATTCCAGCGCACAATTTAAATGAAACAACGTCTTGTATCATTAGTAGGAGATCAAGCTTTCCAGCAAGTCTCCCCCCATTGTTCATACTCAAGGTATATACGTTCCAAGAGTTTTGAAGATTGTTCTGGTTGCACTTTACGTTTATTAATATTTTATTAAAGGCGAACTCGAGACTCAACAAACATACATACATACATACATACATACATACATTTAATAAACGACAACCAAAACAATCTCATTTTAATCCTTTAGGACTTGTGATTAATAAATCAAGACGTAGTGAAATTACTACAAAGTTCCTTCTCACAAAAGGTGAGATTCCACATCA…
44	chr01_2_4490325	1	CA	2	7	4490325	4490338	GTACGGGTGGTCAGCAAAGT	60.035	ATGCTTTGGCACATGAGTTG	59.722	240	3	AAAGAGAAACAAATAATAAATATATACATCCCAATTATATTCTCGGACCAGGAGTATGAGACATCCTTAGATGTCCTTCGATAGCTGTCAATATCAGTACGGGTGGTCAGCAAAGTTGCTAACTGTAGTCTAGTGCATGTGTAAAACAATACTGTTATTCAAACTATAGCTACTCAAATACTTTTTACCTAATCCGCAGACGGGACCATGTATCCCAAAAACCATTCAGGTTTCTCTGGATCAGATCCCCACACACACACACATATGGACTTTTATGAACTAATGTGCATTTTAAAATACATATTATCATGTCAAGCAACTCATGTGCCAAAGCATATGCAGAAGTACACTAATGGAAAAGGCCAGAATGTCCACCAAAACTCAAGAAAAAATCAGAAA…
45	chr01_2_4606301	1	CA	2	7	4606301	4606314	GCAATCCTAAACGACCAAGG	59.569	AATCGACGAACGAGATTGCT	59.843	282	2	GTTTGATAAAGGTGTATTCATTCAACGACGGAAAATACCTCTATCAACCATGTATTTATAGGGTGGAAATAACAGACTTAGATTTCTACTATGATTCAAATAACTATATCTATCAAAATTCTAGTTAATTTAATCCTTTAAAATTTAATGTTTTAATCAAACACAAAAACATTTAATCCGTGTAGAATTAGGAAAACGATTTAATCAAGCAATCCTAAACGACCAAGGAATCGGTCGTACGTAGCATTGCACACACACACACACGCAGCCCACATGTGCCTTGGTGCGCGGCTTGGCCCAAGGCAGGTGCTGGCAGCACGCGGCCCATCGTGGGCGCTGCTCCTGGGCCTAGCCTTGCTCGCTTGCGGCTGGCTGGGCTTTTCCTTGCTCGCTACTCGC…
46	chr01_3_5136885	1	AAC	3	26	5136885	5136962	TAACCAAAACCGGAATGGAG	59.795	CCCCAGACTTTCCATTGTTC	59.381	173	10	AAATGGAACCAAAGTTTTTGAGTGCAGACGTTACCATAATAATCACCTAAGGAAAGACTGTGATGGAAATCCTATAATATGTAGGTTCTGTGAGAAGCCTAGCCATAGGGAATTTGAATGTTGGGCCAAGATGGGCAACCTAACCAGAATAATTCTCAGAACAACCGTTAGAACAACCGGAATAACCAAAACCGGAATGGAGGGAATAATGGAAACAATGGTGGAAACCAGAGAGGTTACCAAGGTGGTAACAACAACAACAACAACAACAACAACAACAACAACAACAACAACAACAACAACAACAACAACAACAACAACAACAACAATGGTCAGAACAATGGAAAGTCTGGGGGAAACTATCATCAAAATGGGAACCGAAATAATAATGGAAATGCC…
47	chr01_3_5492639	1	TGC	3	8	5492639	5492662	CGGGACTGTGTTGTAGCAGA	59.897	TCCGATCAAGGAGCTGTAGG	60.353	187	4	AGAAATTAACAAAATGATGAAGATGATGAAAAGTTTAGCGATGATCGTTATGGTGATCATGGCCGCTATGGTGGGAACATCAATGGGGCAGGCAGGTGGATGTGGGCCCAGCCGCAGTTGCCCACCGGGACTGTGTTGTAGCAGATTCAATTACTGTGGTTCTGGACCTGCATATTGTGGCCGCGCCACTCCTGAGCAAGAGTCTGAAGCCCTTGCCCGTGACATTGCTGCCCATACTCAACAGATTCTTGCTGCTGCTGCTGCTGCTGCTGCTTCCGCTGCTGCTGTTAAACCTACAGCTCCTTGATCGGATCGGAGTTCATGCTGAAAGATAAGATGTCAGTGGGTCGGGTTTCGTGAAGAGCAAAGTCTTTTTGCTTTCTAATAATAGTGTAGACT…
48	chr01_2_5548136	1	TG	2	8	5548136	5548151	TCGTTGTTGTTGCGTTGTTT	60.195	CAACTTGCATGCGCACTACT	60.081	224	3	CGTAGCATACGAGTGCCTGCGTGCTGTGTGGCATTGCGCCCCTTGCTGCCCTCTCCTTGCCTCGTCCCGGAGCGCAGCGCCCTGCTGCTGTGTGTGTCGCGTGTGCCTCGCCCCGCCCCGCAACCCTCGTCCCTCGTCCCTCGTCGCTCCTTTGCGCGCGCTGCGTGTTGCGGTGCGTGCTGCGTTGTTGTGTTGTCGTTGTTGTTGCGTTGTTTGCTCGACGCACACACACACAACACAATTAATTGTTGTGTGTGTGTGTGTGTTGTTGATTTGGGATAATCAAAATTATATTTTCAAAAACATTAATTTCAAAAACACTATTGAACTATCATGTTATGGACTTTTATAATCATTGAATTATGTTAAGCATGTTGTTCTAGTTGGTTTGCATGTATG…
49	chr01_3_5556109	1	ACA	3	9	5556109	5556135	AACAACGACGGATACTCCATT	58.45	TGTTCCAACCAACAAGGTCA	59.976	321	5	TCCATATGATTATGATGTAGACATTGCAATTTGGAGCTAGCTAGCTAATTAATTAACAACGACGGATACTCCATTATTACTATACGATCGAATAAATGAACGATCAAGAAGCAAATTAAAGAAAATTCAAAGCTAAGTGTCTCCTTCAACCAGAAGATTAAAATAAAAGTCGATCGACATAATGTAAAGCTATAGCTCGCTCATTATATTGATCTATCTATAAATAGCCTTCACTTATGTTAGTATTTTACAACAACAACAACAACAACAACAACAATATATAATTAAAAAGAAAGAGCTTTAATTTGTAAAAAAATGATGAAGGTTAAGAGCTTTGTGATTATCATGGTGATCATGACCTTGTTGGTTGGAACATCAATGGCACAACAAGGTGCATGT…
50	chr01_3_5587600	1	ACA	3	7	5587600	5587620	TGTCTCCTTCAACCCGAAGA	60.769	TGTTCCAACCAACAAGGTCA	59.976	232	3	TCCATAAGATCATGATGTAGACATTACAATTTGTAGCTAGCTAGCTAATTAATTAATAACGACAAATACTCCATTATTACTATACGATCGAATATATGAACGATCCAGAAGCAAATTAAAGAAAATTCAAAGCTAAGTGTCTCCTTCAACCCGAAGATTAAAAGAAAAGTCGATCGACATAATGTAAAGCTATAGCTCGCTCATTATATTGATCTATCTATAAATAGCCTTCACTTATGTTAGTATTTTACAACAACAACAACAACAACAATATATAATTAAAAAGAAAGAGCTTTAATTTGTAAAAAAATGATGAAGGTTAAGAGCTTTGTGATTATCATGGTGATCATGACCTTGTTGGTTGGAACATCAATGGCACAACAAGGTGCATGTAACAAT…
51	chr01_5_5673788	1	ATCAG	5	7	5673788	5673822	GGCCCTGTTTAGTTCACCTT	58.174	TTGCACCGACAACAAAATTC	59.566	261	2	AATTGGTGTCGTTAATTAATTCAAGTTGTGCTTGAATAATGTGATTTTAAAACAAATTTTACTTTTACAAAAAAAAAAAGTTACCCTGATTCAAAAATGGTTACTACTATATCTAAGAAAATTGATGTTTAAGGCCCTGTTTAGTTCACCTTATTTCAGGACCTTATTACTTATTTCAGATTTAATCAGATTAGACCAGACCAGACTAGATCAGAAAAAATAAGTTCAGATCTGATCAGACCAGACCAAATCAGATCAGATCAGATCAGATCAGATCAGATCAGACCAGATTATTATGATGATTATGATTATTATTATTTATATCATTGTTATTATATTTAATATTTAATACTATTATTGCTTTAATAAAAAAGAATTTTGTTGTCGGTGCAATTAAAA…
52	chr01_6_5681954	1	CTAAAC	6	6	5681954	5681989	TGGTTCACCGTACACTTGATG	59.475	AAATGAAATTGGGTGGGTTG	59.523	374	3	GTATATTTGAAGAATTATGAGTTCCACAGATGAGCTGTATGGTTCACCGTACACTTGATGAGTGATGTAGGATACTACGTATTTATGGATTGAAGGATTTCAAATGGAAATCATCATCCTCTACCATGTATAGATGAACTTGGAAGTGTAAAGGGTTGTTAATTGTTATGGTTAAGGACCTCTTAAGCTAATTGCGTTGATACTGTTAAAAATCAATTAAAATGCCCAACGGGGTCCGCCGCGTTGAAACTAAACCTAAACCTAAACCTAAACCTAAACCTAAACCACACACGGCACACCGTCTCCACATTCCACAATCATCAGATGCCCAGATTGTTATTCAATCACCAAAATGACCAAACTACTATCTCCATTCAAGTCCACATTCAAATACAACCC…
53	chr01_4_5684339	1	GTGA	4	4	5684339	5684354	AAGGTGGGCCATGTTTCTAA	59.429	CAACCCAAGTGCATGACCTA	59.566	267	3	CCAAGTTAGCAACACTTTTACACATTTATTTAAAGGTGGGCCATGTTTCTAATTTTTTTTTTTTTTTTTTTAAAGGTAGGTATGGGGTAATATGTCGATGTTTACCAATGATGTAGCCTCCCTCTTACGTACAATGGTGTAAGCTACTCCGTATAACTTTATANAATGATGTAGCCTCCCTCTTACGTACAATGGTGTAAGCTACTCCGTATAACTTTATAAGTAGTAAAATAAAATGAGAGTGAGTGTGTGAGTGAGTGAGTGAGTGGTAAGATTGTTTAGGTCATGCACTTGGGTTGAGATATTTTGATTCATGTTGGGGTTGTCCTGTAACTGTTTGGGTTTGTTATTTCCCATCACCAATTATTTTTAATCATTTTTTTATTTTTGTCGTCTTTA…
54	chr01_2_5710779	1	CT	2	6	5710779	5710790	CCCTCCGTCCCAGATTAGTT	60.319	AGCCACTTTGCTTTGGACCT	61.18	366	2	AAAGAAAAAAAAAATGATATTCGCAAACTATACATTATAATGAATCTGACAAGATTCTGCATAATAACTAGATTATGTGAATATTGCAAAAATCAGAGCATTGCAAACTATTACTCCCTCCGTCCCAGATTAGTTGTTACACTTTCCTTTTTTGTTCGTCCCAGATTAGTTGTTACACTTCTAAATTAGGAATGACCCCACAATTATTACATTGTCTCTCTCTTCCTACTAATTTTTTTTGTCCCTACACTCTCTCTCTCTCATTCAATTAAAAAAAATACCCCACTAACTCCTATCAAATCTATTTTTTCAATAAAATAACAATTGATAACCAAACAACCACTTATCATCTAAAACTTTATGCAAAGGTAAGTGTAACAACTAATCTGGATCGGAGAA…
55	chr01_2_5730221	1	AC	2	16	5730221	5730252	CGGTGTTCATAACCGTTCCA	61.716	GAGTGTCGTGTTGCTGCTGT	60.104	215	4	ATAGGTCATTAATAAAACCATGTTTTGACCTTAAAAATTGACACTTTAATTAATCATTAAATCTGAAAATTTTAATTCTTATGATTAAAAATCAATCCCATCAATTCAAATACGAAAACATTAAAACACGGTGTTCATAACCGTTCCATCAATTTAAATAATCCAAAACAATTAAATAATCATAATTAAATAATTTAAAAACGGAATTTGGAAAAGTTAAAAGTATACGGAGTTTGATTAACAACAACAACACACACACACACACACACACACACACACACAACACGGAGTGTTGCGTGTGGGGCAGCGGCACGAGCTGAGCAACAGCAGCAACACGACACTCGGTGGGGCGCGAGGCTCGTCGCAGCAACGTGCGCGGGTGCGCTGCGAGCAGGGGAG…
56	chr01_2_5740440	1	TC	2	9	5740440	5740457	ACAGCCCATCAACACAAACA	60.008	GCAGAACGCAACAATCTGAA	59.995	235	2	GCCAAATAAAGATATTGGAGTATTAATTTGGGGATTAAGAATAAGAAAAGACCAACACGTATCCACATACCCCATCCAATCACTCCCAAATTACAGCCCATCAACACAAACATCTTTCTCTGTCTTTCTACACAAACAAAGCTTAACCTCTCCCCCACCCTCCCACCCCCCACCACACACATCCCCCCTTTCTCTCCTTGTATAAGAATTAATAATCACCCAAACAACCCCTTACTTCCTCTCTCTCCTTCTCTCTCTCTCTCTCTCCTCAATCTCTCCTTTATCTCTCATCTATTTTCTTGTGTGTTTCAGATTGTTGCGTTCTGCAGGTGGGCGTACTGTTCGATTTAACATTCAATTCCTTGTTTTCTGCATGTCGATATAATCATACCTTTTTTT…
57	chr01_5_5751637	1	CCCAG	5	4	5751637	5751656	ACATGGCTTGGCATGATACA	59.955	TTGATCCACAACCTGCTCTG	59.831	158	3	CACGGGCACAAATTCGTGGGTCGTGCCTGGGCCTTAATTTTTTGGAAAAAGCACGACTCGATAAAACACGCTAAATTTAGTAAAATTAGTCTTAGACACGACGGACTGGCCCGACCCGACACAAAAGCCCGTGGGCTTGGGCCTTGTTTTGAACTTTTTGACATGGCTTGGCATGATACAATGCGGGTCGTGGCTTGACCCGAAGCTCGACCCGACCCGAAGCTCGACCCGACCCGAAGCCCGACCCGACCCAGCCCAGCCCAGCCCAGCCCACGGCCATCTTTAGTCAAGATCGAGTCAGAGCAGGTTGTGGATCAATAGTTAATTGCCAATAATCGAGTATTCGAGTAAGGATAGAGATAAATGTGAGCACACGTGAATATAAAACTTTTCAGTTAT…
58	chr01_6_5813516	1	GAGATG	6	5	5813516	5813545	TGACACGACTTACCGACCAA	60.152	TTCCAACCATCTCGTGTTGA	60.088	276	3	AATTAGGTTGTCGTTAAAGATACAAAATCTTGTAGTGATAGACTTAATTTGCATTAAAATAAAAAGATTGCAAACTAAAACTATTGGGATCTTTAAAGACCTTGGCAAGCTGACACGACTTACCGACCAAGTGAAAAAACAAACTACTTGCACTAAAACATGTGAAGATATATAGTATAAACTTCTCTTGTTGGTTATTGAATGTTGAGATCGCCTTCTAAATGGTTATTGACAATCATTCTAGTGAATGAGATGGAGATGGAGATGGAGATGGAGATGGAGCTGAAACTGAGACGACAAACACTGAGAAACTATGTTATCAATGTGCGGAACTTTACAACCAAGGGAAGAGGCAGAAGACTAATATCAACACGAGATGGTTGGAAATAACTTGTGCAT…
59	chr01_5_6082513	1	ACTAG	5	4	6082513	6082532	ACATGCACAAGCAAAAGCAC	59.918	GTTGGGGTTCATGGTGGTAG	60.088	395	3	CTTCAAACATGCAATGGACAATGCTTATTGATCCCTAGAGACTGCTCACCAAAGATTGGGTCATCACAGGATCAATAAGGCATAGCCATGATCAACATGCACAAGCAAAAGCACGCAATCAGCAAAGCTGAGTACTACATACTAAATCAATAATAATCCTAACATGATTCTATTAAACGAACAATCCTAACATGATTCTAATAACGTACATAAGGGCAACCAAAACATAATAATTTGAAACCACACTTAACTAGACTAGACTAGACTAGACTGGACTAGACTTTTGTAACATTAATATTATTTTAATTGAAATAGGCAATGGACCGAGTTTTCTAGCTAGAAGCTTCACTAAGGAAGACGAGGTACGGGCGCGACTCCGTAACCTCAGTGACATGCGAT…
60	chr01_6_6100087	1	CACATT	6	7	6100087	6100128	TGCCGGCTTAACATATTTCC	59.928	ATGGCTTGGATGACCTTTTG	59.933	273	4	ATGGTGCGCATCACATTCGAATTTTTGGATTATAATTATGAGTTGATTGGTTCCATTAGTAAACGTGTAAGTTTCTAGTTTTCTATCTTCACTATTTTATTTTATTTCATTTCCATTTGTCAAACTTTTAGTGTGAGTAAGAATGTAAGATTGTTTAGTCTACGATATTAGATAGAATAGGAGATATTATGACTTTTATAAGAGCTTCTTAGCTGGTAGCGCGATCTGTTTGCCGGCTTAACATATTTCCACATTCACATTCACATTCACATTCACATTCACATTCACATTCAAACTGGTTAATGATGTACTAGTCATGTTATAGGTTAACTTTAAATTAATACATGAACAAACAATTTAAAATTTAGTCAACGCACATTCATTGTCATCGATTGCTAA…
61	chr01_3_6140362	1	AAC	3	13	6140362	6140400	CGAACTGGCTTAAACAACATCA	60.166	AGTTTGTGGCCATTGGAGAT	59.41	254	3	TGGACATGAATTACGTACTCAACCTGAATACTAGGACCTCTCCTGATCTTGTTCTTCATACCCAAAATCATTATCGGATGACACTATATTGTTGTAGGTTGATTGCGCAATTCGAACTGGCTTAAACAACATCAAAATGACATTCAATATAATGGGTAACTGGGTATCAATAAGATCATTTCCAATACTAGCAGAAATAAAAATACCAAACCAGTTCGAAGTTATTTTGATACAAATGCATACAACAATAACAACAACAACAACAACAACAACAACAACAACAACAACACCAGTGCTGAAGCCTTAATCTTCGTAGAATTTTGTCGGCTGCATGAACCAAGATTTTATCTCCAATGGCCACAAACTAAGTTTTAGGAAAATGCATACCAACTAAGATTC…
62	chr01_2_6145273	1	AC	2	6	6145273	6145284	CGGTGTTCATAACCGATTCC	60.192	TGCCCTCTCGTCTCTCTCTC	59.817	319	3	CTGAAAATTCATCCTTTAATAATTAAAACAACCCTAATGAATCACAACACGTAAATCCTCAAAGCACGGTGTTCATAACCGATTCCCAGCATTTTAATCATTCAAAACAATACTAGGATTATAATTTAAAATACGGAATTGAAATAGAATAGGTAAGGAAGAAGAGAATTATACCAATCCGGCCTATAGCACGGAACAACCACGAATTAATGTGATTGGGCGAAAGAATTGAACGAACGAACGAACAAAACACACACACACGCACACACACTCGACGTGTGTGCGCGCGGGCGAGGGACAGGCTCTGCAGCGCGCTGGGCGCGCGGGACGGATGGGCGAGGGCGCGAGCGCTGGGCGCTGTGCGCGAGAGAGAGACGAGAGGGCAGGGGCGCTGTGCGC…
63	chr01_3_6164106	1	GTT	3	5	6164106	6164120	GTGCTGCTAGTGCCCTTGTT	60.462	AGAGAGGGAGTGTGGGTGTG	60.153	150	3	TTAACAATAAGGAGCCTATAAATAAGACTCATCATCATTAATTGACCCCTTATTTTGTCATAAACCCTTTTCTCTCTTTCTTGCCCAACACTCCTCTTTCTCTCTCCTCTTTGGTCTGGTTCACCCGCACGCACAACACGAGCAATGTCGTGCCTCGTGTGCTGCTAGTGCCCTTGTTGCTCGCCCCACGTTCTCGCCCACTCTCTTGCTCGAGCCCAGCCAGCGCGCCCCTTGCGCTGCTGCTGTGCCGTTGTTGTTGTTGTTGCTGTGTGCGTTGCTTGCACCAGCCACACCCACACTCCCTCTCTCGCCCCTCGCGCGCCAGCGCCCGCACTCCCTCGCTCGCTCTCTCTCGCGCCAGCGCGCGCTGTGCCCTGCTCTCTCGCCCCTCCTCTCGCG…
64	chr01_6_6236748	1	GGGATA	6	6	6236748	6236783	CAAGCCCCATAAAGCCATAA	59.922	TTACCTCTGACGGCTCGTTT	59.875	251	4	ATTGCCGCACTGAAACCCTCAGGATCGTTGATGAGGAATATCAATTTTGATGCTACCTTCATTTTTCTCTCTCCGTTGCTTCACTTTACTGTTCGTTTGGGAAATATGAGCTCCAACTATTTTTCTTTATTCGAATTTCAGGCAACGCTGGTGCTGGTGGCCACCCGCTAACTCAAGTCACAACTCACAAGCCCCATAAAGCCATAATTTATCTATTTATTTCAGTCACGGCTCTTTTGGCATGAGAATGGGATAGGGATAGGGATAGGGATAGGGATAGGGATAGCCATAAGTGGGATAAGGAGGCATTTAATCCTTATCCCTATCCCTCATAAATTGCCAATTTCTTATAAACAAACAATGGATAGTAGTAAATAGGGATAAGAAATCATTATCCCT…
65	chr01_5_6239744	1	CTGAA	5	5	6239744	6239768	TGCTCCTGAACTGAACTGAAA	58.635	TTAAAGGTGAGGGGCATTTG	59.931	278	3	TTAATAATAATATATTATAATAATAATTATTATTATTAAAATAAATTAAATTAAATTAAATTAAATTAAATTGAATTGAATTAAACTGAATTAAACTGAACTGAATTTAATGCTCCTGAACTGAANAAATTAAATTGAATTGAATTAAACTGAATTAAACTGAACTGAATTTAATGCTCCTGAACTGAACTGAACTGAACTGAACTGAATGCTCCTGAACTGAACTGAAATGAACTGAACTGAATGCTCCTGAACTGAACTGAACTGAACTGAACTGCCAAATAAGTCCTGAAGCTGAAATTAAGCCAAAAAGAACAGGACCTTAGTATGCATGAAACTTTTTGTGTACAATTAGGTATTTAGGTAACTACATTAATGTACCAACAATCTTTTTAACGG…
66	chr01_3_6243973	1	GTG	3	8	6243973	6243996	TGCAGCATCTACACCAGAGG	60.008	CCATCTCCATAACCCACCAC	60.05	277	2	AGATTAAAGCTTTATATATTGCAGCATCTACACCAGAGGTTACATTTTGTTTACGTTTTCGGTACGAAGCATAACATAGTACATAAAATGTATTTTGATTGAAAATAGTGTATTGAGCATGTACTAAACATTGAAAAAGACCATTCATTTCAATAATCATTGATAACATTGCTTGATCCCAGGATCTAGAGGTTAGAGATTTCACTCTCAACCACTACTCCATAAGGAAAGCAGGTGAGTTTCGAAGTTGTGGTGGTGGTGGTGGTGGTGGTGGTAGTGGTGGGTTATGGAGATGGGGCTGGGGAAGGGATGACTTATTTTCCCCCCTTCCTTTCTAAGAGTAGGGGTTTTGGGTGAATCCACCCATCAGTATGAGAAACCCCTATACCATGGGAGCTT…
67	chr01_3_6293498	1	GCC	3	5	6293498	6293512	CTTCCTGCTGAAGCTTTTGG	60.125	CGATGAGCGAGAGAGTTTCC	60.096	101	3	GCGTAATTCTATTATCAATAATATAATTAAACAACTAATATATTCTTTATTATCAAAATATCCAACTACTAAAAACAACCCAGAAACTAGCTTAGCCGGTAACGTCACAGGGGTTGGTACTGACTACTGGTACAAAAGAGACTAAATCGAATTAAATCTCGTCTACATCGTTGCTTAAAAACAAAAATCAGAGTACAAACCTCGGAAGAGTGCTTCCTGCTGAAGCTTTTGGACAACCGGCCAGAAGCAGCCGCCGCCGCCGCCGTAATCGGTCGAGAAAGCAACGCCGCATCGGAAACTCTCTCGCTCATCGGCGGAGATTCGTCGTCGTCATCTACCATTGTTTTCGGGACATGGTNGCAACGCCGCATCGGAAACTCTCTCGCTCATCGGCGGAGA…
68	chr01_3_6391003	1	TTG	3	6	6391003	6391020	TCCACTTCCTCCCTCTTCCT	60.186	ATGACGGAAAACGCTTCAAT	59.574	277	3	TAAAGTTATATTGTTATGCGGAGTAGAGTTTCTTTTATTTTTCTCTTGACCCATTTGACATTAGAACTTTAATTTAAGCAATAACTTCACTTCTTGTTTAATTCAACTCTTACTTCCATTAATTCCACTTCCTCCCTCTTCCTTGTTTATCCTTTTAACTTCCCGCTCCTTTCTGGTTTGATTGGTGACAATGATGATCTCTTACGACGATTCATGTTAGCCGACCCCAAAACATTTTGGACTAAGGCTTTGTTGTTGTTGTTGTTGTAACTTTACTTCTCCATTTCAAACTTGTAGAAATGTACTTGTAATTGTTGCCGTAGGGTATCTTTGTCAGAATGGATTCTTTTCTTCTGAGATCTCTTTATCCACGTTTGTCTATTGAAGCGTTTTCCGTCA…
69	chr01_2_6535793	1	GT	2	12	6535793	6535816	TTTGGGCAACTCCACTACCT	59.592	TTAAGACCCCAATCCTCCAA	59.359	310	6	GTGTATGGTAGTTACTTTTACTGCATGTCAAAGATTTGGGCAACTCCACTACCTGAGGTCTACGATGCTGAAGTCGTCTCGGACTATTTCAATTGCAGGCCTCATGTCACTGCCCTTAGACTTCTAGAGGTAGCTAATTATTCTGGTATTGATGTCAATTTGTTTTTTGCAGATAGGCAAGAGGGTCTGATCCTGCCTCAGTACAATGTTATTTTGCTAAAGAATATTGCATGAACTATATGCTTATACGTGTGTGTGTGTGTGTGTGTGTGTTTGAGGGTGGGAGTGAGACTGTGTGTGCATGTACTTTCTATCTATACTTCCTTGGAGGATTGGGGTCTTAATTTTGTATCTCTAACCATTTCTTTGAGGCAGAATAGGAAGTTGTAATGATAAAAG…
70	chr01_6_6553963	1	ATGGGA	6	5	6553963	6553992	ATCCTTATGCCCCTGGAAAT	59.627	AGCATTGTGTGGGAGCTCAT	60.688	396	3	AGTAATATTATCATTATCCTTCACGGACCTTCTGGAAAGTGGTATAAAATGGTGGTAAAGGGAATGAATCTAAAAGTAATTTTGCAAGATAAGTATCATCCTTATGCCCCTGGAAATGCAATCGCATCCCAACACTTATATCTTTCTTCATAGTTATCCATTCCATTACCAAGGAGTAATACTGTAATAGTGTCTGGTTATGAAAATTTGTGAAGAAGAAGAGATGCTCCGAGGAAAGCAAGCATTACCATGGGAATGGGAATGGGAATGGGAATGGGAATATGATTTTTCTTACAAATCTACACACAAACCAATTACAAATTACCACCATTTCTTACAACTTACCAAAGGGGCCACAATTTTTTTATGAACTTCTTAATCTCCCAATTAGGTTGTGTT…
71	chr01_5_6705086	1	TTCAG	5	4	6705086	6705105	TTTCACGCATACCAATGCAC	60.532	GCAGAGCACAGTTTCGGAGT	60.599	392	3	CGTTTGTTAGTTTCACGCATACCAATGCACAACTTTGATCATTTATATCTTAAATTCTCTTTATGCAAAAATTATAAAAAGTTGATATTTTGAAAATACACATTGAGACGAATCTAACAAGATCCCACATAACTATGTTTTATCGTATACAAAAAACACTACGAATAGTCAAAGTAGATTATATGAATAGTGGCAAAAGTCCAAACGTTGCGAGTATTAAAAGACGGAGGAAGTATTATTTATTAATTATTCAGTTCAGTTCAGTTCAGTTCATTTCAATTAATTTTAGTTAAGTCCAATTCAGCTCTTTAAAAAAAAAAAAAAAAAAAAAGGGGAAAGTTACTCAAATAAGTGTGGATTTAGAAATTTTCTATCTCCTCATACTCCGAAACTGTGCTC…
72	chr01_3_6708806	1	GGT	3	6	6708806	6708823	GCCATTGAAAACTTGGGAAA	59.916	ACACCATCAAGGCAACAACA	60.008	365	3	ATTTTTATTTTGTATATCCATCATCTGTGTGGACTTGGTCAATTGTGTTTTGTTACAAGATCAACATTTGATTATGATTTTATGACTGTGAACTGTTTCCAGGATCCTCTGTGGAAATCTTTCGGAAATGCCATTGAAAACTTGGGAAAGAAATCTTCTGTGGAAGATGTATTGAAACAACAGATTGAGAAACGAGAATATTATGATGGTGGAAATCCCCCAGGCGGTAGAGGAGGTGGCAGCGGTGGAGGTGGTGGTGGTGGTGGTTTCGGTGGAACTGAGGAAGAAGGCTCCTCTGGGGTATTAGAAGAGACTATACAAGTGATCTTAGCAACCTTGGGTTTCATCTTTTTGGTAAGAATACTCTTCCAGGGTTGCTAGATTGAGTTGATTAGGAGA…
73	chr01_6_6709481	1	TGAGAA	6	7	6709481	6709522	GGTGGACAGGTATTGGTTGG	60.088	GCTAAAACCCAGAACGCAAA	60.244	285	2	CATCAACGGCGCAGAGATGGCAAAGCTAGGCAAAGACTACTTCAAATATATATTTGGTGGCAAAAAGAGTGTTCGTCTATCTCGTGTGTTGGACAGATGGGATGACTTCTTCAAGGAGATGACAGAAAAGAAAGAGGTGGACAGGTATTGGTTGGAGAGAGCCATTATCAAAACCCCAACATGGTGGGATCACCCTGACAAGTACAGAAGCATTATCAAAGCTTGCATGCAAACGCCATCCAACGACGGTGAGAATGAGAATGAGAATGAGAATGAGAATGAGAATGAGAACGAGAACGAGAACGAAAATGAGAATGAGAATGACTCTATGAGTGATGAGTTCTCAGAATGGCGCTGAGGACTTTTTATTTTTCATATCGTGGGTGTCAAACTTGTAAA…
74	chr01_3_6711389	1	TGT	3	11	6711389	6711421	GGTGAACAACGTTACGCTCA	59.764	CCAAGCAATTCATACCCACA	59.395	345	4	TGTGCCGTACGGAGTACGTGAAACATAGTATACCCACTCTGCCAGGCGGTGAACAACGTTACGCTCATAGCAAAATCAGAGTCACTCACTCACTTCACTCGTCACGTTTTACTCTCAACTCGAACAAACCCTAACCAAATTTCCTTCTCCTCTGTGACACTGTGAGTCTGTGAGTAACCATTTCTCTGAATTTTCTGAATTTCCTTTACATTTACATGTTTCTTACATTTCCTTGTTCAAATTACATCATGTTGTTGTTGTTGTTGTTGTTGTTGTTGTTGTTTGTGTAGCATTTACTAAAAAGTTCCATTTTTTTGGCCTACAATACTTTTACTCAAATCTATTAGTTCGAGCATTATAATATGGTTGTTTTGTGGGTATGAATTGCTTGGGTTATAT…
75	chr01_3_6753784	1	GAG	3	10	6753784	6753813	CAAATGTTGTTGCGCCATAG	60.133	CCTCCTCCCCATCCAATACT	60.147	270	3	ATAAAGTTCTCGGATTCGCTGGCGGTAGTGATTGTTGTTGAGACACAACAAATGTTGTTGCGCCATAGAATTAGTGGACTTTAAAGAAGTTAATTGGGAATATGAGGAGAAAGAGTGGTGGTACTCGAAGTTAAAAAGGGATTACGTGGTGGAGATTGAAAATATATGACGAGAAAGATGAGGAAGAATAAGATCAGGTGGAGGATGAGGTAGCTAGTGTTTAAAGAAAAGAAATATGTGGGAGAAGATGAGGAGGAGGAGGAGGAGGAGGAGGAGGAGGTGGTGAGTTTTGTTGTGCAGTATTGGATGGGGAGGAGGAGGCAAATTTTATAGTGGAAGGGGTAGTGAAGCGTTGGTGAGACTTCTAGATGATTGATTGTTTTTTGAAGTTTGATAGTT…
76	chr01_2_6762665	1	TC	2	10	6762665	6762684	TTTCCCCATAAGAGGGTGCT	60.817	GCCTGATTAACTTTTCCCTCAA	59.609	161	4	TTTGTCGCATAGATTCTAGAATTCCTTGTTTTCTATCAAGAGCCATGTCCTGAATAAGCTCTACTATATGGTCCGTATGGATCAAGTTTTGCTTAATTTCCTTGAGATAATTCGTAAAACCTCTAAATTTGCAAGGATTCTTTTTGTTTCTTCATACTCCCTCTGATTTTTTCCCCATAAGAGGGTGCTTTGTTTGTTCTAGCCTTCTACTTTATATTATTTTTGGCAACTATATAATCTTACCCCTTGTCTCTCTCTCTCTCTCTCTCCTACTTTACCCGCTTTTTTCTTACACCTACCCACCATTTTTGAGGGAAAAGTTAATCAGGCATTTTATTTCAAATCAAGCTTCGACAAAGTAGTAATACTTTGCACCATTTTACTACCTCTCTCTTACTA…
77	chr01_6_6815278	1	TCCTCA	6	8	6815278	6815325	TTCTTCGTTACACCGCCTTC	60.249	GCTTATGCTTCGCTTCCTTG	60.117	238	4	GGAATGCGATAGACAAACAATAAGGTAGTGTTAAAATACAAAATATCTTAAAAGTTAAAAAGAAGCAAACCAAACCATAAACGAACTTATCAAGAGGTAGCCACCAAAAATGGCTTCCAATTTTGCAAATCTCTGCATCTCCTACTTGCTTGTTCTTCGTTACACCGCCTTCGTCTAATCGAATTACTCATTTTAACTTCGAATCCATAATTACCTAATTGATCATCAATATCAATATCAACATCCATGTCCTCATCCTCATCCTCATCCTCATCCTCATCCTCATCCTCATCCTCATTGTCATTGGCTTCGTAATCATTAACATCGCAAAACTCGTCTCCTTCATCAAGATCGAGCTCGTTCGAGTTATCAAGGAAGCGAAGCATAAGCCTTCCATTA…
78	chr01_2_6819039	1	CT	2	7	6819039	6819052	GGAGGGGCAATTCAGTAACA	59.933	GGAGGGAGGAGAGCTGAAGT	59.952	165	2	ATTCATAGAACACGTAGTTCAAACTCAAATAACATATAATTCAATCCCAAAGAGCTTATAACTCAAACTCAAGGAACACATACTATCAAAATTACCTAGATCTCTATATAAGCCAAGCGGGGAGGGGCAATTCAGTAACACCACTTTTCGTGTCCACAAGCAAAAGGACAAAAATACCCCCACCCATAATTAAAACACAGCTCCATTCCAAACCCTAAAATGTCGTGCCTCTCTCAACTTCATCGTCCCCTCTCTCTCTCTCTCAACTTCAGCTCTCCTCCCTCCCGTCTTCTCCTCTCTCCTCCCTCACATCCTCTCTTTGATCTTCTTCATCTCCTGTTTGAAAAATTCCATAAATTCAAAAAAAAAAAATCAAGATCTAATTGAAAAATTCGAGAC…
79	chr01_6_6844107	1	ATACAA	6	6	6844107	6844142	TTACGGCCAGCATACAAACA	60.133	AAAAGCCGATGTGACGAGAC	60.263	306	5	TCCAAACACATATCCGAGGACACGGTGGTAATTGCACAATTCTTTTGAAAACTTTTGAGTACCATATCTGATAAATGAATACCATTTTTGAGCTTTTGAGTACCATTTTTGAACTTCTAAGTAACTGATATGTTTTTGTCAAAACATATCCGAGATTGAAATATAATACCTAGAAGTAGGCAGAATCTAACTAGCAAAAAGCGTTTACGGCCAGCATACAAACATCTAACAGTTCGCGACTAAACAAACATACAAATACAAATACAAATACAAATACAAATACAAATGCTTTCTATTTTAACATTGGAAAGCCGGAGGCTGGCAAGAATATGTGCCCCTAAGACTCTAAGAGCCTAGCCTAGTACACAATTTGGAACCTAAACCGTTGAATTTGCTACC…
80	chr01_5_6858862	1	TTCAG	5	5	6858862	6858886	TACGCCCTGTTCTTTTGGAC	60.11	TGAATTGAACTGAATGGAGCTG	60.249	104	2	ATTCCTTTCCCTTAACTGTATTCTGATATACAAAGTACCAAGTAATCAAAATTAAAGTCTCAAATGTAAAACATGTAAAATGATATTATGGTATATATATTTACAATCATGGTAATTATACGTACTTAAAAAATAAAGAAAAGTGAACTTTACTAAATTGGATTATAAATACAATATTTTATTTTGCATAAGAAAGAAAATACTAATAATAACTTACGCCCTGTTCTTTTGGACTTTTTTGCAGTTCCATTCAGTTCAGTTCAGTTCAGTTCAGCTCCATTAAGTTCAGTTCAGTTCAGCTCCATTCAGTTCAATTCAGTTCAATTCAGTTCAGTTCAGTTTCATTCAGTTCAATTCAGTTCAGTTCAAAAGAACGGATTCATCTTTCTTTGTGATTAT…
81	chr01_2_6942584	1	GC	2	6	6942584	6942595	GAGGTATGGAAAAGGAACTGGA	59.46	ACGAATTAGCATCGGACGAG	60.235	397	2	TTAGAATACTTCAATTGTATCTATAAATTATGACCCTAGGCACCTATTTATAGAGGTATGGAAAAGGAACTGGAATCCTATTAGGATACGAATTAATTAAACTAGAATCCTAATAGAACTCTTAATTAATTAATTTATCCTTTTAAGATTAGGAATTTAATCATATATCGAAACATGATAGCTTTAGGATTCGTATAGCACAAAAACACACACACACACGCACGCACAGCAGCCCACAAGGGGCGCCATGCGCGCGCGCGCAGCCCCCGAGCTCGCAGCCTATTGCCACGAGGCCCACACGCTGCCGCAGCCTTGGCGCGCGCTGGGCCTGCCTTGCGGTGGGCCTGGCGCAGCCTTGGCTGGTGCGTTGTGGCGCGCTGGCTTGCTGGGCGATGGCCC…
82	chr01_3_7093781	1	ATC	3	7	7093781	7093801	CTCATTGGCTCAAAGGGGTA	60.066	ATCTAGGTGGGCAAGGGATT	59.789	146	3	AAAGGGGCATAGGGAAATAGGGAATTGTCTCAATTTCATCGATCAACACATATTTTTGGTTTTTTTTTTACAAAGCAATAAATCTAATCTAGAAAGCAAATAACACACCAAAGCAAAAACTAGAGATAGACATGGAAGAAGAGAAATCATACCAATATGTACAAGGAGTGAACACCTCCACAAGCTAAATCGAACAATGTCCTCATTGGCTCAAAGGGGTATGGAATCGTCACCAATATCACCATCATAATCATCATCATCATCATCATCACCACCACCACCATATCGACCACCACTTGGCCCTGCTCCGCTACCTCCGGCACCAAAAATCCCTTGCCCACCTAGATGGGTAGTGGGCATATAAGAGCCATGGGTGAACTGCATAACCACCCGACGAGT…
83	chr01_3_7147894	1	AAG	3	5	7147894	7147908	GTCCTGCAGACCTTCTCGTC	59.993	GGCTCCAACACCCTTATTCA	59.933	347	3	TTCCGCCATAACTTGGTTCGAGATTTGTTAGGGGATATCTGTTCACAGGCTGGGGTTGTTGTGCAGAAGGAGGTGCCTTTGGGATTTCTGTCTGAGGAAGGGAGAGATCTCCGTCCTGCAGACCTTCTCGTCTACTCTTGGGACAAAGGGAATAATGTATGCTTAGATGTCACAGGTATCTCTCCATTCACCGGGCCAGGAGTTGATGCTTTTGCTCCTGGGGTTGCTGTCGCTAATGTTGTTGCCAAAAAGAAGAAGAAGAAGTATGAAGCGAAGTGCATAGGCAACGGATATGGTTTTATCGCTTTTGCTTTCTCCACCTTTGGAGAACTAGGGAGTGATGCCCTCGAGTTCATGTCTAGGGTCTCACGGGTTGCTCAGAGTAACACGGCTGCTGCT…
84	chr01_2_7148814	1	CT	2	7	7148814	7148827	TCCGAAATCTTGGGGTAAAA	59.383	ACCCCGAATTCATCTGAACA	60.317	303	2	CTTATCGAATCTAAATTAAATTAACTTATCAGAACTAATTTAAACTTAACGAAACTGAAAGGAATGAATCCGAAATCTTGGGGTAAAAAATACAAAAGGACATGGTATTAGAAATTTTGAACAACAAATTACAAGGGCTACATTTAGAAATTCACACAACACTCACAAAAAGAAAGAAATAAAACAAAGAGTAGCGTAAAGTGGTCAAAGGATCAAAAGTCAAAACTAATACCGCCATTTCTTATTTGCCTCTCTCTCTCTCTCCTCTTCCACCTAATGATGTTCGTCTCATCATCCCATTTCGATTGTCGACACAAATCCATCCCCATTGTTACGCGAAATTGATGTTTTTGTTCAGATGAATTCGGGGTTTCCGGCTTTCGTTTTCGTATTCTCGAT…
85	chr01_2_7210219	1	AG	2	6	7210219	7210230	AGGTGGTTGAGGTTTGTGGA	60.399	GGCCAACATTGATCAGCTCT	60.226	229	3	AAAAAGTAAAATTCACGTGTTATTGTATAGGAAGAAGATCAATCAAAATCGATAACTTCGTCCAAATCAGAGGCTAAGGTTGTGATCAGGTGGTTGAGGTTTGTGGAGGATACATGGAACATCAAACTTGCAATCACTCAACAAACTGAGAAGAACAATATGTATGAACATTTACTCTATAGTTTTTTATATACTACATTTTTCGAAATGTTATTTATGGTTGTTAATTATTTGCACACAAATTAAGAAAGAGAGAGAGAGGAGGAGGTTAAAGTCCAGATAACTTAATATATGTTAGAGCTGATCAATGTTGGCCCGGCACGCTGGTCCGACCCGATCCGAACTTTTTAAAAATTGTGCGGGCTTTGGACAACGTAAAACAACATTTTAGTTATAAAT…
86	chr01_2_7237195	1	TG	2	6	7237195	7237206	ATGTACGGGCTTGTGGTAGG	59.875	GCAAATGATACACAAAGCAAGG	59.652	211	2	TGACTTACATATAAGATTGGTGGGCTACTCCACCTATCACCAATTGATTTTAGGATGGAATTGAACCCCGTCAAACTTATATGTGGTCAATCCCTTCTCATGTACGGGCTTGTGGTAGGCCCGGTGAGTTTATCGAATTTCCATTTAGAAATATTTGTTTTGAAGGAGTCTCCTGTTTTGTAATCTTCGGACTAAATTCTTAGGATATTGTGCAAGATTGAGTATCATTTTCTGATGCCATCTTGTTTTTGTGTGTGTGTGTTTATGATTGGGTGTCAGTATTCTGAACCTTGCTTTGTGTATCATTTGCAGTCTAGCCTCAATTTGAAAGTGTAAGGAAAAAGATAAAAAGAAACATAAATAACATATTAGGTCCAAAAGTAGGAGTATTATTGCAAT…
87	chr01_3_7292299	1	GAA	3	7	7292299	7292319	GAGTTTTAGGCACGAAAATGG	58.753	GTCCAGAGAGGTTTCCATCG	59.655	193	3	CCGAAGCTCTCTAATTTCTCTAAATCCTCCATAGTTAACCACTTTCATCTTCTTCCAAATTGTTAAATCACTCTAATTTCTTCCAAATTTTGACTGCATGATTTTAATTTTGGTAAGCTGAATTTATTTTACTTGTTCATTTCTCTTGATTCTTGATTGATATTGCCATATTGGTATGGTTTAAGCTTTACTTCTTACTTACCTCTCTCTCTTTTCTAGAGTTTTAGGCACGAAAATGGAAATACCACTGAAGAAGAAGAAGAAGAAGAAGATGAAGGATTGCGACAGTGGAGAAGAAGATAGAATCAGCAATTTGCCAGATAACATTCTCGTTTCCATTATCTCTCTCCTTCCGGTGGATTCCGCCGCCCGTACCTCGGTATTATCCAACCGATGGAA…
88	chr01_6_7302706	1	ACGGAC	6	6	7302706	7302741	GCCAAAATGCACAGGGTAAG	60.502	AACTGTGCTATGCGTCCGTA	59.371	164	4	CTTTGGTAGCATCCTTGAGAATATCTGAGGCGATAACGGCATCCACTGGAACATTCGTGAACAGATTTAAGGTAGGCATGTTCTTCTTTAACTACCTGCAAAAACCTCAGTTTGGGGGGAACCCCTGTTAAATCTTTAGTCCAAATGCCAAAATGCACAGGGTAAGCCGGTATGCAGATAATGTATCAGCAAAAATTTATGGTCCCAAATCCCCCTTTCGGAGAGTCCAGCTGTGCAGATTGCTTGCATACGGACACGGACACGGACACGGACACGGACACGGACACGGATACGGACGCATAGCACAGTTCTAATATAACACCGAGTAGCATCATTGCATAATAAAAGTTGATCAAGAATTTAAAAGTCAAATTAAGGGACGTTCAAGATATGTGGAAA…
89	chr01_6_7303505	1	AAAAGA	6	4	7303505	7303528	ATTTAGGCCCTTGCGCTATC	60.555	TCCAAGCTTCTGTGAGTGGA	59.545	395	2	TATATTTAAACTCGAGCTAAAACTCAAGGCACATTTAGGCCCTTGCGCTATCAAATTCAACTAAATGAAACTAAGAACAGTACAAAAACAAAAGCACATGTATTTCCCAAAAACTGGCCGAAAATTAAAGTTACTTTTATTGCTCTCTACAAAGTTGTAACAAATTGGAACTTGCAAATTTAAAGAATGGCTCCTATGTCTCTGAAGTCTATTGTATGTTCAAATAACTAAAAGGTTTAAAGAGTATCGAAAAGAAAAAGAAAAAGAAAAAGAAAAAAAGCAAATGCTGAATCAGCAACCCTAAGCTCCTGCGACTCCTCCTTCCTTCTGAGAATATATCAGTCAATTCAAGACTGAATATCTAATTCCTTAGCTAGGCTCTGGTGGCACAAGCTTCAG…
90	chr01_2_7410393	1	AG	2	27	7410393	7410446	AAAACCCTCCAAACTCCACA	59.425	AAACCTGAGGGTGCATGTTC	59.973	329	5	ATAAAAACAGGGGGCATATTACATGAATAAAAACAAGGGTACATTTCATGATAAAACCCTCCAAACTCCACATGCATCAAAAAATCCTCCTACAACAACAACAAATTCAACCTTTGCCAGCGAGAGATCACACTTGTTGACCTACAATTTCAACAATAGCTAACCATGCTATCTAAAAGAAAAGTAAAAAACAGAGACCTACAATTTCAACAATAGCTAACCATGCTATCTAAAAGGAAAGTAAAAAACAGAGAGAGAGAGAGAGAGAGAGAGAGAGAGAGAGAGAGAGAGAGAGAGAGAGAGGGGGAATAAGAGAAAACTCCCCTTTGTAGACATGCAACACCGGCAAAGTAAGGACCTCGAACATGCACCCTCAGGTTTTGAGCAACCGTCATCGGG…
91	chr01_3_7449568	1	TCT	3	7	7449568	7449588	TGTGGACTTGTCCTGCTTTG	59.873	ACACCAATGAGCGAAAGGAT	59.556	273	2	GGTCGACTTCACCCTTGCTTAACCTTCTACTTCTTCTTAGTCCGTGCGAATTGTAACATAAGTGTGAGCCACAACCTGTATCTAATACCCAAGAAGTTGAATTAGCAAGTATACAGTCTATAACAAAAATACCTGAAGATGGAACGACTGTTCCGTTCTTCTAATCTTCCTTAAGCTTTGGACATTCTCTCTTGTAATCGCCAATTCCATCCAAATAAAGACAACTTAATGTGGACTTGTCCTGCTTTGTCTTCTTCTTCTTCTTCTTCTTTGACTCAGCATTGCCATTGGACTTTCCACCTTTCATGAAGGGTCTCCCTTTAGCCTTGAGTAAATCTTTGGCTTCACAGTCGAGTACTATCTCAGCCTTTCTGACAAGGTGAACAAACTCTGTAACTG…
92	chr01_3_7512616	1	AAG	3	5	7512616	7512630	ATGGCTGATGAATGGGAGAG	60.034	TGAGAATTGGTTACGGGAAA	58.066	127	2	GTTGAGGGTGGCGGCTTTTCTTTTCCTGGAGGGGGAGGAATAATGTGATGGAGAACTTTGTGAGATCGAGCATGAATCTTGAAGAGTTCAGCCCATGTTCCATATTGAGAGTTTTCCATCTCGAGGACCACAGAGACATGGTTATTAATATTCAAGACGGTGAGGGCAGGATGGAACGATGGTGATTGCTTCACAGGGGGAGGAAGGTCATCAGACATGGCTGATGAATGGGAGAGGAAGTAAGACGAAAAGAAGAAGAAGAAGAGTAGGGCTGCGGAAGAGAAAACCCTAACAAACTGATACCATGAAAGAATAGAGAATTATTTCCCGTAACCAATTCTCATTGAATTGTTTGAATAATATAGTCAGTGAATAACGTAATACTAGGCTATAGATATG…
93	chr01_6_7793915	1	GAAGAG	6	5	7793915	7793944	CCGAAGTCTTGGAAGGACAG	59.837	TGCGAATACCAAACCAATCA	59.93	107	5	TCGTATTTCGGAGGAGAGAGAAATTGGGATGGGTGCCATGAGTTTGGTGGCTCGGTTAGGGCTATGATTGTATCGGTTGAGTTGATGGAACGATCGTAACCGCCGTTGGTGGAGGCGTGGAGGAGGAGTCGGCCTCCAGTTGTGGTGGTGGTGGTGGTTAGTTGAGGGAATGTACAGTTGACCACTATTACGACATAGGCACGGGCGAACCCGAAGTCTTGGAAGGACAGTTTGTTTCCTTCAACTACAGAAGAGGAAGAGGAAGAGGAAGAGGAAGAGGAAGTGTTATTGTTGTTTTGATTGGTTTGGTATTCGCAAGTGTAGGTGGGGTGGCCGTAGTCGTGGAGGGGTTTTGAAGAGAGGCCGATGACGGCGAAAGTGTTGGGACCGCCGCGGTAG…
94	chr01_2_7837757	1	TC	2	7	7837757	7837770	TGAGGCCCAAGTAAGGGTTAG	60.48	GCTGCTGTCTGGCTTGGT	60.146	155	3	TTTATTTAATTAAATGTATTTTAAAGAAAAAGGAAAAGTTTTTAATTAATTTTCATAAACGGAATTGGTTTTAAAATAAAAGATGGAGAAGTAAGAATTAGGAAATAAGGCAATTTAGGTAATCTTGGGTTTCATAAACCTTACTTGAGGCCCAAGTAAGGGTTAGTATAAATACCCAAGGATCAAGGAAAAATACACCCTAAAGTTAAAATTTCCTCTCCTAAATTTTATCTCTCTCCTCTCAAATTATCTCTCTCTCTCTCCCTCCTCTTGGCCGTGCGGACCAAGCCAGACAGCAGCCCAGCCGCCGCCCCTGCCGTGCCCCATCGCTGTCCGCCGCAGCTGCTTCCGTGCATGCGTGGCTTCTCTTCTCTTTCTCTTTTTAATTTTTCGGTTCAT…
95	chr01_3_7847641	1	TTG	3	7	7847641	7847661	TTAGCCCATGTTTTGACCAAG	59.982	TGGAAGGGCAAAATTCATGT	60.309	325	2	GATAAATGTGATCACGCTTAACTTGATATGTATTAGCCCATGTTTTGACCAAGCCAGCCACATTAATTCCTTCATTTTCTCCTTTTAAACAAGATATATCACATTGTTGTTGTTGTTGTTGTTGTTGTTGTTGTTGTTGTTGATGATGATGATGATGATGACGATGTTTATCTTTTTGGTCGTTGTATTCGTCATGTTGAGATGTATATTGGGATGACTTTATGTTTGATGTGTACACTTGCATATAATTTGTTGTTGTTGTTGTTGTTGTTTCTAAATCGTCAGAAGAAGGGCTAAAGCTCAATTTGCTCTTTTCAACAACTACATTTGTATCTAAACATGAATTTTGCCCTTCCATATTTTCACTAACTTTGCTGCATTGGTTTTTCTTAGTTTCAG…
96	chr01_2_7848611	1	TC	2	7	7848611	7848624	GGATCATTTGCCCACATTTT	59.628	GACACCAATTCCAAGATTCCA	59.782	304	6	AACTTGGGAGGAGGCCATCTTCAGAAAACTACAAATTTAATGTTGAATAAGGGTTGCCAAAGAAAATCTCACAACATAGCAGATTTCTAAACCTCAAACTTAAATTAACACAAGTCATATACGTGTATAAACAAAGATCTCTAAATTTTAAAAAATTAAAACCGGATCATTTGCCCACATTTTTCTTTATCTTTTTCTTCCTTTTGGATTCTTTAGTCTCGTAGATATTACGATTCTTGTATTTTTTTTTCTCTCTCTCTCTCTTTTCTTTTCCTTACGTGATTTTCTCTTTTCTAAAATTCCACTTACTAAAGGGAGATAATTTATAAATTTAGATTTAAAATTATGTGGCTTGGATTTATTCTTATCTTTAAAATGGTTGATGGATGGTAATATTTT…
97	chr01_2_7955165	1	CA	2	9	7955165	7955182	ATTCCATTGTGCAGCATTCA	60.08	GAAGATGACTACGAAACCGTCTTAT	59.175	219	4	AGTAATATTCTACACAATTGAAAGACAATCTATAACTGCTATAATTGAACAGACCCTGACATAGAAACTACACAATTTTAAGGTCTCACAAACAACTTACGTTCATTTCTAACCCCGCAAATTTCAAGCAACCACCCGTTAATCCATTCCATTGTGCAGCATTCATATCAAACCAATCAACCACAAACCTCGAACTTCCAAACACCTTACGCCTTAGGAAATTTAATTACAGTAATCCTTCCATTACCCCACACACACACACACACAAAAAAAGGTACTACATGCTTCACTTTATGATCAAAACTTATCAGATTTTACCAATACTACCTTATTGTAATAATAAGACGGTTTCGTAGTCATCTTCTTGATAAACAATCAAAACATACCTAGACAACATAT…
98	chr01_2_7962579	1	TC	2	10	7962579	7962598	TCAAAACACAAGCCCATCAA	60.088	GGCACTATGTCAGGGGAAGA	60.073	310	3	ACGTATTCAAGATCATTAATATCTTAACTAGATATTTTTATTCCGATAGGTAAATAACTACAAGTATACAACTCAAACCGTCAAATCTATTCCATTATCAAAACACAAGCCCATCAAAGAAGACTTATTATTATTATTATGATCTCCCGTTAATTTATCTTACCTCATTGGTTTGAAATCCTTGAATATTCTCCGCAATCAACTACGACGCCGACGATGAACACCTTTGACACACAAACCCAACTCCCGTCTCTCTCTCTCTCTCTCTCTACAGTTCTCCCAAAGTGGAGAGAGAAAAGAAGGGAGGAGGGCGTGCAGTGATGCCACGTGGCAAAGCATAATTAGCTTAAGCAAATGTCTCTCTCTTCGACCAACAAAACATGAACCTCTTCCCCTGAC…
99	chr01_3_8007176	1	CAT	3	7	8007176	8007196	ACGAAATGTTCAGCCGGTAA	60.502	CGATTGAAAGGCAGTGAGGT	60.255	222	2	AATACAAATAAAGTCTAATTAGTTGGGATTAGTAAAGTATCGGACTATTCACACACCAATAAGAGACTAATCAGTACCAATATGAGTAACCTGTGTTCATTAGACTTCCTCGATTATGGTGATTGGTGACCACATAACGAAATGTTCAGCCGGTAAAATAACCAGTCATCATCCTCACCAAAACTAGACTAGATAGACGATAGTGGAGGAAATAAGAAATGGGTACGAAACAGTTACAACTGCCACTAACATCATCATCATCATCATCATCTTCTTCATCTTTTACTGGACCGTCTTCCCTTTTATCTCACCGCTACCATTGTTGTAGCACCACCACCACCTCACTGCCTTTCAATCGCACCACCACCAACAACCACATTGCTAACACTACTCTCTCTC…
100	chr01_2_8008698	1	CT	2	23	8008698	8008743	CAACCCAATTTACGCCAATC	60.188	AATGATCCGCCATTCAAGAG	60.036	235	6	TACCCGGTAACAGTGAGTGATCTCGAAACATAGTCGAAGTTTGATAAGTCCTTTATTATTTATATGTGAAAAAACCCTTGTTGTTTCCTTCCTTGGGGTATTTTCTCCCTCTTTAACTTTGAAAGTGTAATTGTACAATTAGAAAACAAACAACCCAATTTACGCCAATCGTTATTTAATACTGACTCAAGGAACCTTATTGTCAATAGCCAGAAATTCTTTTCCCTATTGCTGTTTTAGGACAGGGTCCTCTCTCTCTCTCTCTCTCTCTCTCTCTCTCTCTCTCTCTCTCTCTCCCCAGTTCTTTTAACCTGTTGTTTAGTTTGGAGAGCTTCGTTAAGTGACTCAATTTTTTCACTGACGCTCTCTTGAATGGCGGATCATTCCTTTGAAGTAGAT…
101	chr01_4_8009521	1	GAGG	4	8	8009521	8009552	GGAACTTGGGGCCTTAAACT	59.46	AGCGAAGTGGATGGTAATGG	59.955	248	3	TGCTGTGGCTGCTTCTTCACGCTCTGGATTTGCAGACAGTTAAGTTTCTATGAAACTTGACAAACTTCCTCTCATTTTGTAAGTATTTTTGCATAGAAACAATTATCACCACTAGTGGAGCCCTATATATTCAATGGTTTCCTTATCCTTAGTGCTTATGAATATAAGGAACTTGGGGCCTTAAACTCTTTCTATTAATTTCTTAGGTTACCTCACCTCAATTATTACCTCTGCTCCTAAAAGTCTTTAGAGGGAGGGAGGGAGGGAGGGAGGGAGGGAGGGGAAATACATGGGAAAAAGTTGGTACTTTTGTGTGGGGTCAGGGAGGTAAAAGTGTAATAAACCATATCCAGAAAATGGAAAAGCTTAGAGAACAAAAGGGGACTAGAGATCACCCAT…
102	chr01_3_8014723	1	ACA	3	11	8014723	8014755	TGCACGCGTTTTAACGAATA	60.267	TGGGTGTCCCAAAATGTTCT	60.21	377	2	ACGTTTGGTATTTTGCACGCGTTTTAACGAATAATCAATGTGCATTGAGATTCCTCTATTTTTTTTATTTAAACAAGGCAAATTACGTTTATTTATAATGTTTTCACTTTTATCAAAATTCTAATATTGGAAAAATGATAAAAATTTAATGTTCCAATGGAAAAGTGTGAGAGGTTAAATCACCCAATAAATTTAATTGGTTAAAATAATTATTGGACATAAATTTTGATAGAATATTAAAGCATTTATACAACAACAACAACAACAACAACAACAACAACAAAGCCTTAGTCCTAAAATGATTTGGGGTCCCAAAATGATTTTGATAGAATATTAAAGCATTTATGTGATAATATAAAAGGAAATGTAAAGAACATTTTGGGACACCCAAAAAGGAAA…
103	chr01_6_8022558	1	GCTGAG	6	5	8022558	8022587	AGTGATTGGCATTGGAGCTT	59.7	TTTGGAAGGTTGAGGACCAG	60.081	175	5	GCATTACTTTCTCCTGCTTTCTTCAGCCCAAAAACACACAACACCAACAATTCCTATCTGCTACTGAAAAATCTTGACAAAAAACATTGTGAAGCTTCAGCAACAAGAGCTGAACATAAAGAAGTGAATGAATGTGTCTGTGTAGCTGAAATTGAGAAGCCGAATTCGCTGCGAAGAAGAAGAGAAGTGATTGGCATTGGAGCTTCTATAGGGCTATTATTAGCTACTATTCTTCTGCCATCCCAATTTGCTGAGGCTGAGGCTGAGGCTGAGGCTGAGGCTTCTTGTGAATTTATCCCTTCGCCATCTGGTCTTGCTTACTGTGACAAACTTGTTGGGACTGGTCCTCAACCTTCCAAAGGCCGACTTATTAAGGTATCTTACTCTTTTTATTTTCTT…
104	chr01_6_8070275	1	TTGTAG	6	6	8070275	8070310	GCTGCTATGCATCTCCTTCC	59.946	AGAGGCGCTGCTGACTAAAG	59.92	127	3	ATTCTTTCTAAATGATTTTGTTTTATAGTGTTTCTGGATGGATATTTGATCATAATCTTAAATACTCATAATGTTACTATGTGGGTATTGTTGAAAATGATGTTCTTCTAAAAGGAAACTACTCGTAATTAGCTGAAATGTTATTTGAGGTCTTTCTGCTTGTTCCTTCTACTGCAACTCGCTCCAGCTGCTATGCATCTCCTTCCTCCTCTTAAAGACCTCACTAGTCTCCTCCAACAAAGCAGCATCTTGTAGTTGTAGTTGTAGTTGTAGTTGTAGTTGTAGTTGTGTATCTTTAGTCAGCAGCGCCTCTGCCAACCGCTTCTCCTTCTCTGCCACTCTCGGTATTCTCTATTTTGTATCGCTTCTTTTGGAATTTCTGTTGATTTTGTTTTTATT…
105	chr01_3_8079254	1	TCT	3	10	8079254	8079283	GCTTCCTCCCTCTGCTTCTT	60.096	ACGGCCACTAGTCCACTACC	59.09	244	3	GTAACAAAAACCCCGCACATTACGATTTACGAACGACATCTGCAGGCCACTAGTTAGAGTAGCTGGCATCCCCTCAAAGCCGCTACTGACGACAACCGAGGGTAATTATCTTTCAGCCGCCTAACTAGTAACTAACCTTTTTACACCGTCGTCATCGTTATCGCCGCCGCTGCTGCCGCCACTCCATCCATGGCTTCCTCCCTCTGCTTCTTGCCTTTCTTGCTATTTGTTGTTTCATCTTTGGTCTCCTCTTCTTCTTCTTCTTCTTCTTCTTCTTCTTCGACTGCTACTGATGTTTTACATGGTAAATAATTCATTGTGTTTTTTCTTATCTAGTTTTTGTTCTCTGATTGTTGCTTCTTGATCCTTCAAATGGAGATACTATGTGTATGCCAATGT…
106	chr01_5_8085133	1	AATCT	5	4	8085133	8085152	GGAGAATCATGTGTAGGACTCG	58.672	TGAATTGTCGTCCACTCGTC	59.682	348	2	TTTTGGAGAATCATGTGTAGGACTCGTAGCTAGCTATGTTTCAAAGAGCATATCAAATCAAATGTATATAAATGTACTTGTCTGTTGTACATATAAAGACCGTACTAGTTCATTCATTTCGTCTACAAAAGCTTCTTAAGCTCTTTTGTTGTTGGTACCCCCTCTTCATTTGCCGAAATGTAATAACCAGAATAAAGTTTTCCAGCTTCTTGTATATAATTTGTGCGTCTTATACAACTTTGTTTTTCCAATCTAATCTAATCTAATCTAGCTGTCATAGCATATAATCATATAACTAATATAGAAAGCTGAGTTTTAATCAGTCATAAGAGGACGAGTGGACGACAATTCAAGTGCTCAGGCTATTATTAGTTTTGATTTTTCTCCCTCTTTGACTTA…
107	chr01_2_8155730	1	TG	2	9	8155730	8155747	GGAATGGAAATGGAGGGAGT	60.133	TCCGTATCCAACAATGCAGA	60.073	258	5	CTGGTCGTTTAGAATTTGTCAAGTTTATCTGTTGAGATTGCTGATGTGGTTGATTTTCTAATGTAAATAATGTAATAAAAGTTAATTTTGGAAATTAGATATAAATAGAAGTTAAGAAATGGTTGAAGGTGTCAAAATTTGTGAATAATGTCAAAATTCTGAATTGGAACATTATCCTGGAATGGAAATGGAGGGAGTAGATAATACAATTAATTGTATGATATAAGAAAACAAGATTTTGCTCTTTTTTGTGTGTGTGTGTGTGTGTTTTACGATTGAATTTTGACTAATTAGTAAATTAGGTGTTGCTTCATGTTATGATGATTGAAGACTTGAAGTGTATAATTTGTCTTGGATTTGGCTTAATTTTGCCAATTGATTTCTTGATTGAGCATATAC…
108	chr01_2_8555400	1	TC	2	7	8555400	8555413	AGTGACGAACTATGCCACCA	59.165	TTCGGAATCGCAGAGAGTTT	59.955	211	3	CATTTTCTTAATATAATTTGAAAACCAAAAATTTCTATTTTTGATGAAAGTAAAAATAAAAATGGCGCCCTATGACGAAGTGACGAACTATGCCACCATTCATAACTGCACAAAGAAAGACGAGAAGTAAAACGTCACCACTCAACACTTACCCCAATTTCCTCTCTCTCTCTCTCTCATCGCCCGCCAATTTCCCCCAAAAAACCCCTAATTTCAAAATCAAACCGCCATTTCCCCCAAATCTCACTTTCTCTCTCTCTCTCCTCTCCAAACTCTCTGCGATTCCGAAACCCTAGAAATCATGCCGGCGTTAACATCGCCGGGGAAAATCCTCCGATTAGAGCTAGAAAACTTCAAATCCTACAAAGGTCACCAAGTAATTGGACCTTTCTACGATTT…
109	chr01_5_8586897	1	CCGGA	5	4	8586897	8586916	CCCGATACTGTCAGCTGGTT	60.134	ATTCGGTCCAAGCATAATCG	59.923	295	2	TCTCGTTTAGAAAACATGCACAGGAACCGGTAGCCATGCCGTCATTATAGCCCCGATACTGTCAGCTGGTTAACATAAAAAGCAAAGAGATATACTACTTCCTAGCAAGAATGTTATCTTTTCACATATAACTTTATTTAAAACTCTCAAGATTTTGCAAAGCAAACATCATTTAGTTTTCGACTTTTCATCAACATATGAAGTATTTTGTGGTAGTAGTGTTGAGTAGGGGTGTTCATCGGTCCAAACCCGGACCGGACCGGACCGGACCGATTCGGACCGGACCGAAGACCGAAATTTGATAATTTGAGACCCAAAGACCGGACCGATTATGCTTGGACCGAATCCGGACCGGACCGATAAAATCGGTCCAAAACCCAGACCGGACCGATTTGGACC…
110	chr01_3_8601947	1	TCA	3	5	8601947	8601961	TTTCCTCCTCCAAAATCACC	58.956	ACGGGTGCTCTAACCAACTG	60.171	330	2	AAACTCACAAAGAGCACCAAACTATTACACAAATTCATCACCCACAAATCAAAGAAACTTATTGTGATAAATATTAAGCCAAAGACTAAGATTAGGATGATGAACAACAATATCACTACTCCTCTATACTTATCTCCAAGGCGAACCGCCTTGAAAAGGAAGAAGTTGTACAAAAAATACAAGTTTCCTCCTCCAAAATCACCTATTTATATAGATAATCTCTTCAAAAACACTTCTTATTCTTCAAGTTCATCATCATCATCAAAGTTAACTATGCGAATTCGAGACAAGATTGAGCATGATCATGAGAATGTTAATAATGGAAATGGTTTGAGGGAATCAACGTTGGGGATTGATGAGAGAGCTGATGTTTTCATTGCTAGTTTTCGAGCTCAGTTA…
111	chr01_3_8617649	1	GGT	3	6	8617649	8617666	TGGTTGTTCACGTGTTGCTT	60.199	AAAGAAAATCGGCCAAAGGT	59.945	395	3	ACTAGTACATGGTTGTGGTGAAACCGGGTTACAATTTATTGAACTAGTTGTTGTTGTAGGTATACTGTCGTCCTCGGTTTTAATATCATTATTATTGCTATTGATGTTGCTGCCGTTGTTGTGGTTGTTCACGTGTTGCTTCTTTGGCGGTGGTCCCTCGGAGACTGCTCCGTCCTTTTTAATGGACTTGAATTTCCGAGCCCTCTTCTTGGTGGGCACAACCGTGATACCGGTGCTAGCGGTAGTAGCGGTGGTGGTGGTGGTGGTGGAGTCGGTTTCTTGCTTAGGAAGTCTCTTCTTTAAGTGAGTGTGCCATACGTTCTTGATCTCATTGTCTGTTCTTCCCGGCAATTTTGCTGCTATTGCGGACCACCTAAGATTTTCAAAGATTTTGGTGAT…
112	chr01_6_8664139	1	GTGGTT	6	4	8664139	8664162	GGTGAACCAGTACCCAGGAA	59.82	AATGAAGATGCCGGAAACAG	60.074	400	3	ACGGTGAACCAGTACCCAGGAACAGTACTACAAAGCGCGATTAATGTCTGTGCTCGAGCAATTTTGTAAACTTCTTGAATCGCGTTCATTGATTTTGCAGGTGGGATCCACCCAACAGCACTGAATATATCTTTCTGGAAAAGATTCTGACTGTAGAATGCGATGTCGAGTAAGAACCAGGTTGTTGTGGTCCCCAGTAGGTGGAGCCCGTGGCGGCTGGCGAACTCTTTGGAGAATAAACCCCAAGTGGTGGTTGTGGTTGTGGTTGTGGTTGTCGCCGCCGTTTGCGGTGGTTCTTCTTCTTGGATTTCGCATTGGAGGACTTTTCCCATGTCGGCGGCGGCTTGCTTGGTGTTTTTGGCTACCAGGGCGGTGTACCTGGCTGTTTCCGGCATCTTC…
113	chr01_3_8692672	1	TTG	3	7	8692672	8692692	GAGCCCCGTTTCTTTTAGGA	60.553	GACTCGTTCGCCACCTCTAT	59.313	159	3	CCAAAACCACTATTAATTGACAAACCACCATCATTAGAATGATAGTGTTGCTCATTAGGGAAATTGAGTATAGCTAGGTGACCTCTCAAGGCGTACGCCGCCCTATCGTAAGCTCGAGCCGCCTCCTCGGCCGTTTCAAAAGTTCCGAGCCACAAACGAGCCCCGTTTCTTTTAGGATCGCGTATCTCGGCCGCAAACTTCCCCCACGGTCGCCTCCGGACTCCCCTATACTTAGACGCCGAGTTTCCTTTGTTGTTGTTGTTGTTGTTGTTAACTTCCATTTTTCGGGTCTGTTAATAGAGGTGGCGAACGAGTCGCTTGATTTTATATCAGCTTGATTTTATATATAAGTTTTTTCTTATATATGTGTGGTTGTAGAAAGTTGTATAAAATGATGTG…
114	chr01_4_8750945	1	TCTT	4	5	8750945	8750964	TAAGGCTGCTTGCTTTTGCT	60.285	AGGTCCCTTAATGACGCAGA	59.694	253	3	ATTCTTTTGTTCTTATGAATCATTACTCAAATATAGTTCATATAATTTACGTGACAATTATGCATGGATGATGCAGGCCACACATGCAGAAACACGTATATTTGCGGCGCAACATGGATTATCAACATTATTGGAGGGATGATTCTCCAATAGCGTGACAAAGTGTATTAAGGCTGCTTGCTTTTGCTTCCTCATTTTAATTTGGTGAATGACTCACTAATTTCTTGTATTTCTCTCTCATACTCTTTCTCTTTCTTTCTTTCTTTCTTTTCTCTCTCTATGACAACCATTCCCCATTTAGACAGCTGTCACTTGTATAATGGAGCCACATGTTGCGTCATCAAACATAGTATATGTGTCAAATTTTACCGAGAAAAGACATAGCGTATAGTCTTTATT…
115	chr01_3_8758672	1	ACA	3	6	8758672	8758689	GGCCGGTGAATATGAAGAAA	59.901	TTAGGTCCTTTTGGCCTTCA	59.679	338	3	GTTTCAGAAACAAATAAATTTAAGCATTTTTTTAGCATGTTTACTAGTGATTAGTGGCCGGTGAATATGAAGAAATTATACTAATCATGTTACTGAAATAAACTAACCTGTAAGGATCAATCCCAGTAGCAGAAACTGCATCTATTGCTCTAGCAATGATGTTTTTAGCTACCTGTTGGAGATTTCGAGACAAGAACCGGCCTTGGGATGCAAAAAGCATCACAAACTCCATATCTAAGTAAAACTACTACAACAACAACAACAACAAAAAAAAAAGAAAAAAAGAAGGAAGTTTTCATAATTGATAGGAACGCGTAACTTATAATAAGATTACTTGTGTGAGAGTGTGAATGAATATTTATATCCCACCTGCTGAAGGCCAAAAGGACCTAAAGTATT…
116	chr01_3_8830576	1	TGT	3	10	8830576	8830605	TTAGGTATTGGCCGAAGGTG	59.953	ACCATTTCATCACCCCAAAA	60.029	368	3	CGAACTGGTCTAAGTAGCGTAGGAATTCCAGCACGTGGGCCCCACTGCAGCGGTTTAGGGCGAGTGGGGGGCGGTGGTTCTTTAGGTATTGGCCGAAGGTGTTCCAGTCACGGCGTTTCTGGTTCTCGTAACGGCTAGTACACGGCGGTGGACTGGTGGTTATAGTTGAAGGTGAAGTTGGAGAAGGTGAAGGTGAAGAAGATGAAGTAGTGGTGATATTAGTGTTGCAAGAAAGGAGGAATGATGAAGTGTTGTTGTTGTTGTTGTTGTTGTTGTTGTTAGATGTGTGATGAGAGAATGAAAGATCCATGTTAGATTGTTAGTTTAGTTGTTGTTCTTGTTTTTCTTAGTTTTTTAGGGTTGTGCTTTTTTTTTTTTTTTTTTTTTGGGAAAAAAGAG…
117	chr01_3_8853360	1	TGT	3	7	8853360	8853380	CTGCTGCTGTAGGCGATCTA	59.347	ATTTTCTCCCCTCCCATGAC	60.133	112	2	CCTTAATCTTCTTCAAACAAGACATACACGTAGACACGTGCCCACACGGGATGCACGCTCCTTCAACCGGAGCTTCCCAGCAAACTACACACACAGTAAAATCTGCAGATTCATCAGAAACTGGTGTATTAATGCTGGTAGTATTGATTGGGGGAGCTGAGGGAACAGGGGAAGAAACCGCTGCTGCTGCTGTAGGCGATCTATTAGGTGCAGAATTCAGTTTCGATCGTGGTGATTCGTGTACCCAGATGTTGTTGTTGTTGTTGTTGTTGGGTGTCATGGGAGGGGAGAAAATTCTGGGTGTTGTCCATGCAGGACTAGTTATATGGGATGATGTTGTATGAAGTGGTGAAGAGTTTATAGTTTCTGGAATCATCATCTGTGCTGAGGCTGGCATAA…
118	chr01_5_8857854	1	CGGAC	5	4	8857854	8857873	AAATCGATCCGGTCCAAAAT	60.511	CACCTAAGAGGGAAGGGAAAA	59.575	250	2	ATCCGGACAGGACCGGTTTGGACCAGTTGTAGACCTATTTCTATATACTTTTTTATATTTTCTAAAAATTATGGTAAAAAAGATAAAATATATATTTAAAAACCAATTGTTTAAGGCCTTTTCCGAAAGCTAAAATAAAATATATCACAATATAGTAATATTTACAACATATTAAAGAAAGAATTAAATTTTTAAATAGTTATATTATATTTTATGAAGGAAAAATCGATCCGGTCCAAAATCGGGGTTCGGACCGGACCGGACCGGACTGGACCGAAGACCGAAAATTGATATTTTTGACCCGGCAATTGGTCCGGTCTGGGTCGGTCCGGTCCATTTTTTCGATCTGGACCAATTTTTACACACCCCCACTTGTAATGAACTTAACTATTTTCTAAA…
119	chr01_3_8859520	1	TTG	3	5	8859520	8859534	TGCTAGCCATTGGAGCATAA	59.425	AAATACTCGCACCGCTTTTC	59.365	293	4	ATGGAACAAGTAGGACCAATTTAAATAACAAGCTATTTGCTAGCCATTGGAGCATAAATTAGCTAGACAATAAAATAGCTTGAAATCTTATATGGCATAACAAGCTAATTGTCAAACTAGCTTACCATTATAAATGCTCTTATTATTCAATTTCGTATGTGAAAAAATTATTTAAAAAGTTGATATTCTGAAAAAAAAAAACATAACAAGACCAATATAACAAGATCTTATATGATTACTTTTTTTTTTTTGTTGTTGTTGTTGTACGTATAGAACAATGTGAATTTACGGTCAAAATTTTATATTAATTGAAAAGCGGTGCGAGTATTTCGAGACTGAGTGAGTATCAGACAACAATTCATATATTAATATGCTCCGTATTACAATTAGCATGCACTA…
120	chr01_2_8910505	1	GA	2	19	8910505	8910542	GTGGCCGATGAAATTGATTA	58.43	GCGGCTTTCTCACTTCCTTT	60.875	221	6	AAATGCTCTTTTATATATAATATTGATAGATGTTCTGGTTTTCGAATTTGCCAAAATGAAGCCAGTTAATAAAATGAAAGATTGACTAGAGGACCACGTGGCCGATGAAATTGATTATAAACACCATTTAATATATATTATTTTTTATAGATGTTTTGGTTTTTTCGTATTTGTCAAAATGAAACTAGAAAGGAAGAGAGAGAGAGAGGTTTTGGTTTTTTCGTATTTGTCAAAATGAAACTAGAAAGGGAGAGAGAGAGAGAGAGAGAGAGAGAGAGAGAGAGAGAGGTTCAAGTTGAAAGGAAGTGAGAAAGCCGCCGGAAAGGATAATAAATTGAGAATTTAACTCTAAAAATATTCTCCTTCTGTTTCTTCTTGTTTTTCCTATTTAAAACCTTG…
121	chr01_2_8925887	1	CT	2	7	8925887	8925900	GGATGGTTTGCCTTCTCAAA	60.051	GGGATAATCTCAAATTCCCAAC	58.69	251	3	TTTCATGTGAATAGTCGTAAATTTGGAATTAAAAATTATTCCTTTTATTATAATAACTATCAAAAGGCAAAGATTCTTGGAAAATTTAACTTTTAACGACTTCACATGAATAATCGTAATCTTTACTAATATACTTAATATTCCAACATCACATTAATTCTAAATAAATTCATGTGGATGGTTTGCCTTCTCAAATTAGTCTCAAGCGATGGGTAAATTATTTATGTTCAGATTTTTTTAAAAACAGCCCTCTCTCTCTCTCTTCCCCAACCTGTGTAATGGTTTTTCTTAACCTAACAATCACGTTTTCAGTCACTTGAGACTAATTTGAGAAAAAAAACAACCAACATAGAATTATTCAGTATTGATCTAAAGTTTGGAATCTTGCGATAAGATCAC…
122	chr01_2_8999686	1	CG	2	9	8999686	8999703	CTAGCCGTTACACGGGATTG	60.514	AATCATGTGGGGATTGTTGG	60.439	273	2	TCTTTGTGAAGGAGGAAGCCAAAATAAATAACGGAAGGCTGAAGAATTATTTCGGGAAGGAAATAAATTCAGTAATCAATTAGAATCAATCAACGACTCAATTTCCGGAATAAAATCTGTAACCGTTATGGAAAATATTCGGTTACCAAAATACAACAACTAGCCGTTACACGGGATTGATTGGTGGCAAAAAGGGCCCCACCCACACCCGTGAACGCGCCGCGCCACTCGCCCGAGCCCGGTCCGGCCCGCGCGCGCGCGCGCGCGTGTGCGGTTGCCTAGAGTCTCCTCTCAAGTCTTCTAACAAACCTATTAGTGGAGTGAGGATATATAAAGTGGGTAAAACTCTTATTTTTTGTCAATGTGGGACAAGCACAATTTTCATTCTTTTGAAGCATC…
123	chr01_2_9104524	1	GA	2	6	9104524	9104535	ACCGAGAAGCTGAGGATGAA	59.95	CTACCATCCCGTGATTCCTG	60.331	348	2	TAAATATAATTCAACTATTCAGATTATTTGTTTGTTGCAAAAGAAGCCTCTTGAAAGTCCAAAAAATATTACCAACCGAGAAGCTGAGGATGAAGAGGCAGCAAACCGTTAAGGAAAATAATTTCCATAACATCGCGTGGGTCCCACAATACAGAAGAAACAGGAAGAAAAAAGGGGCAAAACCAACAAGAGAGGGGGGGGGGGAAACAGAAGCAGAAGATTAAAGAGTAGAGAGAGAATGAGAAAACCGAGAGAGAGAGATACTCCGTATAAAAGAAGGAGAGAGAGATAGAAGGAGAAAACGACAAAAAGCACCATTGACCAAAAAAGTTAAATATGTTTGAAAAATGATACGGAGTACTATTGTTTCATTTGTTGGTAGTTTGGTACCAGTGGCGG…
124	chr01_6_9143778	1	CACACT	6	4	9143778	9143801	GGTGATGTCGTTGTTGCTTG	60.16	GTGATTGGGTGCAAAAGGAT	59.797	199	2	GTTTAATCTCGTAAATATGAAATTAAATTAAAAAATTTGATAAATAGTAAATCGTGTAACGATTTTCAAAAATAAAACTTCGTTAATCAAAATAAAGTTCAAATTTTTGGATTTAAAACGATTTTAAGCTAAATAAAAATAATTAAGCATAATTAATCGAGTTTTAAAAATTCGGGGTATTACAAACGCGCTCGCGTGTTGTTGCTCGCTGCTATTGGTGATGTCGTTGTTGCTTGCCCGTCGCCCAACCACACTCACACTCACACTCACACTCGCACTCTCTTTCTCTCGCTCGTTCACGCGAGCCCTGTTGCCCCCTTGCTGCTCGTTGCTTGCACAACACGCACACACATGCACAACCATGTGTGTTGTGTGTTATACTCCGTACATTTTTAATCC…
125	chr01_2_9162652	1	TG	2	10	9162652	9162671	CACACTGTTGTGCGATGTTG	59.778	CGGTGTTTATAACCGTTTCCA	59.744	302	5	GCACACGCGCGCAGCACCCGCACACCCCGTGCGCTGCTGCTGCTCACCCCTCGCACCTCTCGCCTCTCTCGCTCACCCTCTGCCCAGCACACGCACACTGTTGTGCGATGTTGCTGCGTTGTGCCGAGCAAGCCGCGCCCAGCCCTCGCCCTGCTCGCCAGCGCACCCGCGTGCCTTGCGCACTGTTGCCGCGCCTTGTCGAGTGCCCTGCTGCTTTGTGTCGCTGCCCACACGCAACACAATTCGTGTTGTGTGTGTGTGTGTGTGTGTTGTTGTTGTTGATCGATTTCCATACTCTGTATACTTTTAAACTTTTCCAAATTCCGTTTTTAAATTATTTAATTATTATTATTGTTTTGGATTATTTAAATTGCTGGAAACGGTTATAAACACCGTGTT…
126	chr01_3_9201360	1	GAA	3	13	9201360	9201398	AATCCCATCCCTGTGCATAA	60.155	TTGCAACCTTGTTTCATGTG	58.158	230	9	GAGGAAGTAATGTCCTCCGAACGTCAAGACACCTATGAATAACATGTTATATTTCTTTCAACTTTATATCATTGAGATTACAAGTTTACGTCGTTATCACAAATGGCTTACCTTTCTAATAGTTCCCTTGCATCCCTTAGTTTTCCCAAAGATTGCAAAGTCATGGACAGACTTCCAGCAGCATTTACAGTGTCCAGAGAATCCCATCCCTGTGCATAACATAAATTAAATAGTCATTTGATGTAACTGGAAGAAGAAGAAGAAGAAGAAGAAGAAGAAGAAGAAGAAGAGGGAAAATATACAAAGCTTTTAAGAATTTTTAATGCAAACAAATAACGTGAAATTCAAGTTTTTGTGTAGGAACCTATCATCCACGTTAAATCAAATAAAGCATGCGAC…
127	chr01_2_9251411	1	AC	2	8	9251411	9251426	TTGGGGCTGAACTTGATAGG	60.066	TGGTGACAAGTGACAAGCAA	58.839	275	3	CGAAACTCCCTAGTAATATGAAAGGATCAATCTACTTAATCATATGTTTATTTTTTAAAAAAATATAACCTCTAGTACATATGTAAGAGAAGTACCAATTGTCTGTTGGTTCAGTGGTGATTGGGGCTGAACTTGATAGGAAGAACTCGTGTTCGATCTCCCGCAACAACAATTGGGAGGGGACTGGAAACCTATCCACCCAGAACTCTCCCCGGATCTGGATTAGCTCTAAGGGTGAACCGAATGCTAACACACACACACACACAAAAAAAAACATATGTAAGAGAAGTATTCACCCTTTCATATTTTTTTAATCAACTTGGTGCAAGGAAGTTATTATCTGAAATCTATCTTAATATTTTAAAATAGGAAGATTTGCTTGTCACTTGTCACCACTTT…
128	chr01_3_9318049	1	AAG	3	5	9318049	9318063	TCACCATGTTGCAGGACAAT	59.967	TGATCACAGTCAATCTCGTTG	57.221	323	2	TATGACCGTTTACCTGCTAAATAAGGTCAACTGTTATTTTTTATTAAAAAAAGAGACTAAAATCGCTTTGCGTCGCTTATCAAGGCGTCCCCGGCCATAAAACCCTGATGAAATCACCACTGTGAACGGCCATAAAACCCTCAGCCTACTTCCAATCGTCTCAACTGTCACCATGTTGCAGGACAATGAGTCACTGCAAATGATTATCTTAATCAGATAGAAAGAAGAAGATTGCAGAAGAAGATTGTAAAGAAGAAGAAGAAGAATAGAACGAGAGAGATAGAATGAGATTAGGAAGTAATTGTATTATTGATTGATCAACTTGTTATTACAATTGAATATTTATAATACAAGAGAATCATCATTGCATAACTACAACTAGCCTAACAACTAACTGAT…
129	chr01_5_9373471	1	ACAAT	5	7	9373471	9373505	CAAGATACATAAGGCCCCAAA	58.953	TGATGCTCAAGCAAAACGAG	60.134	291	6	TTACATTAAAACAAAAACTCCAATTTCAGCAACAATTTTCCTACATAAACGAGCATTTTACAGATAGGGAAACTGCTCTAGTTCAAGATACATAAGGCCCCAAACAGTTATATGTTTTATTTAAAGGATACAGCTTTTTACAACTTAAGGATCAGTTATCCCAAGGGAAAAAAAAACAGCTACTCTATTGAAGACTTGATATAATTATAGTTGAGAATTTGTCATCTCAATTTCAATTTGTCCATCTGCACAATACAATACAATACAATACAATACAATACAATACAGGTTAATCAGCAGGCACCAAACAACAATGATGCAGCAAAGAAAGGTACTCACCTCTCAGAAACGTGGCTCGTTTTGCTTGAGCATCAGCAGCAGAATTCAACTCCTATCAAC…
130	chr01_3_9375996	1	CCA	3	5	9375996	9376010	TTCTTTGATTCCAACCACCA	58.947	GGGGACGGAGGTAGGTTTAC	59.691	272	3	GTACAAACAACAACATACAAACAACAACAAGAATGAAGGAATTCCTTCATTCCTCTCTACCCACAATTCAGTCTACATTCACTTGCTTAATCCCCAAGTATTTTAGCTTCTTCTTCACTCTACTTTCAGCCATATATGTTCCATTCTTTTTCAACCAAAAATCAGTTACCAAAAAAAAACTGAAAATCAACTCCTTTGTTTTCTTTGATTCCAACCACCACCACCGCCGGTGGCTGCCGCCACTGCAACCCACCACCACCACCATTATCCTCCTCGACTCCTCCACCACCCACTGTCCGTCACCACCGCAACCACCTAGAACCACCACCGCACCACCGTCCCTGCTTCCCCTCTCTCTCGCAACTCCCCTGCCTCTCCCTCTTTTCTCTTCGCTGTACC…
131	chr01_3_9453724	1	ACA	3	5	9453724	9453738	TTCCATTTCTCCTCCCAACA	60.43	ACCGGATTGTTGTTTGATCG	60.755	105	3	CTTAATTTTTTCCCCAATTAATCCAATTTTTTTATTTTATTTTTATTGTTTGTTAATTTGCATGGTGAAAGGGGGAGAAATGAAGACAAATACAATAAACCCATCAGCAAGAAATCATAAGAATTTCACAAAAAGTTACAAAAATGGAGTACCCCCAATTTTGTTATGGTTTCTTGGTTTAACCTCGTGTTTTAGCCTCTTTCTTCTCTACTCTACTAACCCTTTCCATTTCTCCTCCCAACAACATATACAACAACAACAACAAAAAGAAGAACGACAATTCCCTCCGATAACAACTCGTCCGCACCCGATCAAACAACAATCCGGTAATTTCTCTAAACTATATATAATATATATACTGCATCCGTTCCTTTTTGTTCTTGTTCATGTTTTTAATTT…
132	chr01_3_9498262	1	TGT	3	9	9498262	9498288	GCCCCTCACTCTTCCTCTTT	59.817	ACGAACAAGCAACAACGTCA	60.347	362	5	CTTGCCAAAAAAAAAATCATTTAATTCCCTAAGCCCAATACTAATTTCCTAAGCCTAGCCCATTAGAAATTTGGGAGCCTATAAATAGGACTCCCCTCATTAAATTATCCCCCTTATTTTTCCTAAACCCTTTTTTGCCCCTCACTCTTCCTCTTTCCTCCTTGCTCGTCCGGCCCTCGTCCCGCACACGAGTCCCCGCTGCTGCTCGTTCCCCTTGCACGACACAACACCCCTTCCCCCTTGTGCGCGTGTTGTTGTTGTTGTTGTTGTTGTTGTGTGGTGCTACCGCTGCTGCCTTCCCTCGCCCAGCCGCACGCCCACACTCCCTCTCTCTCGCCCTCACGCCCACACTCCCTCACTCTCTTCGCCCGCGCCCAGCGCGCTACCCCTCCTCTCGCC…
133	chr01_2_9513239	1	CT	2	6	9513239	9513250	GACCTTACGCGCGGTATAAA	60.116	GTTCGCGCCAAAGTAAGTTC	59.889	273	3	CATATATTTTATTTTTGGACTTCAAAATTCTTTACCACCACTTAAATATGAGCAACTTTTCGGTAAGACCGCCCTACGACTGAGTGTAGGAAAGACCGGGCGAGACAACCACGCGAGTGTGACCTTACGCGCGGTATAAATAGAATTTTTTTTATCTCTCCTCTCATTTTCTGCAAACGCGGTACTTCATCCTTCTCTCCTCTCATCCTTCTCTCTGCAACACAAAACCCTAACCGCTTTGCCCCCCCCCTCTCTCTCTCTCCTCCAACACGCTCTACCTCTCATCTCCAAAAATCAGGCACCTCACCTCCTCGTCGCCGTCACCTCCTCGTCGTCGTTCTCTCCAAAACTCTAGCCACCTTCATTCTCCAATGAACTTACTTTGGCGCGAACTAACCA…
134	chr01_2_9520728	1	CT	2	17	9520728	9520761	CGCGCGGTATAAGTTGATTT	60.116	GGCTAGGGTTTTGGAGGAAC	59.94	230	2	TTCAAAGTTTTCAAATGAAAATATGTCATATATTTATTTTTGGACTTCAAAATTCTTTACCACCACTTAAATATGAGCAACTTTTCGGTAAGACCGTCCTACGACCGAGTGTAGGAAAGACCGGGCGAGACAACCACGCGAGTGTGGCCTTACGCGCGGTATAAGTTGATTTTTTTATCTCTCTTCTCATTTTCTGCAAACGCGGTACTTCATCCTTCTCTCTGCAACACAAAACCCTAACCTACCTACCTCTCTCTCTCTCTCTCTCTCTCTCTCTCTCTCTTTCTCCTCCAACACTCTCTACCTCTCATCTCCATAACTCAGGCACCTCACCTCCTCGTCAACGTCACCTCCCCGTCGTCGTTCCTCCAAAACCCTAGCCACCTTTATTCTCTAATG…
135	chr01_3_9645429	1	TGC	3	11	9645429	9645461	CTGCCACACCTGAAATGATG	60.112	GCTGCTCGCTTTTGGTTACT	59.66	251	5	CGGCCATCTTTAGTGACTAGTGTAATCATGTCTTGAGGTTTATACCGGTTTCTTGGTCGAAAATAAGGCTTGCACTCTCAGCTTAAGCAATGCCAACATGTACCCAGAAAACATAGCTGCAACAAGGACTGCCACACCTGAAATGATGATAGAAACAATTCGATGTTGTGAGCTGAAAAGAAATAAGTTTCATCTCAAAGGTTATATTGACCGAGTTTTAGCTATATACCAAAATATAAGTTATCCTCTTGCTGCTGCTGCTGCTGCTGCTGCTGCTGCTGCTGTTGGACTGGTGGCTGCTCATAAGAACAATCAGCTTCATGGAGTTGGATTTCACGAATAGCTTGGTTTCCTCTATCAGTAACCAAAAGCGAGCAGCTGCTCCGTACATAAATCAGA…
136	chr01_3_9654477	1	TGC	3	5	9654477	9654491	TCTAGCCACAAAGCCACAAA	59.464	GCAATCAACCAAATGACAGC	59.131	203	2	CGCATCTCTAACACTATCCTTCACAAGCATATTCTCAGCCGTATAATTTCATAATTTGGTGCAGCTAATCATGCATGCATCTCTATCTCTTTGCTATATGATAATCCAGATTTCCTTCTGTTTTTTGGATGAGAATGTATTAGCTAATCAACCTATGCAGAATTTCGTTTAGCTAATCTCATGCATGTTTACTCAAATTTCTAGCCACAAAGCCACAAACTGCTGCTGCTCACTCTGCTCTGCTGCTGTTGCTGCTGCTGCTGCTTAATCTGCTCACTCTGCAAGAAAGCATGCAATTCTGGTTCAACCTGCATCAAGAACTTAGGAAGCATGCATTATGTTCTAGAGTAAATTATTGCATATTCAATTATTTGTTAATCATGCTGTCATTTGGTTGAT…
137	chr01_2_9663583	1	TC	2	6	9663583	9663594	CAATTGGGAGGAGACTGGAA	60.042	GTGTTTTGGCGAAATGGAAG	60.481	281	2	CTAAACTTGGTAGAGAGAACCCGTGTTCGATCCCGCGCAATAACAATTGGGAGGAGACTGGAATCTAACCACTCAGAACTCACCCCGAATCTGGATTAGCCCTAAGAATGAACCGGGTGCTAACACAAAAAAAAAAAAAAAAAAAAAAAAAAAAAAAAAAAAAAAAAAAAAAAAAAAAAAAAAAAAAAAACTCGTTCATATATGTCACTCCACTATTCCGAGTTGCCTAAATAAAGCGCAAACACTCTTTCTCTCTCTCTCCTTATCATTATTATGAAGCACTGAGTGACTTACTCCAACTGTCCTTCCATTTCGCCAAAACACAACCAATTCCTTTGTTTCTCAATTCTCTTCTTGTGCTTTGTGTTTTTCTTGTTCTTGTCTCCCTTCCCGAGTATC…
138	chr01_2_9760069	1	TC	2	8	9760069	9760084	GGCTGCTGATCTCTTGCTTC	60.249	AACCCCTTCTGCATGATTTG	59.933	131	3	GCATTGCTAACCAAGTTGTTCAGCTTGGAAGATCAGTGACATGGCAGCAAACACAGATTGATGACATGTAATAAGTTTGTTACAAGCTGCAAGTAGTTAGTTGTTTGTTACAAGCTGCAGTCAGTTAGTTAGTTGTTACAAGTAGTTAGTTGTTAGCTCAACAGATTGTATAGCAACAGCATCAGCTATATAAATAAGGCTGCTGATCTCTTGCTTCATTGATTGTAACAATTCTTCAATCAATAAAATTCTCTCTCTCTCTCTCTTTCTCTCCTACATTTTAGTAATCAGAAGTTTAAGAACTTCTTCAAATCATGCAGAAGGGGTTCATTGTTCCCCAAGAACGTACATCGTATGTGTTAGGGCAAGCTTCGATTCGGTGGAGATATTTCAAGGCTA…
139	chr01_4_9833370	1	CCTC	4	4	9833370	9833385	CCCACAACATCTAAGCGTCA	59.716	TTTTGGAGCCTTGAATCACC	60.051	393	3	GTTTCGATAACTTAGAATTTGAAATTCAGAATTGGCCCAAATTCTAACACACTTAATGAAATCCCATAATACTAAGGATTTGAAATTACAACTCAAACCATGTCATTTGAAATTCTTAGCCCACAACATCTAAGCGTCATACCACACTTCTCATATGAAAAACTCTTTCTCTCTCCTCCACACTTCTTCCTCGACATTTTTTCTTATCTCCTTCGAGTCCTCCCACTCTCTCTCCTCCTCCACCACCTTCCTCCCTCCCTCCCTCTCACATCTGCTATCATAACAACGATATCTTTCCCGTCGAATTCTCCTACTAGATGTTGTTGAAATCGTTCGTTGGAGATGGGCCACTGATATGACGACGCTTTGGGCAGAGCTTTCTCTCAATTCAGCCAAGTT…
140	chr01_3_9880866	1	TTG	3	7	9880866	9880886	TGGTGACAATGACGATCTCC	59.478	AAGCACGAGATAGCAAAGGAA	59.124	115	5	GATGGTATGGAAAATTGTTATTATTCAGTAACTTGGTGATTCTAAATTGATTTATTTCTTGTATTATTCAGTAAATTGATTTATAATATATATACATTTTTCTCTTATCTTACTTTCATTAATTCCACTTTCTCTTCCTTGTTTTTTCTTTTTTTAATTCCTGCTCCTTTCTGGCTTGATTTGGTGACAATGACGATCTCCTACGACGATTCATGTTAGCCGACCCCAAATCATTTTGGGACTAAGGCTTTGTTGTTGTTGTTGTTGTTGTTATATTCCTTTGCTATCTCGTGCTTTAATTTTGTGCACGAGACTTTTGTAGCTTAATTATTGGAGTTAATTGATATGGTTGAAAAGTGGTCTACATTTGGGATTATTAACATTTAAACTTCCTCATTT…
141	chr01_3_10082969	1	TTG	3	10	10082969	10082998	TTTTGTTGGCAAATGCAGTC	59.712	GCAAAGCTCTGACCCGATAA	60.352	282	4	ATGGTTGATGTAATTTACAGTTATCACTGATTGCTGTTTTTTTTCGAACTGATCATTGATCTCTTTAGATTTTGTTGGCAAATGCAGTCCAATGGTTTTTTTTTAATAAAATATATGGTCAACCGAAGAAAACAATGGCTTGCTTTTTTCTTTTTACTTCCTACTCCTTTCTGGTTTGATTTGGTGACAATGACGATCTCCTACGACGATTCATGTTAGCCGACCCCAAATCATTTTGGGACTAAGGCTTTGTTGTTGTTGTTGTTGTTGTTGTTGTTGTATCTGTACATTACATATGACCTGGTCATTGTTCATAGAGGAGTATAGCCTTTTATCGGGTCAGAGCTTTGCAATCTGCAATGCAGTTTTCTTTGTGGAAGACTACCAGCTAATCTTCTC…
142	chr01_2_10153628	1	CT	2	7	10153628	10153641	CTCTTCTCCTCCCCTCAACC	60.186	ACGGTGGTCGCAGAATTTAC	60	306	3	TCAATATTTAGATGCAAAGAAAACTTCTCTCTCTAGAAGTAAAATCGAGAGCCTCTCTCTCTAATTGATTTGAGCTACTCCCGGAGTAAAACATTCAAGTGTTGGTGAGTTCCAACACGCTGCCGCCTCCCCTTCCACCAATCAAAATAAACCAACCACCCACCCACCATTTATTTCAAACTCTTCTCCTCCCCTCAACCGCCTACCACCTTATCTTCGTTCTCTTTATTCAGTTTTCCTCTACTTTCCCTCTCTCTCTCTCTTTCATCCGTCTACCTATTTTCTCTCTCTACTCATCTATCTCTCTTTTCATCTTCTGGAAAAATCTACTCCAAAAACTCATTTCACTCAAACATGGATGAATCTATGCCAAAACCAACTGGCTACTCCAGAATGGCG…
143	chr01_3_10184322	1	CTG	3	6	10184322	10184339	GAAAGGCAAGCTGGTAATCG	59.845	GCTGCAACATAAGGGTATGC	58.268	330	4	AGTTCAAGGTTAGCAAGGTAGGGGACTCAGTGGTAAGGCTCCAAGGGCAGGAGAAGGGAAGGAAAGGCAAGCTGGTAATCGTCGTCGAGCTGTTCACGGTGTCATCGTCCTTCTTAATGGTGGAGGTGAAGAAGGATAGCGGGGACACGCTCGAGTTCAATCGGTTTTGCCAGAACCACCTCCGCCCTACTCTTATGGAGATCGTTTGGACCAGCACCGCCTCTGATATTAAATACACCACACCCCCTCCTGCTGCTGCTGCTGCTGCGGCGGTGGCCTCTGATAATTACACATCACCCCCAGCTGCTGCTGCCGCATACCCTTATGTTGCANCCTCTGATAATTACACATCACCCCCAGCTGCTGCTGCCGCATACCCTTATGTTGCAGCAGTGTGCT…
144	chr01_3_10260847	1	GGT	3	5	10260847	10260861	TAGGGTTGTGGTGGATTTCG	60.745	AGGCTTTTCCATTCCCATTC	60.265	267	2	TCTTGCTTCCTCCGCTGCCATGCCTCCGCCTTCTCTTGCTCCCTCTGTCGCCCTCCCTCTACCTCTTATTTTCTCACAATTGTATGGATGAATTTGATGTTTAAAGGTTCTAATTCGACTATGGAATCCTCAAATCTGAAGATTCTATAGCCGAATTTGACCATTTCAAGACATGATTTATACAAAAAAGGTAATTTCATTCTAATTCTTGTTTTTTCTTCAAATTTTTAGGGTTGTGGTGGATTTCGGGGTGGTGGTGGTGGTTGTGGGTGGTGGTGGTGGGTCTGGGGGTGGTGGTGATGGGTCTGGGGGTGGTGGCGGGTTTGAGGGTGGTTGCGGGTAGTGGTGGTTGAGTATGGTAAGATCTGTGTGGGGTGGTGCAGGTGGCTAGGTGGTGGT…
145	chr01_3_10269518	1	CAT	3	14	10269518	10269559	CGCAACCAACAGTTTCTCAA	59.881	TGTCAACCCTTTCCTTCGAT	59.526	268	3	GAGCATAGGCGGGAGGAGATATAGGCTCAACATTAATGCTATTACCTATAATTCCACCCTCGTGAACAAACTCATCACTAAAATCGTCAACCAAAAGTTTCGCAACCAACAGTTTCTCAACCAACGATTCTACAACCATTAGTGATCCTTCATCCTCCAAAGTCTCCGTTATATCCAACTTTTCCTCATCAGTACCAAAAGTCAAATGATAACCTTCCTCTAATGAACTAACATTCCCAACAAATCCACCATCATCATCATCATCATCATCATCATCATCATCATCATCATTATAAAGGATTTTCATGTCACAATAAGATGGTTCGAGTTGGAAATTTTGCATATCAAATCGAAGGAAAGGGTTGACAGTACTAACATATGACTCGTTATAGGGACAAA…
146	chr01_2_10356201	1	GC	2	6	10356201	10356212	ACCGCAATCAACAACAACAA	60.011	GCAGCGTAGCACACCAAGT	60.072	242	2	CACAATACTAACCCAATACGGTGTTCATAACTGTTTTAATTAATCTAAACAATCCAATAACTAAATTTAATCACAATAATTAAAACAATTCAAAACTGAAAATTAATATTTTTGAAAACATATTTTTATTAAATCATTGATCGACATACACACACACACCGATTAATTAAATCGTGTGTGTGTGCCGATCAACACACACGACCGCAATCAACAACAACAACACAGCAGCGCACGCAACACACCAGCAAGGCGCGCGCGCGCGAGGGACAGGGCAGGGGAGCAAGGCATAACGCACACACGAGCACGAGGCTCAGCGCACGACGGGACGCGGGGCTGCGGGCTGCGGGACACGGCACACGCGCACAATAGCAACTATGGGGCGAGGCGCGAGGAGATGGG…
147	chr01_5_10647517	1	TATCC	5	4	10647517	10647536	CAATCTCAGGCAGACATCCA	59.787	CCTCCTTCAAAATCCCCTGT	60.298	266	2	TTTGATGTTACATTATTAAAAAAAAAAAAACAATTCAACAACAACAACTAAAAAGCTATCCTCTTTAAAAAAACGTTTCCAGTAACGACTGCCTTTTCTCTCTCTAAAATTTCAGACACCCTTTCTCTCTTCACTCAATCTCAGGCAGACATCCATGGGAGCTTATCAACATGTAAATTACTATTCTTTCCTTTCCTTCTATTGTATTATTGTCTACGATAAAATCTTGGTTCATGCAGCAGTGGATTATATCCTATCCTATCCTATCCTATTCGGATTAACAAAGACTTTTACTCTTTACATTTTGATAACAGTTTCTTTATTTCTGGTGGGCAGGAAACAGAGGAGGAAGACAGAGAAAATGAAGAAACAGAGGAGGAAACAGGGGATTTTGAAGGA…
148	chr01_3_10888156	1	CAA	3	5	10888156	10888170	AATTGTGTTGTGTGCGTGTG	59.058	CTCTCGCCCTCATCGTGT	59.936	104	3	TTTGAAAATCATAATTTAAATCATCAAAACCAATCTCTTTAATTAAAACACAATACTAACCCAATACGGTGTTCATAACCGTTTTAATTAATCTAAACAATCCAATAATTAAACTCAATCACAATAATTAAATCAATTTAAAACTGAAAATTAATATTTTTGAAAACATAATTTGATTGTCCCAATTCAACAACACACACGCACACAACAAGTAATTGTGTTGTGTGCGTGTGCGTCGAACAATCAACGCAACAACAACAACAACACACGCACGCACCGCAGCAGCAGTGCGCACGAGCACACGATGAGGGCGAGAGGGACAGGCGCTGGGCGCGCAACACAGCGACGAGCGGGCACAAGCTCGCGTGGCTGCTGGGCGGGACGACGCGCACGCAACAC…
149	chr01_3_10926538	1	CTT	3	5	10926538	10926552	AAAAGGTCGTTGGCTCAGAA	59.853	TCTTTTACCCTTCCCGAGGT	59.934	253	2	ATCCACAGGATCATTAGTCACCAACACAGCGACACTCTTCAACCTTTGGCCAGGGAGAGGAATGAAACGACGCAAATTCTCGGGGAGAACCATCTCCTTCTCTTGCCGAGCAAGATACCGCTCTCCTGCTTCAGCGAGGCTTGGATCCGAGGCAACAACCTGTTGAATCTTCTCCTTATTCAAAAAAGGTCGTTGGCTCAGAAACTCGAGAACCTCGGGGCGGGGGGTTACCTTAGAGAAGAGCGAAGACTTCTTCTTCTTCTTTGGGGACCTCTCCCCCGAAGCAGACTTCCCTTTCCGAGAAGCTTCTTCCTCCGAAGATTTCCGCTTCTTTAACCCCCGCGACTCCTAGAAAAGATAGGAGTGAGAAAGCAGGTAAAAAATAGAACGAGGAAGATG…
150	chr01_2_11006138	1	GC	2	6	11006138	11006149	AGCACACAAACACACACACG	59.234	ACGAATTAGCATCGGACGAG	60.235	249	2	ACCTTTAGAATACTTCAATTGTTTTTATAAATTATGACCCTAGGCACCTATTTATAGAGGTATGGAAAAGGAACTGGAATCCTATTAGGATACGAATTAATTAAACTAGAATCCTAATAGAACTCTTATTTAATTAATTTATCCTTTTAGAATTAGGAATTTAATCATATGTCGAAACCTGATAGCTTTAGGATTCATATAGCACACAAACACACACACGCACGCACGGCAGCCCACGAGGGGCGCCATGCGCGCGCGCGCAGCCCGCGAGCTCGCAGCCCATTGCCACGAGGCCCACACGCTGCCGCAGCCTTGGCGCGCGCTGGGCTTGCCTTGCGGTGGGCCTGGCGCAGCCTTGGCTGGTGCGTTGTGGCGCGCTGGCTTGTTGGGAGATGGCCC…
151	chr01_3_11091089	1	CAA	3	8	11091089	11091112	GGGTTAAGGTGGGGTTGAAT	59.919	TCCTGCTCCTTTCTGGTTTG	60.366	308	2	GTTTCTTTTTCTTCTGATTTGTTTTGGGCCAAAGAAAAGTATTTAACGTCACTAGGGGTTAAGGTGGGGTTGAATTTCAAGTATCACCTAGTTGTCCTTGTTTGATTGCACTCTTTTTTCCCAACTTTTAACAATCCATTTTTCATATGAAAAATGATGGCAAGGTACTAAGGGTAAATACTGCGAAATATAATTTAATATTTAGCGGACCCATATAAAGAAGAAATGAGAAGTCTATTTGGGACAAACCAACAACAACAACAACAACAACAAAGCCTTAGTCCCAAAATGATTTGGGGTCGGCTAACATGAATCGTCGTAGGAGATCGTCATTGTCACCAATCAAACCAGAAAGGAGCAGGAAGTAAGGAAGAGAAAGTGAAATTAATGAAAGTAGGA…
152	chr01_3_11151927	1	TGA	3	9	11151927	11151953	TCCGAGTGAAAGGCCCTAAT	60.949	AGACCGGAACAGGATTGATG	59.927	129	4	GCCTTTTTCTACTTGTACTAGTCATGTTCCTCTTGATCCCAAAAACCCTAACAAGCATTCTACTGATTCCTTAAACCCTGTTCCTGACATTTCTCTTAAAAAACGCTCTAATGTCTTGGCTTTTGAGACTACACAAACTCCTAACCATCTTCATCATCCAAACCCTAAGAAGCATTGTTTCCGAGTGAAAGGCCCTAATTTGACCTTAAAATTATTACTTTCCGAACCACACCCACACCCACACCCTTCTGATGATGATGATGATGATGATGATGACCAAAACAATATCATCAATCCTGTTCCGGTCTCGATGATCAACAACCATGGTGTTCGCGTAGTCCCACAGAATCCGCCCATCAGACGTTCCAGGCCCAAGAAACTAAAAACAGCCTCTTGTCT…
153	chr01_3_11189456	1	AAG	3	7	11189456	11189476	ATTCGGAAGTGCTGCTTTGT	59.882	TCCTTTGCAATGTTTTGCTG	59.849	394	2	CACTTTGAACTTCTTAACTGCTAATACTTGATTATTCGGAAGTGCTGCTTTGTAAACACTCCCGGTTGCGCCACTTCCAATGCAATACAGACTGTCAAAGTTTTCTGTGGCTTCCACTATGTCCCTGTACACTAGTTTCCCATCGAAGTTGAGAGCACTGTACACATCTTCTGAATCTTGAGCTTGCTGTAATTGTCTACACTTTCCCAATTTACATCTTCTCCAAAATAATATGCTGCAGGATACAACAAGAAGAAGAAGAAGAAGAAGAAAGGCACTTGCCATTGAGGAAGCTGTGATTACTATGACAGTCTTTTGTCTCCCTCGGCCTCGTGTGGGAGGTGAAGCAGCTTGTGAATTCCTGCATGGTTTCATGCCTCTAATTTTACCACACAAGTC…
154	chr01_3_11339905	1	AAC	3	12	11339905	11339940	CGACTCCGTCAAGGTTCAAT	60.111	TGATGTTGCAGTTGATGTGG	59.085	393	4	GGTGGCGACTCCGTCAAGGTTCAATATTTGAAAGTTGTATGGGGTATTTTGCGCATTTTCTTATATTTTGAGATTTGATTTTCTATATTCAAAATTCAATTACATCATTTGTGTGAACCTAAAATTTGGCTCCCTTTTAGGGGTGGTATTGAGAAGATCAAGTCAAATTCAAATCTAGTTGATCACACACTTGACAAATTGAACTAGTTAGAGACTTTGGTGAGTCTTAAACAAGATTCATCAAACTCTAACAACAACAACAACAACAACAACAACAACAACAACATAGATTCTCAATGGTCATTAATGCATGATGATGAAAAACAAAAGTTTTAATCTTTTTTTTCATTGCTAAAAAAATTAATGCCATGTTATCTACCACATCAACTGCAACATCAT…
155	chr01_3_11364213	1	AAC	3	5	11364213	11364227	GCTCCCTTTTAGGGGTGGTA	60.312	CCCTACGGGTTCAGTCAAGA	60.103	334	2	CTCCGTCAAGGTTCAATATTTGAAAGTTGTATGGGGTATTTTGCGCACTTTCTTATATTTTGAGATTTGATTTTCTATATTCAAAATTCAATTACATCATTTGTGTGAACCTAGAATTTGGCTCCCTTTTAGGGGTGGTATTGAGAAGATCAAGTCAAATTCAAATCTAGTTGATCACACACTTGACAAATTGAACTAGTTAGAGACTTTGGTAGGTCTTAAACAAGATTCATCAAACTCTCAACAACAAACAACAACAACAACATGAAGGAAATAATGCCCTTGGTCCAAGTATGCATTTAATGATAAGTCTAATAAATGCGGTTCAGTATTAATTAAACAAGTTAATAATTCAGTGAGATCAAGTGAGCTGAATACCTAGCTAGAGGCCGCTTCAGT…
156	chr01_3_11725831	1	GGT	3	7	11725831	11725851	GAGGGTGGTGGTGGTGTAGT	59.732	ACACCTCGCCCTTGAGTATG	60.134	292	2	GGTAAATTTTTTTAAAAAAAAAATCGATAACTAACCACTGTACGAAGAAGGCGGAGGAATGCACGGCGGGACCATTGTAGCCCTCTTCAGCGGCACCTCCGGGTGGCAGCACAAACAGGCGCGGTGGCCGGTGGGTGATGAATTGATTTGGGACGCAACACCAAGAACCCGAGTACAGCAGCGGCGCAATACTTGTGGGTTTAAAGGCAGTGTGTGAGGTGAGGGTGGTGGTGGTGTAGTGCGGTTACCGGTGGTGGTGGTGGTGGTGGTGTGTTGCGGTGTCGTGTGGTGGTCGTTGTTTGGTGCGGTGGCTGGTGGTGATGGTGGTGATTTGTGGGAAATAACGGGGCTGAGGGGAGAAGGGAAGGGAGGAAGGGGGGTAATTTTTTTTAGGGGTAG…
157	chr01_2_11810885	1	GC	2	6	11810885	11810896	GAACACAAACGTTGCACGAC	60.207	GCGCATTGTACGAGTTAGCA	60.044	254	2	ACCTATTTATAGAGTTTATGGAAAGGAATTATAATCCTATTAGGATTAATTAGTTTAATTAGAATTTCATTAAAACTCTTTTAAACTAATTCTATCTTTATTAGGATTATGATTTAATCAATGAACGAATTCCATCAGCTTTAGGATTCGTATCGAACACAAACGTTGCACGACCACGAGCGTACCGCATAGCCCGTGCAGGCCTTGCGGCCCACACGAGCAGGCGCTGCTCGCAGCCCACGAGCGTCAGCGCGCGCGCGCCTTGGCTTTGCTGGGCCTGGCCTTGCGCTAGGCCTGGCGTGGCCTTGGCTGCGTTGTGTTGGGCGCTTGGCTTGCTGGACGCGGGCCTAGCTTCGTGCTGGGCCTTCGTCTAGCAAGTCTCGTCCGATGCTAACTCGT…
158	chr01_3_12087941	1	AGA	3	5	12087941	12087955	TACCTTCTCTGCGGGATGTT	59.694	CCCTCCTTTCTTCTTTCTGTTTC	59.764	114	2	GTATTCCCTTGATTTTATTTATTTATTTATTATTAGTCTCATTTAACATACGGAGTACCGAGTACGTACGTGAGATTTCAACTATTCAATCTGATCGTTTTTTTTTCAGGGTTTGTTATAGCAGCTGATTTGCACTTGTATAACTAAATTATTGATAAACGTTGATTTGAACAAAAAATTGTTGCAGGAAGCTACCTTCTCTGCGGGATGTTCCTCAAGATTGAGGATAGATGTTGATAGAAACAGAATAGAAGAAGAAGAAGAGAAAAGAGAGAAGAATTCAGAAACAGAAAGAAGAAAGGAGGGATTAAGAGAGAAAGAGTTTAGGGAAAAGTTTGTAATATTATTCAATGATTGAACTGAAATTACAGCTTTGTATTTATATTACAATCTCAATCA…
159	chr01_3_12093055	1	AGA	3	18	12093055	12093108	CAGGAGCCAGGTTGGATTAC	59.55	TGGCCCTATTCTTGTGTAACTG	59.154	400	7	AAATGATCATTCATTGCTCGTCTAGTTGCAGGAGCCAGGTTGGATTACAATCAATCAATACTCCAATTTCTTGAATCTAAGCCCAGGTTATTCAAACAATCAATTCGATTAACAGAATTTGTGGTTCGATTTCTTAGAAGATCACACTGACTGAAAAAATCGAATGTGATCAGATTGGCTCTGATACCAATGTTGCAAGAAGCTACCTTCTCTGCAGGATATTCCTCAAGATTGAGGATAGATGTTGATAGAAGAAGAAGAAGAAGAAGAAGAAGAAGAAGAAGAAGAAGAAGAAGAAGAAGAAAAGTTTGTAATACTATTCAATGATTGAACTGAAATTACAACATTGTATTTATATTACAATCTCAATCAGTTAGCTTGTGTATAAAACCAACTCTA…
160	chr01_2_12289325	1	AG	2	6	12289325	12289336	CTGATGGTGGTGGTGTTCTG	59.997	GCTGCGGTTGTTCTCTCTCT	59.751	205	2	GATTGAAACGATTCATGATTCATGAACCACGACCATAACCACCGGCGATTTAAATTACTGCAGCTGCGGAAGGTGAGCAGCGGCTGATGGTGGTGGTGTTCTGGTTCGATTTCGCGGCCACCAGAAACACCGCTGCCACCGGCGATTATATTTGCAGCAAGCAGCGAGTGGCGGCGAGCGGAGATCGGAGAGCCGGATGTTGATGGTGGCTACGAGCGGTGGCCGAATGTGGTGGTGTTCGAAAAGAGAAGAGAGAGAGAGGAATAGAAGAGAGAGAACAACCGCAGCTACAACCGCGAGATACGAGCGGCGACAGGCGAGCGGCGATCGGCGTCCGGCGAACGACGAGCAGTGACCGGCGAGCAGCGGCGGCGATCGGCGGCGGCAAGCAGCGAACTG…
161	chr01_2_12308446	1	GA	2	6	12308446	12308457	GAACAACGAACGAACAAGCA	59.888	TGCCCAACACTCCTCTTTCT	59.844	358	4	GAATAGGTAAGGAAGAAGAGAATTATACCAATCCGGCCTATAGCACGGAACAACCACGAATTGATGTGATTGGGCGAAAAAGATTGAACAACGAACGAACAAGCAACAACGTCAACACACAACGCACCACTCGTGGCGTGTGTGCAGCGACGAAGAGGAACGGGCAGCAGGGGCGCACAGCAGTGCTGGCGAGAGGGGAGCAGCGCGCTGGCGCGGGCGAAGGGAGTGGGGGAGTGTGGGTGCGAGGGCGAGAGAGAGAGAGTGAGTGGGGGCGTGCGGCTGGGCGAGGGAAGGCAGCAGCGGCAGCACCACACAACAACAACACACACGCACAAAGGGGGATGGGCGTTGTGCCGTGCAAGGGGCACGAGCAGCAGCGGGCACTCGTGTGCGGGACGA…
162	chr01_5_12336679	1	TCCAG	5	4	12336679	12336698	CAACTGCTCCTGCTGTTGAC	59.622	TCCAGACCGGTTCCGTATAG	59.948	168	3	CTTGTTAAAATTTTGGAGAAAAATCCGAGTCATTTGATATTCCATCTGGCACCTGCAAAAATTGGGGAAAAATAATATTCATCAGACATATATTAATAGTAAAAGATAAAAGAAATATTGTTGACGATTAATCGTTGAAATTGTTAAAGCGAAATGGGAAATCAGACTTTCAGGGAATGAAGGCCAACTGCTCCTGCTGTTGACGCTTTATATATAACGTCAGTTACAATTTACAAAACAAAAACCACCTCCAGTCCAGTCCAGTCCAGCCCGGCCCCTCCCGGTTCCAACGGATCAGACTGAAAATCGGGCCTGCTTTTTGTTCCAGGAGACTATACGGAACCGGTCTGGACCCTAAACTATAAGGTACAACTTGTCAAGGATCCATTTTCACTAATT…
163	chr01_4_12456779	1	TATC	4	4	12456779	12456794	TTGTCAGATTGGTCTCGGTATG	59.993	TCATCACCACATTGATTTCCTC	59.797	202	2	CTGTTTCTGAAAGTTCTTTACGCTTTGGAAAATGTGTCCAAAGTATAAAAACTTTGACCGTAAATTTTCACTATTATATACATCAAAACGTTACAGGTAAGATCTTGTCAGATTGGTCTCGGTATGTATTTTCAGAATATCAAATTTTTATAATTTTTTCACATACGAAATTGGATATATTAATAGTTAAATATTGCATTGGAGTTCGTGCAAATAGTAACTGTAAAGATCTTTTTCAAACGGAGGAAGTATCTATCTATCTATCTATATAATATACTAAAAGAGAGGAAATCAATGTGGTGATGACAAATGTCACTCATTGATTGGCCTCTCTTTTAATATAAATAATTAAGTTTAATAAAAAAGAATTAAAGCAACAAAATTTTCANTTGGCCTCTC…
164	chr01_2_12538653	1	CT	2	7	12538653	12538666	CCCAGCAACCTGTCTCTCTC	59.986	ATGAAAACGGTGGCTCCTC	60.065	199	2	CACTAGAGGAAAAAACCTTATGGATTGCTTAACAAAGGTTGCCCTTATTAAACAAGTCCAACCTTTAAGAACAAAAAAATTAAAAAAATTAAAAAAAATTAAAATCTGAAATTTCCCTCTAAACAAACGCAACTTTTAACCTAGTAACTTAAAAAAAAACAAAAAAAAAAAACCCCGGCCTCTCCTCCCTCAACGTCTCTCTCACCCAGCAACCTGTCTCTCTCACGCAGCAACCCATCTCCCTACTCCCTCTCTCTCTCTCTTCGCCGCAGCATTCGAGTTCGAGGAATGATAAACAAGTCACCGACGATTCGCGAGGAAGATGAACCGAGTCAGTAGTCACCGAGCAGGCGAGCCGTCGAGGCGTCGAGCACCGAGGAAGAGGAGGAGCCACCGTTT…
165	chr01_6_12553063	1	AAGAAC	6	4	12553063	12553086	CCCTTACCCGTTCCTACCTC	59.821	GTCCTGTTGGATTCGGTTGT	59.827	117	3	AAGAGATCTCAGACAAATACTTGACTAATTGCACTAATATACAAGTTATACAACCATTAGGCAGAATACTTGTTTTGAGTTTAACTCTTAATACTTCACAGATTCATCATAGTAGCCTCCTAGGTAGAAAACCCCCCTCGAGCAGAATATAAATTCGTCATACTAGACTTCACCACAACCGAATAACTCTGCCCTTACCCGTTCCTACCTCTACCCCTTTTAACACTCCTATCATACTGTAAGTCATAAAAGAACAAGAACAAGAACAAGAACAACTAATCAACCGCCACAACCGAATCCAACAGGACAAAAATAAATGCACAACGAAATGAAAATCAATTCATAAAATCATCCATAACATATATGATAAAGCTAGTTAACAACAAAGTAAATGATGCA…
166	chr01_2_12580928	1	TG	2	7	12580928	12580941	GCTCACCTTCTCTCGCTCTC	59.435	TTGGAAAACGAACACGAACA	60.127	219	4	CCCTCGCGCGCAGCGCCCACACCTCCCTCGCTCTCTCGCTCGTGCCCGCGCGCACAGCGCCCAGCCACACGCTCACCTTCTCTCGCTCTCTCCTCGCGCACAGCGCGCGCCCCTGCTGCCCTCGCCCTCGCGCACAGCGCGCGCCCCTGCTGCCCTCGCCCTCGCCCACAGCGCGCCCCTGCTGCCCTCGTCCTCGCGCACAGCGCGCCCCGTGCCTCGTCCCTTCGCTGCTGCGCGCACACACACGATTGTGTGTGTGTGTGGGTTGTTGTTCGTGTTCGTTTTCCAATCTCTTTTCGCCCAATCACCCTAATTCGTGATTGTTCCGTGCTATAGGCCGGATTGGTATAATTCTCTTCTTCCTTACCTATTCTATTTAAATTCTGTATTTTAAATTAT…
167	chr01_2_12604753	1	AC	2	6	12604753	12604764	ACTAACCCAATACGGTGTTCA	57.021	CGTGCTGTTGTTTTGTTGCT	59.951	203	3	AGTTTACTCCAAAAACATGTTTTGACTTCAAAAATCAACACTTTATAAACTTATTAAATCTGAAAATTATAAATTCAATCATCAAAATCAATCTCTTTAATTAAAACACAATACTAACCCAATACGGTGTTCATAACCGTTTTAATTAATTTAAACAACCCAAATTATTAAATAATCATAATAATTAAAACAATTTAAAAACTGAAATTGAAGTTTAAAAAGTATACAATTGATTATCACCATTCAACAACACACACACACAAAACAATTGATGTGTTGTGTGTGTGGGGCGTCGAGCAACAAAACAACAGCACGCACCGCAGCACGCAAGCAGCGCGGCAGCGCGCACAAGGGCGAGAGAGGAGAGGGCGCTGGCGCGGGGCACTCGACACACGAGCA…
168	chr01_2_12605119	1	GA	2	6	12605119	12605130	ACGCGACACACAGCTACAAC	59.977	CGGAAATAAGCCCAACTCAA	60.067	275	3	GGGCGCTGGCGCGGGGCACTCGACACACGAGCAGCAGCGAGCACGAGGCTCTGCGCTGCGAGGCTGTGGGGGAGGGACGAGGCACACGCGACACACAGCTACAACGAGGGCGCTGCGCTGTGGGACTAGGCGAGGAGAGAGGGGCAGCGAGGCTTGCGCGCACGGGGATGGGCACGAGTGCCTTGGGCTGCAAGCAAAGGGGTCGGGCGAGAGGAGAGGAGAAGGTGCCGCAAGGAGAGAGAAAGAAAGGAGAGAGAGAGAGTGCTGAAAATTTTGTGAGGGTTTAATGAGAGCGTCTATTTATAGTTTTTCTCTCCCATGTGGGCTAGGTTATGGTAGTTTGAGTTGGGCTTATTTCCGGGCTCAATTCATTAAACTCCTTGCAAGCTTTGTTGGGTT…
169	chr01_2_12710446	1	CA	2	6	12710446	12710457	ATCGTCATGTGCTTCCCTTC	60.081	AAAGCCCGCACTTGAACTTA	59.883	142	2	ATTTATTTGATCCTGCATAAGTGTTAAAATCTTGCAAGAGGTCTAGCTTAAGGTTTAGGACCTCTCTGTGTATCTCTTAAGTGACCCAACATGAGATTTTGCACTCTCGAAATTAGTAATTTCTCCTTGTATGTACATGTACTAAAGGGATTAGTTTATCAAACTGCTTGTTTCCTTTCACTAGAGGAAAAATCGTCATGTGCTTCCCTTCAAGTGCGACTCATTTAATAAATTGGCAGCACTTGAGAGCACACACACACAAAAAAAAAACATTTTCACAAGTGCGGGCTAATTTTAGAAAATTGGCAGCACTTAAGTTCAAGTGCGGGCTTTAACCTCAAGTGCGGGCTAATTTAAAACGAGCCGCACAAAATTTCACGGTTTTTTGTTTTTCATTTC…
170	chr01_6_12774408	1	CACGAG	6	4	12774408	12774431	TGTTTGGCTGATTTTGTTCC	58.599	ATCATATGGGCTGCGACTTT	59.556	338	2	GCTACAAGTGTTTGGCTGATTTTGTTCCAAAATCTTACCTTTGAATACTTCAATTCTCGATGTAAATATGTGACCCTAGGCACCTATTTATAGACTTTATGGAAAGGAATTATAATCCTATTAGAATACCAATTTAGTTTAATTAGAATCCTGTTAGGACTCTTATTAAATAAATCTATCTACTAGGATTAGGATTTAATCGTAGAACAAATTCTAATATCTTTAGGATTTGTATTGCACACAACCGTACACGAGCACGAGCACGAGCACGAGCACCACCCGCGCAAGCCTTACGGCCCACGCGAGTCTGCACTCGCTCGCAGCCCAAAGTCGCAGCCCATATGATTGCTCCGCGCGCGCCAAGGCCTTGCTGGGCCTGGCCTTGCGCTGGGCCTGGCG…
171	chr01_3_12789624	1	TGT	3	5	12789624	12789638	TTTATGGATCGATTGCGACA	60.035	AGGGCCTTAAGTTCGACGTG	61.544	137	2	GGCGAGGAAAGCAATTAAATCATCGAAAAGGGACACATTACGACGCACCCTTGAGAGGTGCGTCACGGTTCTCAGAAAACTAACCACTTTGACTTTGCTATTTCTCCTTTTATTTAACGAATCTCAAATTACGGGACAGGATACGTTCTGTTCGATTTATGGATCGATTGCGACAGAACGCGTGATCGGTTTTGCAGCGTGAGGCTTAGGCTTAGGGGTTCAGAGTCAATACTCAGAAATATAATTGTGTGTTGTTGTTGTTGTGTCCTTTTCACGTCGAACTTAAGGCCCTATTTATAGAAAAGAGTTCGTGGAAAGATAGAATTGCAGAACTCTAATCCACGAGGAATTAGGAAAAAACACGTACCAGGTACTTTCAGCGCCCAGGCCTGGGCGCCG…
172	chr01_5_12852067	1	ATAAG	5	4	12852067	12852086	TCGACACAGGGATAAGCATTT	59.583	AGACGTTGGAATTGGCATCT	59.556	340	2	TGAATTACTAGAGTATTGAGAAAATATAATCGGAGTCTTTCAATGTATAAGCGATAACATGACATATCGACACAGGGATAAGCATTTGAATAAATAGGGATTCACAAGCTATTAAATAAGGAGGATGTAAATATACTTGAATAAACCTTCAGATAAATAAACATTAGACGATTTTTAATTACTAGATATAGACTAAATTTACTGAATATATAAAGGAACAATTTAAGCAAAATGTAAGGAAGATTTTTTATAAGATAAGATAAGATAAGATTTTATTATATCAACATTGTTTGAGTGTAATGGTTGTGTACAAATTTAAGCAAATAACAAACGGTTGTCTTCAATGTTCAAATAAACATTAAGCTAATACAGACAATGTAATGATTAGATGCCAATTCC…
173	chr01_2_12855678	1	AC	2	11	12855678	12855699	GCCTATAGCACGGAACAACC	59.597	CACCTCTCGCTCTCGTCTCT	59.883	239	3	TCTGAAAATTCATGCTTTAATAATTAAAACACGCCTCATGAATTAAAACATATAAATCCTCAAAATACGGTGTTCACAACCGATTCCCAACATTTTAATTATTCAAAACAATAATAATAATATAATCTAAAATACGGAATTGAAATAGAATAGGTAAGGAAGAAGAGAATTATACCAATCCGGCCTATAGCACGGAACAACCACGAATTAATTGTGATTGGGCGAAAGAATTGAGCAACGAGCAAGAAAACACACACACACACACACACACAATCGAGTGTGTGCGCGCGCGGCAAGGGGAACGAGCAGGGGCAGCAGCGCTGCGGGACGAAGGACGAGGGACGAGGGGCGCGAGGCTAGCGCGCAGCAAGAGGGACGAGGGCTGGCGCTGGGCGCGCA…
174	chr01_5_12865703	1	TTCAG	5	8	12865703	12865742	CAGGCTTAGGCCCTGTTCTT	60.753	TGAACTGAACCGAACTGAACTG	60.326	160	2	AAAGTAAGCAAAGTAGGATGCTCAAATGAATAAAGATGGTTTTCGGGTATCAGGTCCATAATCGTCCCTGCAGTAGTGCAGTACGGAGTAGTAGTTTCAAACTGTAATATTATTTTTGAATTTCCCTGGTTGTTGTACCAAAACAACAACATATTGGTCTTGCCAGGCTTAGGCCCTGTTCTTTTTGGCTTAATTTCAATTTCAGGACTTATTTGGCAGTTCAGTTTAGTTTAGTTCAGTTCAAGAGCATTCAGTTCAGTTCAGTTCAGTTCAGTTCAGTTCAGTTCAGGAGCATTAAGTTCAGTTCAGTTCGGTTCAGTTCAGTTCAAGAGCATTAAGTTCAGTTCAGTTTAATTCAATTCAATTTAACTTAATAATAATAATAATAATAATAATAAT…
175	chr01_5_12910069	1	AATCA	5	4	12910069	12910088	TGCAGCGGAAAACATAAAAC	58.819	CGCTGCTATTGCATTTCGTA	60.002	344	3	CTTTTCTAAAATAATCTTTTAATATAAAACGTAGAGAATTATCAAGGCATTATCGCCCGTGTGAAAACGTAACGGCTTATTCAGAATTTTGCAGCGGAAAACATAAAACTAACTTTAGGTTTATAAATAATCGATTACAGGTTTANAAAATATTTACACATTTTCGACCTTAAATCCATACTCGTGAATCCTGAAGAAATGAAAGGTTTTGGTCCAATTAACATCAAGAACACTTCATTCCCAGATTATAATCAAATCAAATCAAATCAAATTATTGGAAAACAAACAACACCAAGTAGAATAGGAATTAATCGTAAAATATACACAACTCTGTAATTAAAACATAAAAATCTTGAATAACTGATTCAATGTATAATCCCCAATACTAAATAGCATAAT…
176	chr01_5_12964593	1	CTCCT	5	4	12964593	12964612	AGTTTGTTCCGGTTGTGGAC	59.867	TAGGGGCACTCAGACCACTT	59.721	400	2	GATTCTGGTTCTAGTTCAGTTTGTTCCGGTTGTGGACCGTTGTGCAAATAATTAAGTGCAAATTAAGTGAACCAAACATAGCCTACACCTTGACATCTAAGTACACATTTACAATTAAGACTTTAGGTAAAATAAAGTACGTATTGTTTTCAATTGAGGTTGGAGAAAGCAGGGAATATAAATGTTTTTAAATGAGTGGAATGAATGTCACTGAGGAATCTTTCAAGTCGTTGGTTCACCTATCTCTTCCTCCTCTCCTCTCCTCTCCTCTCTCTAGATTACAAGAATTAGGGTTAGATAGGCAAAAAATATCCAAGTTTTTTAATTTCAACTCTTTTCTCTATTTAGTCTTGCTTTTGTTGTTAATTTCCATAAAAATAAATATTATGGGTGTAGTAA…
177	chr01_3_13170607	1	TTC	3	5	13170607	13170621	AAATCTCACCTGGCCTTTGA	59.67	AGGGTTTGATGGTTGTGGAG	59.82	219	4	CTCTTTAACTAGAACGTTCGGAACAAGAAGGTTAGTCACTTCGACGCCATATATTTTTTAGGGGAAAAAAAATAAACAAAAAACAAAAATCTCACCTGGCCTTTGACCCCTTCCTCTTTCATCTGAAATAGAGTTTTCTGAGAAAGGCCTCCTACCTTCCTCTTTCATCTCTGACTGCCATTTCACTCTATCGCCTCCTTTTCGTCTCTATCTCCCTTCACACTTCCCACTACTATTCTCTCTCCTCTTTTCTTCTTCTTCTTCTCACTTTCGATCCGCCATTTTCTCCACAACCATCAAACCCTAATCAAAACCCTCAATTACATTTTTATTACGGCAAGAATGGACAATTCTCCGCCGGATCCAGACCGAATCGCATAGTCCTTCCTCTTTAAACCC…
178	chr01_2_13216276	1	AC	2	8	13216276	13216291	TCCTTTTCCCTTCTCCAACC	60.414	ACTGTGCACCCCATTGAACT	60.431	195	4	ATATTACAAATTATTTATTATATTGTTATTATTGTAATAATTTATTATTATTTATTAATTATTTATTAAGTTTATTTAAGTGTTTTAGGAGAGCGAGGGTAGAAAAATGGGGAAACCAAACACCATTCTTAAACAAAGGATTTTCATTCCATCTCCTTGATTCCCTTTCTCATTTTCTTTCCTTTTCCCTTCTCCAACCAAACGACCCCTTAGTTCAAATATAAAGAACATATACATATATATATATAGACACACACACACACACAAAGAACATATACTATATGAACAAAAGTTCAAATCTAAAAAACATATATTAAATATTTTATTGTATGAATACGTTGAAATCGTTCTCCAAGTTCAATGGGGTGCACAGTAAGCACTTTACACCCGAGTGTATAA…
179	chr01_6_13240771	1	TCCATC	6	6	13240771	13240806	GGATTCCATCCCCACCTAAT	59.843	ATAATCGCGCAGGAGTTTGA	60.742	400	3	ATTTTGAGGCAAGCGGGCGGGGTGGGACGGGTACTGGGCGTGTACACCTTAAAATCCATATAGGCCCATCACCCACGACGAGTACAATTTTTATCTCCATCTCCTCCTATCACCCACATACCTTCCTTCATCCATCGGATTCCATCCCCACCTAATTGGGGCGGATGCAAGATGAGTCTCCTATTTAACCCACCTCATTGACATTCCTAATTATAAGTTCGAGTCTCACCATATATACAAAGTACTCCATCCATCTCCATCTCCATCTCCATCTCCATCTCCATCTCGTTTTATTTGCTCAATTTGACTATTATTTATTCGAGTTATTTTTGTGTTAAATAAAGCAAAAAATACAAGACACAAAAATATTTTTTTAAAAAAATATAAAATAGACGGAAT…
180	chr01_6_13292279	1	GAAGAT	6	5	13292279	13292308	AGCAGAAGGGAAGGGAGAAG	59.95	CATGCTCTGTTCAGGTCGAA	59.984	202	2	CACAAAACAAAGAACTCAAACAGCAACAAATTGAACAATAAATTAACAAAATCACAAAGCTTTAAACATTCAAACACCAAACAGAAGCACAAGGGAAAGACAGAGAATTACGCGGAGCTGGTTCTGTCGGAAGTTTCGCCGGAATCAGGGAAAGCAGAAGGGAAGGGAGAAGGATCGGATTCGGAAGCCATAGACGACGAGAAACAGCGCCATGTCGGAGGGAGTTGGAGGTTTCTGCGAATTAATCTGGAAGATGAAGATGAAGATGAAGATGAAGATGAAGAGTAGTTGTGGTAGGAAATTAAGGGGTTTTTAGGGTGATAAACCGCCAAAATTCGACCTGAACAGAGCATGTTTTTGTGGCGCCCAGTTTCTCCGATCACCACTCGTTCATGTTAT…
181	chr01_3_13303111	1	AAC	3	9	13303111	13303137	CGCAGTGATTATACAGAATTGG	57.37	GCTCTTGATGCTGCTGTCTC	58.86	388	4	GTCCAAATTAAATGCTTGATATAGGCCAATCCCAAATTGACCCCTTAATTAAGCATTTGAGTTATTTGCAAATCAACTCAATCCAAACTAAAAGTACAAGATCAATCAGAAATGTACAGAATTTCCAATAAACAAAGAACGCAGTGATTATACAGAATTGGGTGACTTAAATTTCCTATATTTCCTTCAACTGAAAATTCACCAATGTACAGCCATAAAAACATGTTCATTCTATCACTTTAAACAACTAACAACAACAACAACAACAACAACAACAATTAAAAGTTTAGAAATTAACATTTTACATGTTCAATCGATATGAACTATGTAAACCCCATCTATAGGTCATGTATATGATGGGTATGTTGCATACAACAAGTTTAATCAGCACAAGCATTT…
182	chr01_3_13330411	1	GCT	3	9	13330411	13330437	ACACCCCTCCTTCCTCAGTT	59.968	TCAGTGGGAACATTGGTTGA	59.935	325	4	CATTTCGCTACTGATTAATCCAACGCGATGAACCCAAATTGATAATAACCCGAACCTGAAACCAGTTTCAACTAGAACGTTTCAGCTCTCTACCCGATTAACCTGACCTTATTATGAGCCGATCCGATAAGAACCCGACCAAGCCAAATAAACTCGTTTCAACCAGAACACAGTAACCCGACCCGTTAATACGAATCGACACCCCTCCTTCCTCAGTTCCTTGCAAGTTGTAAGAGTTGAAAGATTATCGCTGCTGCTGCTGCTGCTGCTGCTGCTGCACTACTGCTTCGTTAATGGTGAGAGAGATGACAATATTCCGGTATCTGCTGCATCCTTTACTCCTTGCTAAACCCCTCATTTCTTCCACTTCTTCCCCTTTCTGCACAGTCTTCTCTCTCC…
183	chr01_6_13334030	1	CTTCCA	6	7	13334030	13334071	CTGAATGAGGCAGGCTTTGT	60.397	GGAGATTGGAGCTTCTGGTG	59.803	390	3	CTCTAGCCTTATCTTTATTAAATTTTCTGCTTCGGTCAATGGTTCGCCTGCTGAATGAGGCAGGCTTTGTTTAAGACTTTTAGCCATTGATGATGAATCTTGTAGAATTGCCTCTATATGTGTTGTTCTGCCAAAACTGATAATTCTTACACTTATTTTCAGTGCAATGTTTTTAATTTCGCGTTTGTTGATTCATAGCTTTAACCATTAATATTTATACTATCAGCAAGCAACTCATCATTTTCACACCTTCCACTTCCACTTCCACTTCCACTTCCACTTCCACTTCCATCATTTTCTCTCTCCTCATTCACCACCAACCCGCAGCTTCAGTATCACCATCATTAGTATCACAGTCCTTTTCTCCATGTTCATTTACCACAACATAGCAGAATATTG…
184	chr01_2_13376430	1	AG	2	10	13376430	13376449	GGGATTCGCTAGTTGTTGGA	60.074	ATTTTATTATCGCCGCAACC	58.963	191	5	GGCGAGGGCGGCGGCGTCGGTGGGATTAGCGTCGGCGGGGTCGGCGGTAGGGAGGAGAGAGAGTGTGAGGGTAATTGTAAGGGTGAGGAGGAGGAGGAATGGTGGCGGTGGGAGTTTGGTGGTTGACTTCATGGTGGGATTTTTGGGGAAGAGAGATCGGAAGGAAAGAGTGGGGGTGGTGTGATGGGGATTCGCTAGTTGTTGGAAACGGTAATACGTTGCATTTTTCCACACGGAGAAAAGAGTGAAAGAGAGAGAGAGAGAGAGAGAAAGAGAGAGAAGAGACAGTCTAAAAGAAAAAGAAGTGTGAAAGTGGAGAGACAGATAATAATAGGTGATGAAAGATTCAAGAGTTGGGGTTGCGGCGATAATAAAATATTACGCCGGAGTACTACTCTG…
185	chr01_2_13433302	1	AG	2	8	13433302	13433317	AGCACCACGCTCTAACCAAC	60.321	GGAAGGTGCCTACACCAAGA	60.111	221	5	ATGGGTTTTAACTTTTAAGTATTAAAATACACAGAAGGGATAAAAGATCAAAAAACGTGGCCCATGCAGGGGTCGAACCTGCGACCTTGGCGTTATTAGCACCACGCTCTAACCAACTGAGCTAATGGGCCATTGTTGTCAAGTAATGTACTTGAACAAATATACTAATACATATTTTCACAGTTATAATAGGATAAAATTGGATAATGGACAACCCAAATAAAATCTGCTTAGCATTTTAGCCATTGAAGAGAGAGAGAGAGAGAATGGAAAACATCACAGCAAGTGAAATAGCAGGTCTTGGTGTAGGCACCTTCCTCCTTTGTGCCACCATTGCCGCCCCTAAAGTTGATTCCTTTATCTCCTCTTCCCAAAGAAGGTACACTTCTAATTTTGATT…
186	chr01_6_13433849	1	CAATTG	6	4	13433849	13433872	CGAATCGAATAAGGGTTCCA	59.894	TTCATTAAACGGGCTCAGAA	58.361	387	4	TCATTGAAAATGTGCAACCGATGTGGGGATGTAAAACTGATAGCTTGCAAAAAATGTAAAGGATCCGGGGCAGTTAAACCGGGTGGTTTATTTGGATTGAGTAATCCAATGGAAGATTTATTTCCGGGTCGATTCGAATCGAATAAGGGTTCCATTTCTTGTGTTAATTGTGGAGCTAAGGGTCATTTTCCCTGCCCTCAATGTTACCAAAGTTCGTCCTCATCTTCTGAGCAGTAATAAGATGACGTACAATTGCAATTGCAATTGCAATTGATACTAATGTAAATGTTAATAGTTGGCAAAGATATTACTCCAATGTTTGTACCTTCATTTGAGTTAGAAGATGTTTTTTACCTTTTTTTATACACTATTGCCCGTACAAGTATGTTTTTAGATGGG…
187	chr01_2_13456919	1	CT	2	13	13456919	13456944	CCCTACGGGTTCAGTCAAGA	60.103	TGAGAGGAACCACCTCCATC	60.048	339	6	AGATGGAGTATTTAATGCCATTAAATACTTGATCCGTTTACGTACTATTTGTGTGACCCTACGGGTTCAGTCAAGAGTAAGCTGTGGATTAATATCATTAATTCCACTTGAACTGAAGCGGCCTCTAGCTAGGCATTCAGCTCACTTGATCTCACTGAATTATTAACTTGTTAATTAATACTGAACCGCATTTATTAGACTTATCATTGAATGCATACTTGGACCAAGGGCATTATTTCCTTCAAATTCCTCTCTCTCTCTCTCTCTCTCTCTCTTTAATTCTCTCTCCGGCCGGTCGTAGCCACCACCAACTTTCGTCGGTCGCTGCTCGCCAATCATCACTTCTTGCCGGTCACTGTGCTCGATTGTGGCGGCGATGGAGGTGGTTCCTCTCACGGT…
188	chr01_4_13491267	1	ATAG	4	4	13491267	13491282	GGGGAAGAACAAAAGGGAAT	59.261	TTCGGTTCCTTACCCGATTA	59.406	171	3	AATTTGGTTGATTTTTCTGGTTTGAAGTTAATCTGTTTTTTTTGTTATTAATAATAAAATATCTCCCAATTATATTATTTCTTTAATATTTTCTCTCTCCTTACTTTATTTTAAATATATAATCTCTTACACCCAATCATTATTCTTACACCCAATCATTACTCATATCCCAATACAAATCAAGATTCAGTTTTCTTAAACCACACCCAACATTCTTTAGGGGAAGAACAAAAGGGAATAGAGGGAGTAATAGATAGATAGATAGATGTGTTTGACGAGCGAAACCCAAATAGACTTCTTTGTTGACACCCATGATTCCATCTACGCATTTACTAATTACCACCCTTGTAAGTTGTGACAAGTCTGAGAGTAATCGGGTAAGGAACCGAAGGGGACTAT…
189	chr01_6_13577619	1	TGTAAA	6	4	13577619	13577642	AATGGGCAAAGGGAAAGAAT	59.777	TTAGCTTGCCTTGGGAATACA	59.728	303	3	TAACCTGTCACGTCCTTTGTCGGAGGAGACATTGTTTGCGGTGATTTTATATTATTTTTTAAAAAGTTTATAGGTTTTGGATAAAAAAAGTGCGACTACTGTTGAATGTTGTGCCAAATTGCTAATGACAGTAATGAGTGATTTTTAAAAGTGCAACTTGGGTTTCATACTTTGGTCTGAGACAATGGGCAAAGGGAAAGAATGAAACTTGAAGAACAATTATAATACTTGATTCGACACTTTGATTATTGTAAATGTAAATGTAAATGTAAATGTAAGTGTGAGGTGGTTTGGTATTTTAACTTCTGGTTTATGAAAAGTCGGGAAAAAAAAAACCAGTACATTTTAAATGCAAAATAGTGGTTTTTATGAGTATGAGCAACTTTAATTGCAAGTTAA…
190	chr01_6_13665893	1	ATATGA	6	4	13665893	13665916	GCTGGTGTCCTGGTAACTCC	59.579	TTGGTCGATCACCCACATAA	59.774	368	3	AAGCTAACCTCATCCTCTTCTTGGCTGACAATGAACCTTCTACTTCTCTCAGCTGGTGTCCTGGTAACTCCCTGTTTTTTCTCTATTTTGCTTCGTTTTTCTTAATTGCTTTTTGATTCTTCACTTTAATGTTGATGCTGTATACGGAGTATTAAGTAATGGTTACACTTGTATGTTAAGTCTCCGATGCACATCTTTGATCATTATTACAAAGTACGGAATGTTTAATTTGGTGTACCTATTTAAAAGATATGAATATGAATATGAATATGAATGTGAATGTGAATGTGATTGTTGGATGAAAAATGGTGTGCCACTAAGTGCAGATTGTGTGAGAGCTGAACCAGTTATATATAAGAAGTTGGAAGAGTGTGGAGAAAATGTGGCGCTTTTGCGAGC…
191	chr01_5_13797989	1	TTTGG	5	5	13797989	13798013	CAGCTAACCAACATCACCAAA	58.687	GCGGCAACAAATTAAAAGGA	60.075	202	2	GCTAATTGATTATGTTATTTACATGGATTCTGGCAATTATGTTTTTTTCTACATGTCAGTTAGATTGTTCATAACCTTACACATAATGTATAAAGAGCTAGTATTAACTTATGTTGTTTATTTTGCAAATAAAATAATTTTCTCAAGCATATTTTTACGTGTTTAGTTAAATGTTAATGTTATAAAATAATTTAACAAACAAAATTTAAAAAAACAGCTAACCAACATCACCAAACTGTTTTAATACGCTTTGGTTTGGTTTGGTTTGGTTTGGTTTGATATGTAATACTGGTTGGCTTGGTTTATGTCAAACCATAATTTTACGGTTTTATTTGGGTTTCGTCCCAAACAAGGTTTGGCCTATGCCTATGCTATCTTCGATGGTCAATGCTTCGATCC…
192	chr01_2_13952835	1	AG	2	7	13952835	13952848	GTGGGATATTCGCCTTCAAT	58.86	ATGCCTGCCTTAATCCTGTG	60.096	255	2	AGGGGGGTGACTTTGATTGCTATGTTAATGCCAACATATTGTGGTGGGATATTCGCCTTCAATTAAACTATACCCCATTTTTATAATTATTTAACATTTTATATATAAATGCATTATTATATTCATACCATTGGTTATACCCCATGATTAATGGTGAGTCCGGCTTCCTAAATAATTAAATACTAAACAAAGAATCTCTAATGATCTTAGTTTCCTTGACCTGTCATTTATGAGTTAGGACCCCCTGAAAGAGAGAGAGAGAGAAAGAGAGGACTAGGCACAGGATTAAGGCAGGCATTACCTGTTAATCTATCAGGGTTACGTTTTGATAATAACCCGTATTAAAGAGAATTAAATTAAGAGTAAGCGACCCGATTTTCGATAGGAGTTAGTGATCCA…
193	chr01_4_18090562	1	TATC	4	6	18090562	18090585	TGGGTGCAGCTCCTAGAAAG	60.529	TGCTGAAGTGACCGAACAAG	60.025	275	8	TTTGTTGGTTTAATCTAGATTGAATTTGAATTTGAAAAAAGGGCAGAGAGAAGAAAGATGGAGATAGTAGTGGTGATGATGGTGGTTTTAATGATAAATGGAGGAGCATTGGGTGCAGCTCCTAGAAAGGCCATAGATGTACCTTTTGGAAGAAATTATGCACCAACTTGGGCCTTTGATCACATCAAGTACTTCAATGGAGGCTCTCAGATTCAGCTTCTTCTTGATAAATACACTGGTATGCACCTATATCTATCTATCTATCTATCTATCTATATATATATATTACAGAGTTATTCTATCATATCATAAAATGAATATGTGAAATGGGGGCAGGTACTGGGTTCCAATCAAAAGGATCTTACTTGTTCGGTCACTTCAGCATGAATATCAAGTTGG…
194	chr01_3_18091538	1	TTC	3	11	18091538	18091570	GACGATTGAGATGGGTTCGT	59.934	CCATCCATCCATCAAGCTCT	60.034	388	6	TCCATTTGTGGCATCTTATAAGGGATTTCATATTGATGGTTGTGAAGCTTCTGTTGAGGCTAAGTTTTGTGCAACTCAAGGAAAGAGATGGTGGGATCAAAAAGAATTCCAAGACCTTGATGCTTTTCAATTTAGACGATTGAGATGGGTTCGTTCCAAGTTTACTATCTATAATTACTGTAAGGATAGAGTTAGATATCCAGCCATTCCTCCTGAATGTTCCAGAGATAGAGACTTGTTTTGATCTCATTCTTCTTCTTCTTCTTCTTCTTCTTCTTCTTCTTATTCCCATTTTTCAGGATCCACCTTTTTTCTTTTCATGTTTCCTTTGAATGTAATGTAATGTAATGTAATGATATACATTTAATCATTACGCATTAATTTATGCTATTATTACGC…
195	chr01_5_18091620	1	AATGT	5	4	18091620	18091639	GACGATTGAGATGGGTTCGT	59.934	CCATCCATCCATCAAGCTCT	60.034	388	2	AAGAGATGGTGGGATCAAAAAGAATTCCAAGACCTTGATGCTTTTCAATTTAGACGATTGAGATGGGTTCGTTCCAAGTTTACTATCTATAATTACTGTAAGGATAGAGTTAGATATCCAGCCATTCCTCCTGAATGTTCCAGAGATAGAGACTTGTTTTGATCTCATTCTTCTTCTTCTTCTTCTTCTTCTTCTTCTTCTTATTCCCATTTTTCAGGATCCACCTTTTTTCTTTTCATGTTTCCTTTGAATGTAATGTAATGTAATGTAATGATATACATTTAATCATTACGCATTAATTTATGCTATTATTACGCATGTTATTAGTATTTACACTATGTTCTAATTTGTCACTGAGTTTTTCCCTACAATTAATGCAATTGGTAGATTTCTTATGGA…
196	chr01_2_18249356	1	AC	2	7	18249356	18249369	GGCGAAAGAATTGAACGAAC	59.691	TGCTGTTCTGCCTCTGATGT	59.577	213	2	AAAATTCATGCTTTAATAATTAAAATACTCCTCAAGAATTAAAACATATAAAACATCACAATACGGTGTTCTTAACTGTTTTCCAGCATTTTAATTATTCAAAACAATAATAATAATATAATTAAAATACGGAATTGAAATAGAATAGGTAAGGAATAAGAGAATTATACGAATCCGGCCTATAGCACGGAACAACCACGAATTAATTGTGATTGGGCGAAAGAATTGAACGAACGAATCAAAACAAGAACACACACACACACAATCGAGTATGTGTGTGCGCGGCAAGGGCGATGAGCACGCAGCAGCGCTGCGCAAGAGACGAGGGGCGAGGGTGAGGGGCTGGCGCGAGGGCGCGCAAGAGAGATGAGGGCGAGGGCTGGCTGGGCGCGCAAGAGA…
197	chr01_2_18336275	1	TG	2	6	18336275	18336286	GGCTGACCATAGAGCTGAGG	59.973	GAATCACAACCCCATCATCC	59.995	207	2	AATTCAACATATATATTCTGGTAGTGTCTTAAACAAACTAGTTGTACCTCATAAGTTGCAGGCCGTCCTGGTGGTAAACCAGACCACATAGGAGTAGATTGTCTCGATGCCAATGGCTGACCATAGAGCTGAGGTGCACCAGGAATAAAGTAACTCCCATTCTGTTAACAAAAAATCAAAATCCATTAATAACAATTGGATCCAAAACAGTGAGTGTTCTTGTTCAAAGGGATATTTCAGATTCTTGTTTGTGTGTGTGTGTCTTACCGCAGGCCAATTTCCATTAGGAAGATGAAGAGGTGGATGATGGGGTTGTGATTCTCCAGCCCCCTTGTCTATGGTGATCGAAATTCCAAGATTCAAGTCAAGGTTTTGCCCATCCCCTGCCAAAAGCGAAAA…
198	chr01_2_18408748	1	AG	2	6	18408748	18408759	GGCTGAAAGTTGGTGGTGTT	60.012	GGCCATTGCAGCTCTACCT	60.377	136	3	TTTTTGAAATCGATTTTAATTTCTAATTTTTGAAATAGATTTTAATTTCTAATTATTTGAATCAGGTTAACCAAACAGATCGAGAAGAGAGCGGATTAAACTCGATTTCGATTTCGAAGGATCGAATGAGAATTGCTGAACTGAAAATTGTGTTTACCTGATTCGCGAACCACAACCACCGGCGAGAGGGAGCAGCGGTGGCGGCGGCGGCAGCGAGAGGCGTGGCTGAAAGTTGGTGGTGTTCGAAAAAGAGAGAGAGAGGAATTGAAGAGAGATGATGAGCACCAGAAATAATGAAATAACGACCGGCGAGCGACGATTATCGAGAGGCAACGGTCGGAGGTAGAGCTGCAATGGCCGAATGCGGTGGTGGCTACGACCGGAAATCGCCGGATGGTG…
199	chr01_3_18428584	1	TTG	3	7	18428584	18428604	TCCTGCTCTTTCCTGGTTTG	60.366	TGGTCTAATTCGTTCGGATTCT	59.966	145	2	ATGCTATTTTGAAATGCACTTATTTTACTTATTCATTTATTTTAAATTTTACTTATTTTTATTATCTTTTACAATATTTCTTCTATTATATATACACATTTTCTCTTATCCTACTTTCATTAATTTCACTTTCTCTTCTTTGTTTTTTTTCTTTTTACTTCCTGCTCTTTCCTGGTTTGATTGGTGACAATGACGATCTCCTACGACGATTCATGTTAGCCGACCCCAAATCATTTTGGGACTAAGGCTTTGTTGTTGTTGTTGTTGTTGGAGTATTTTTTAAGAATCCGAACGAATTAGACCATATCATATCAGAAAAATAAGCATAAACCAGACCAAATAAGAAAAATTAAGTCCAAATTTGATAAGGAGAAATAAGGTAAACTAAATGAAACCTTA…
200	chr01_3_18510289	1	ACA	3	8	18510289	18510312	CAAAGGAAGTATTTTGAGAGCGAGT	61.388	TGCTGAATTGGTGCTGAAAC	59.847	299	3	CATAATTCATAATTCATCTTTAAGTTTAAACAAATTTTAGGAGAACATGTCATTTAATCCTTAAATGAATTATTTTTTCAAAAAATTTAAATTGGAGTGAAATTTGATACCTTAATCCAAAGAATAGTTTAGATTACGACCAATCAACCTAAATCTTAAGTTCGTTTCAAAGGAAGTATTTTGAGAGCGAGTTTAAGACTTAAATATACTTAGCACGAGATTACGAACTTCCTAAAAATCAGGGCTATTACAACAACAACAACAACAACAACAACGATAATAATAATAATGATAATATTAATAATAATAATAATAATAATAATAATAATAATAATAATAATAATAATAATATTCATCGTTGTTGCTTTTTGGGCCGGCAACGGTACTCACGGCCGGTCC…
201	chr01_6_18569322	1	TATTCC	6	5	18569322	18569351	AATCAGGGGACGGAGTTACC	60.19	CGGCTGTACCTGGCTTACAT	60.154	313	5	GAGAGGTGGAGAAGACCTTAAAGGAAGTAGGGAGAATGAAGTATCTTCGACCACTTTATACTTACCTAGTGCAAGGTCCAGGAAAGGAAGAGGAGAAAATATTGGCAAAAAGGGTGTTTGCAGAAAACCGGGCTTGTTATCACCCAATAGCTCAAGGTGTGGTAGAGGCCATTCTATCCAAGCATCTGTAAACCAAAGTGGAATCAGGGGACGGAGTTACCTGCCTTTTTACATATTGTTACTATCCTATATTCCTATTCCTATTCCTATTCCTATTCCTATGTGAGTTACTGTACTCGGTGTCGTCTCACAGTAAGGCTAGGGAGTGTGGAATTGTGGATGAGTTTATTTTTATGAAATAATACAGCTAGTTCATGAAACCAAGTAATGAACTACATG…
202	chr01_3_18606126	1	GAC	3	9	18606126	18606152	GCAAAGCAAAGCCAGAGTTC	60.14	TACGGGTGACGAGGGTTTTA	60.357	159	2	AGGTTGTATTTGGCAAATTTGCCAAAATATGGAGTAACAAATTTTCTTTGTTATGTTCGTTTTAGGCAAAAAAAAAATATAGATTAAGAAAAACAAAAACAAAGCTTGGTTATTTCAAAAATTGAAGACAAAACACAAGCTGAGCTGCTATTCCAGGCATCGTCCTCCTTCCCCTTCTTCTCTCACTTCGGAAGCAAAGCAAAGCCAGAGTTCAAAGAGTTCGACGCAGAGAACTTGAGGAGAGAGAAAGACGACGACGACGACGACGACGACGACAACGAAAGCTTCATAAACTCAAAAATGGATGATTACACCAGAGAAATGATGGACCTTAAAACCCTCGTCACCCGTACCCTTGAGAAGAAAGGGGTTCTCGCTAAGATCCGAGTAATTAATCTT…
203	chr01_5_18655831	1	AAGGC	5	5	18655831	18655855	CGGGAGTACGAGTTCAATGG	60.508	GGTGTTGGTGTTGTTGCTTG	60.049	191	4	CGTAATTTATTTATTTTATTTGTTTTATAATTTTATAGTTTAATTATTTTAGTTTTCATTATTATTTTCTAAATTTATTTATATTTATATTTCTATTTCTTATTATTGTTATTATTATTATTATTAGTATTATTATTATTAATTGATATTTCTTTTGTTTTATTATGTTTCCGATTTATACTCTCGTTTTTATTTTAATTATGTAGGTAACTTCGTAGTACGGGAGTACGAGTTCAATGGGTCGGTTTAAAGGCAAGGCAAGGCAAGGCAAGGCAAAAGGCAAAATCTATCCTACACCACATCTCCACTATCATACACCACGTCAATTGTCCATCTCCTTCCCTGCTGCCAACCACCAACACCCTTCGCACCAAACCACCATCCCACGCATCAAGCAAC…
204	chr01_4_18660104	1	CAAA	4	4	18660104	18660119	CATAACCCACCCACGAAAAC	60.088	ATCTCTTGCGGTGAAGATGG	60.218	175	3	TTCACAATGTTTGTTACGTGGGAGAGTCTTTCCTTTTATAAACTTATTACACTACAAAAAACTGGGCCATCAACGACAACCCATTTACGACAGGCCCAAAACCCGTCGTTGATGACATGGTTTTTACGACGGGAAAGTTGAACCGTCATAACCCACCCACGAAAACTAAACCCATGCTCTCTCATTTTCCCTCTTCCTTCATTTTGCTCCATCAAACAAGAGGGGAAGCCGACAAACTTCTCAAAGCTTCAAACAAACAAACAAAGGTGACAAACTTCCTCTCTCACTCGGCGACTCGACTCCATCTTCACCGCAAGAGATTCTTGAAATTCCTCCATGAAAATCGAGTTTATTCAATCTTAATCGAGCCTTTTCAAGTTTAATTAAGCCAATACAGCT…
205	chr01_2_18679466	1	GT	2	7	18679466	18679479	CAAGGGAGATTTGGTGCAAT	59.933	CCCTGCTGCTCATATTCGAT	60.199	222	3	GTACGTAAATACTATAAATCTCCCTCTTTAAATCAAGTCACTTTTTTTTATGATGGATAAAACACATGATGTACAGGTATTGGGAAAACTTCAGGCCATTCTAGATGCGTTTCAGGCCATAAGTTTAAATGATTATTACAAAGTATTTGCTTTATTCAAGGGAGATTTGGTGCAATATTGGCGTTTTACTTTGTTTGAGATCTAAATTTGTTTACTTGAGATGATAAGATGTTGTCGCAGCACTAAAAAGTGTGTGTGTGTGTAGCAGATTGGTAGATAAAATTGACAAAATTAGGCCTAGTTACTTATCAAACTATTGTAGTATGATCCGAATACATTGAGTTCAAATATGTGGTCGATCGAATATGAGCAGCAGGGATCTAGCAATTAGTTCATGGG…
206	chr01_6_18698253	1	TGGATT	6	4	18698253	18698276	TAACGCATGATTCGGATTTG	59.52	GATCTGATTTGGGTCGGATG	60.281	254	4	TCCGAGTCCAAATCCGACCCGAAATTATTTCAAAGTGATTGTTTTTCGTAATAACATTTTTTAAAAAGGAAATTCCTAATTTAATCTAATATATTTAATTAAAGCGCATATATTTATAATTTATTCATTTATTAGAAACTCATTAGATCTTGGTAAATGAGAAATAGGATTTCTAATTTATTTTAAAATTAATAAATACAAGTTCTATGTAAGTAAAGTTAACGCATGATTCGGATTTGGATATGGATATGGATTTGGATTTGGATTTGGATTTGGATATGGATATGGATTCGGATTTGGATATGGATAAAAAATTTTGAGTCCGAATTTTAAATGGATTTGGATATGGATATGGATATGGATGCAATTTTGGAGTCCGAATTTTAAATGGATATGGAT…
207	chr01_3_18719977	1	GAA	3	8	18719977	18720000	ACCCACCTTGCGAATGTATC	59.82	TGTCGTATCACCCTCCTTCC	59.927	283	5	TCAAACAACCAAATTACCAAAAATCAACTAACAATCAAACACTAAAAACTGATCTAAAACAGCAAAATCAAGAACAAAACCACCGAAAACGAACCAATTGAGCTGTACTATAATGATAAAATTAGATCATCTAACGATAACAAAATCAACGAAAGTAAAATCACCCACCTTGCGAATGTATCCATACTCGGACTCCTTCTCAGAATCCTCGAATGTGGTCATGCGATCGCCATAAACGGATGGCATCTTGAAGAAGAAGAAGAAGAAGAAGAAGAGAGAATGATGAAAATTGGGAGATCTGGAAATCTAGGGTTCGTGGATTGAGATCGCGGATAATGATAAGCGATTCCCAGATATTAGATGTGAGAAACAGAGGAGAGAGAAAGATGGAGAAGGTGT…
208	chr01_2_18770833	1	AC	2	13	18770833	18770858	ACTTCAGTTTGCCCGTGAAT	59.598	TGGACCACCTTCTACGTTTTG	60.016	300	4	CTTTTTTCCTCCAGTAATTTGCATAGCTCAACCTTCAACCACCCAGCCTGCAAAAAAGTATTTGGTTACTAAGTAAAAGTTTTACTTCAATTCTGTGAATATTGATATTTGGGCTAAAAGTAATAAACTGATAAAAACATAATCTTGTTGAAAAAAATAATTAATATTCAGGTTGGGGGGGGGTTCAAATGAAAAATCTTTGGAAATTGCAGCTTCATGGAAACTTCAGTTTGCCCGTGAATAGAAGTAACACACACACACACACACACACACACAGAGGGAGAGAGAGAAAGACTGGAACCCTTTGCTTCTCTTGAAGTCTTGAGCAGGCTAAAGTAATCAAACATTCGGCTGCGAGGTCTCTTATTCTCTTTTGATTTTCTTTTTTGAGACGCAATA…
209	chr01_2_18778618	1	AG	2	7	18778618	18778631	CGTCGGGAAAACCAAAATTA	59.805	CCACACCTCGTCTCTCCTTC	59.835	369	4	AAAAACCGACACAAAATCACGTCGGGAAAACCAAAATTAAACCCATTTTTACACAAAATTAGAACAAAAACACAAACAAAAATAGCCCTAGAGTGTTCAAAATTGAAAATGCGGAAGATCAAAATCAAAATCAAAACTAAACAAAAAATCACGACAAAATCAAAAATGAAATCGGATAATTGAAGTAAGAAAAGCGGGAAAATAGGAGAGCGCGTGGTACAAAAACAGGCTAAAAATGGCGGAAAAAGTAGAGAGAGAGAGAGAAACCTCTTGTGTTCGAGAGAAATGAGGGGATTAGTAGTAGTAGTAGTAGAGTTGAGTTTCATCTTCATGATCGGGGAGGAGAGAGAAAATGAGAAGATCTAGGGGAAGGAGAGACGAGGTGTGGCTATTTATTTG…
210	chr01_3_18778664	1	TAG	3	6	18778664	18778681	AAATAGGAGAGCGCGTGGTA	59.867	GCAGGGTCTCTTTCGTTTCA	60.375	243	3	TTTTACACAAAATTAGAACAAAAACACAAACAAAAATAGCCCTAGAGTGTTCAAAATTGAAAATGCGGAAGATCAAAATCAAAATCAAAACTAAACAAAAAATCACGACAAAATCAAAAATGAAATCGGATAATTGAAGTAAGAAAAGCGGGAAAATAGGAGAGCGCGTGGTACAAAAACAGGCTAAAAATGGCGGAAAAAGTAGAGAGAGAGAGAGAAACCTCTTGTGTTCGAGAGAAATGAGGGGATTAGTAGTAGTAGTAGTAGAGTTGAGTTTCATCTTCATGATCGGGGAGGAGAGAGAAAATGAGAAGATCTAGGGGAAGGAGAGACGAGGTGTGGCTATTTATTTGGATTTTAATTTTTCAACGGAAGTTGAAACGAAAGAGACCCTGCTCT…
211	chr01_5_18855722	1	GAGAG	5	5	18855722	18855746	TCGGAACCCTAGATTTGCAG	60.206	TTGCGCTTCTCTCTCCTCTC	59.973	207	2	CTAAAATTAAAAACGTAAATCAAAAACCTAAAATAAAAAACCTAAATCAAAATCAAAATTAATAAACTCTACCAATTTCAGCAACACAAATCGGAACCCTAGATTTGCAGCTCTTTCATGGAGTAAATTATGGCGGCGGAATCACTTTCTTAAAAGGAGAGAGATCACCGACGAGATCGATGTAGCCGCCGTGTACCGCCGCCGCTCCTTCACCGTCTTCTTTTCTTTGGGTTTTGAGCAGAGATCGCAGAGAGGAGAGGAGAGGAGAGGAGAGATAGAGAGGAGAGAGAAGCGCAAAGATGAACGAGGAGGAGAGAAAAATGAAATTCCTTATTTATTAGCGCGTGAAATCACTTGCGCGTGGGCAAATGGGATGACGTCAGCATGGTCTGACGCTGA…
212	chr01_3_18863964	1	CTT	3	8	18863964	18863987	GAGGAAGTGCCATTGTTCTTT	58.306	TCCTCCTGAGTTGCTGTTTG	59.007	328	4	GAGGAAGTGCCATTGTTCTTTATACCATTGTTCTTTTTTATACCACTGTTTTCATTTTTGATACCACTGTAAGTTCAATGTATTTACAAAATTGCCATGTTATGTTTTTTTTGGGTAAAATAAAGGATTATATTGATACCAAACATAGAATACAAACTTCATAGTAACAATTACAACCAGAAAAACACACAAAACCACAAGCTAAAAAGTCAAAACCGAACTGAACTAGTTAAGCAGTAACATGTTCAACTTCTTCTTCTTCTTCTTCTTCTTTAAGCAACATATACATGCTATCATCTTCAAATCAACAAACAGCAACTCAGGAGGATGTTGAATCCTTTGGAATTTCCTGGCCTTTCGTTCTCTCCATATTAAGTACTCTGCAATGCATAACACGAA…
213	chr01_2_18907931	1	GA	2	6	18907931	18907942	GGGTTTGAGATTGGGGATTT	59.996	CCACATTTAATCCATGCAACC	60.067	283	3	TCTAGGGTTTGAGATTGGGGATTTCATTTCAATGTCAGTGTCTATTTGTTCCCCCTGAGTAATTGCGAGTATTAGATTGTGAGATCGAAGGGGAATTGGTGATTGTATGGGTGAGGTATCCATGGGAACTGGAGAGGATGGATTTCTTTTTCGTTTGAGGAAAGTGAGATCAGTGTTGTTGCTTGTGAGAACCATGGTGAAGGGTTTTTATAGGTGGAAGGAGAGGTGGTGTCAGTGGAGAAGGTGTGTGAGAGAGAGAGAAAGGGGGTTGCATGGATTAAATGTGGAAAGTGAAGAGTTTCTCCTATTTATTGCCAATGAAACCGTTCCAAACATTCTTTGAATATGGGTATTCGTTTTTGAATTTTAAAAATTTGTTAAAAAAGTTTTTAAAAGAAG…
214	chr01_2_18993871	1	CT	2	14	18993871	18993898	GATGCTTGCTAGGGTTCAGC	59.985	TGTCTCTCTGTTCCCCGTTC	60.238	103	2	CTTCTTTTTTTTATCAACCAGAAGGGCTACTTCATTTGTTTCTCATTTAAAAAAAACTCCTTGTCCTTAAAGCTAGCGATGAAAGACCATAGATCATGTTAATGTGAAAATTGAGATAGTGAGCTTGTGGTTGATGAGAAATGCTTTCAACAGTTCAATGATCTTCTTGGTCCTATTTTGCTTTTTCTTGAGTGTTTACCGAGTGGATAGATGCTTGCTAGGGTTCAGCATTTAAAAAAAAAAATCCTACTCTCTCTCTCTCTCTCTCTCTCTCTCTCGTCAACCTATCTATGAACGGGGAACAGAGAGACAATCAGGGTTCTCTGAAAGAAAGTGGCTTAAATGGTGGAATTGTTCCTACAATTTCTGAGAGGATGCAAGAGATTGTTAATGGGCCAA…
215	chr01_6_18998855	1	GTGGAT	6	6	18998855	18998890	TGCTATCAATGGGCGTGTAA	60.096	CCACGACTTTGTGCTCATGT	59.751	355	3	TGGCAGTTTAGCTTGATGTAGCATCATGCTATCAATGGGCGTGTAACTGTAGCGTGTTTGTTATCATTTTCTGTTTTCAGTTTTCAGTTTTCAGTTTTTCTGTATTTTCGAAAGCTAAAAGCAACTAGATAAAACAGAGAAGTTCAAAGTTTCAATTTACAAAGTTGCATAATGTAGGTTATTATTTAGGAACGGTTTGAGTACTATTTTGAGCTGTTATAACCAGTTAAAAAAACTGAGCAAAGGCAAGTGGATGTGGATGTGGATGTGGATGTGGATGTGGATGAAGTGGGAGCCAAAGATGGTTGTGGCCCGGTCTGGACAAAGGTCCGACCCGACCCGTCACGAAAAGCTTGGCCCAACATGAGCACAAAGTCGTGGGCTAAGGTTTGGGCCTAG…
216	chr01_3_19031827	1	CTT	3	7	19031827	19031847	GGTTCGCCTTGTTTGAAAGT	59.218	AGAATAACACGGCTGCTGCT	60.044	275	4	AATAAAAATATATTTCTACAACAGAGGAAGTATAACATTTTAGTAGTCCAAATCTTTCAATATTGATACTACGTATATAGTAGTGGCTTTTGTCCAAAACGACTAGAACAAAATCAATTAATTACTCCCTATTTTCTTTGGGTTCGCCTTGTTTGAAAGTATTTTTAATACTCTACTGATAAATATATAAGAAAATACTCATTCGTGTTTTAATTTAATTCATCTTGATGTATGGTTTCACAATATTCACTTCTTCTTCTTCTTCTTCTTATTATTATTATTATAATTATGAAGAAGCGATTACACAAAGTTGGATGAGAGCCTAGCCACTAATTGGCTCCGACACCCTTATTCAAAGCAAAACACAAACGATGAAAAAGAAAAGAACGAATGTTAGCA…
217	chr01_6_19046028	1	AAAAAC	6	4	19046028	19046051	GTGCAGTAGCTTGGGACCAT	60.142	TAGGCCGGTATCCCCACTAT	60.542	239	3	ATGGGCATATTTGCAGAGCTTTTATATGTTTTGGCACATAGTTTCAATAATGCTCCAGGTGCAGTAGCTTGGGACCATGCTCCAGGTTCAACCGTTCAACCAGAAAAGTTGTGGATTGGGTATATGAGAAATCATTTGTGCTGGAATAATGCTGTCATGGCTAAATATGTCAGGGCAATTTCCAAAAAGAAAGATAATAGTATGTGGATATGTGCAGTGTACAAAAAGAATGATAATTGGTGGACCTCAAAAAACAAAAACAAAAACAAAAACAAAAATAGTGGGGATACCGGCCTAAGGTGAGAATATACTCCGTATATGTTTTGAAAGAAAATAAATAAATTAAATGTGTAGGTGCCTTGAGTTTTAACGTATGGTTCACTTTTATTTGGAAGTTCG…
218	chr01_6_19059518	1	CCTCAG	6	4	19059518	19059541	ACTTGTGCGACACATGCAAT	60.192	TCTTTCTCCCAAAGGAACTCA	58.895	323	4	GATATGTGTAATGTGTTTAGTTTGATCTTCTTTGATATATCCTTCTGTTACTTGTGCGACACATGCAATATTATCGTTGTTATCTACCTTTTCTCTCTCTTTTATTTGTAATTAAATTGTAACGATATGGGTTTTGATGTTTATAATCTTTAATCTTTCTGGCTGACCTAAGTGGTACAAGTAAAATAAAAATAAAAATGGATGAAGTACTTAAAAGATCAAGAAAAGAGGAAATACTATTTTACATTACCTCAGCCTCAGCCTCAGCCTCAGCCCGCGGATGTCTACATGAGTATATCGGAGTAGCATAATATGTAGAGTCAAGATTAGGTCTACCAAACTTGTTTAAATTGAGTTCCTTTGGGAGAAAGATTAAATCATTATCCTTCATACACAATT…
219	chr01_6_19110682	1	GGATTA	6	7	19110682	19110723	TCGAAGGCAAATTTCAGTCC	60.192	AGCGGAGTGGATCAGAAGAA	59.95	260	3	CGTCGCAACTTGCGACCTTTATCATCGTCCAATAAGAAATTAATGTCAATGTTTCTTAACAACTGCATCTTGTTTTCTGTCTGTTTACATAAAAATGTGTAGAGAACTCTTCCCTCTTCGGAGACAACGGAAGGAAGGGATTTACAAATTTCTCGATACAGAACAGTCGAAGGCAAATTTCAGTCCCTAAGTATGTCTAAACTAAGCTTACAATGTAATACTCTAGTTGTTTATAAATATCAAATGTACGGATTAGGATTAGGATTAGGATTAGGATTAGGATTAGGATTAGCAAGAGGGTTCAATTGTATATTGAGTTTTTGACCCAGTAATAACCCTTTAATATTTTGGACTCGACCATGACCCGACCTTGATCCTTGTGATCCTGACCCAGCCCTC…
220	chr01_3_19151285	1	GTT	3	8	19151285	19151308	AACGAGGGCATTTCTGACC	60.065	GTTGTGGCAGCAATCAAATG	60.119	221	5	TACACGTCTTACAAAAGTGTCGAGGCTGCGAGAGGCTGTAATTGTTGAAGTAACAGAACTTGGTGTTTGTAGAGTCGCAACGAGGGCATTTCTGACCTGCCTCGGGAAGTGGAATTTGAGCTTGACGAGCTCGATCAACCATTGAATTAGGCTTAGTAATCGACCCACCACCGCCATCTCCTCCGTGATTGGGTTGCCCTGGTGGAAGCTGCCCACCGTTAGAGTCATGATGAGCCGAGAGTAGCGGTGGTTGTTGTTGTTGTTGTTGTTGTTGATGGTCATTTGATTGCTGCCACAACAAACAAAACTAAATTCAGACAAGTACATAAATTAAAAAGCATCTCTAATGGTTAGCTAATACGGAGTACACATCGATCCATATCATTTTAGCTTGGTATG…
221	chr01_2_19162409	1	GA	2	10	19162409	19162428	GAGAGAAGCGTTCGAAAGGA	59.694	AGGGGTGGAGTGAGAAATGA	59.505	274	4	CGATTTCGAAGAATTTCAGCGAGATTGAATTAAGAAATCGATTGAATTGAATTTCACCGAGATTGAATTGCTGAATTGAAATTACTTTTACCTGATTCGCGAACCACAACTAACGCCACCACCATTTTTGGTTCGATTTCAGGTTCGGCGACCAACGTTGGAATTGCTGGGAGCAGCGGCGATCTGCGGCGGCGGCAAGCAACGGCGAGAAGCGGCGGCGAACTGAGCAGTGAGAGAAGCGTTCGAAAGGAGAGAGAGAGAGAGAGAGAGGGGAATCGAAGAGAGAGAAATAGGGCTGGAAATAATGAAAAAAATGGTTAAAAAATAATTATATTGGGATATTTGTTCATAATAATTACGAAAATGCCATTATTAAAAAGTGTTCTCACCGTAAGGAAG…
222	chr01_6_19164266	1	AGATGA	6	15	19164266	19164355	TCTTGCAATGATCGTCCAAA	60.197	AAAAGTGTCGCCCTCCTTG	60.239	238	2	AACCTTGGACCCGGATCGCTCGCTCGGGTAGTAGATGTGTTACTTTCACAATCGATTTCACAAACTTGATTTGGACGTACAATAACTACGTTAATATAATCAGTGTGTCTTTCAAGTTATTGTGGACGTAAGTCTCTTGCAATGATCGTCCAAATTGTCAAACTTGGAGATGAAGATGAAGATGAAGATGAAGATGAAGATGAAGATGAAGANGTCTCTTGCAATGATCGTCCAAATTGTCAAACTTGGAGATGAAGATGAAGATGAAGATGAAGATGAAGATGAAGATGAAGATGAAGATGAAGATGAAGATGAAGATGAAGATGAAGATGAAGATGAAGAAACGGATACAGATATGGATTCAGATGATGAAGCTAGAGAAGTTACATCGGATAATGA…
223	chr01_2_19176044	1	AG	2	16	19176044	19176075	AGCAATCTAGGTGGGCAAAA	59.708	TTTGTTTGATCGCATGGTGT	59.972	363	4	ACCTTTAGGTATTATCCTTTTGATTTCCACCTAGAGCAATTATTTAACATGGAAACATATGTTAGACAATATCACAATAGAAATAAAGATGTGGAAAACTGGCACATAGGAATCCAGTAGAAAATACACAAGCAATCTAGGTGGGCAAAATTACAAATTACACTAGAATGCTACATAGCTCCCATTCATAATTTCATACCTCCAATCCTCCACTCTCTATTAGCATGTATAAGTATACTTGGAATAATTAGAGAGAGAGAGAGAGAGAGAGAGAGAGAGAGAATAATTCACAAAAAACGATATTCCAATGAAGATGGTCAAAATTGTTTAACAGGATCAGCATCACTAGAATCTGCTTACTCTTATTAGTGAAGGCAATAGAATTTAACGTGCAAACAG…
224	chr01_3_19239786	1	AGA	3	6	19239786	19239803	TTAATTGTGGAACGGGAGGT	59.288	AACGGCCTCCTTCTTCTGTT	60.247	204	2	GATGAGGATTATGAAGTGAAGGAAGAGAATGGAAATGATGATATTCACAATTCAGAAAACGGTAAAAATAAAAATACTTGAATGAATCTATGTAATTTATTTTTATTCTTATTATTCCTGCATTAATTTTTGGTTTTGTTAATCAGCTTTAATTGTGGAACGGGAGGTTTCCCCTTTGGCGATAATTACCAAAGAAGTTCCTGCAAGAAAGAAAGCAAAGAAAACAATCGCTATTTTCAAGGAGAAAGTAGAAGAAGAAGAAGAAGAGGAAGAAAAAACTGGAGTTAGAGGAGGACATGGAAAATTCATCACTTTCATTTCCATGATGAATGAACAGAAGAAGGAGGCCGTTCGGAATATTGGTCTAGGACCATTGCTAGATTTCCAGCTACCTACTTT…
225	chr01_2_19392758	1	TC	2	9	19392758	19392775	TCTAGTGGGGTCGATTTTCC	58.981	AAGCACTTGACCCGATTCAT	59.556	338	3	GTAATATTTTCTAGTGGGGTCGATTTTCCTTAACTTCAAAAAGAGAAGGTGTCATATGACTAACATGCTTCTTGTAAAATTTAAAATTGAAATAATGAAATTCTTAGCATGCCTATTATATACGGAGTACTCCATAGACAAATTTTGAAGAGTGTTTCTATTAGGAAATGACTGAAGTAGTTGTCTGCCAAGTTCTCATTATTTATTGGTCGATTATCTTTTTGTAAACTCATAACTTGAATCACTGCATCTCTCTCTCTCTCTCTCATGAAAATTGGCAACCCAAGCGGTCAACCGGACATCTTCTGGAGTCTTTATTTTATGTTCATGAATCGGGTCAAGTGCTTTACAGTTTGAATATGTTGATTGCTAGAGCAACATCCTGTTTTAGATCTAATT…
226	chr01_4_19541332	1	ATAG	4	4	19541332	19541347	TCATCACCACATTGATTTCCTC	59.797	TTGATAAGGTGTTTGCGTGA	57.763	160	2	TTTGGTAATGTACGTAGTATATGGAGAAGTTTGAGAATTAAAAAGGAAAATTAGTTTAAATTGTTGTGTCAATGAGATATTGGTGGATCACACTTCATGTATTTTTCCATATTAGTTAATATTACCATAAAATACAATAAGTTAAATATGACAAAAAAATTATATTAATTAATTAATATTAAAAGAGAGGTCAATCAATGAGTGACATTTGTCATCACCACATTGATTTCCTCTCTTTTAGTATAATATATAGATAGATAGATAGATGATATAAGATACTTCCTCCGTTTCTTATTATATGACACAATAGGATTTTTGACACTATTCACACAATCTGATTTTTAATACTATTCACGCAAACACCTTATCAAATTGGGAATACCCAAAGTACATTTAAGG…
227	chr01_2_19547301	1	AG	2	7	19547301	19547314	GCAGGACAAAAGTTCCTGCT	59.478	TCCATTGCTGTTTGTACTTGG	58.687	302	2	TTTGAAACTGCTCAAGATAGAGGTGCCAGAATTCCAATTTTGTAATCTTTCAAGAAGAAGGTTGTCTGGATTTTTCACTCAGACCTTTTAACAAACACCTTGAGCTCACGAACTCAACAATGGTGTCTGATGAGTGGGCAACAGATTGGCTCTGATACCAATGTTGCAGGACAAAAGTTCCTGCTAGATCAACTGACAGATAAAGGAAAGATAAAGAAATACAGAGAGAAGATAGAGAGTTAGAGAAATAGAGAGAGAGAGAGATAGAGGAAATGTTTAGAGAGAAACAGATTGGTATTGATTATTTTCGTAGCTGATTACAAACTACAACTATGCTATTTGTAGCTTGAGCTAAACTGAATACAAGGGTCAGAATTCTGTTAAGAAAGTTGTTATAAC…
228	chr01_2_19703379	1	TG	2	6	19703379	19703390	CCACGTACCCATACGAGATTG	60.256	TGACGCAAATACACATGGAAG	59.6	111	2	TTTTAGAATATAGAGCACAACAAAACAAATAACATGAATGGTGAAATGGAAAAGCAATGTCAATATTAATTAATGATTGAAAAAGGACGACGTAAGTTTATTTTATATTTAATGATAAACCTTATATGGTTCTTCTAATCTAAATTGTACTAAATCGTTTCAAAGCATGATACTTATCCACGTACCCATACGAGATTGTGATGTTTTCAATCTATGTTGGTTGTAGTTACGCTTATTGTGTATGTTGCATGTGTGTGTGTGTTTGATCTTCCATGTGTATTTGCGTCAATTCAAAACATTTAGTTTGAGAATTCAGAACATTTAGCTTAGGGATGCAGAACATTTAGTTTGGGAACTCATAACATATGTTTTAGAATTCAGACCATTTAGGTTGGGAAT…
229	chr01_2_19706635	1	CT	2	15	19706635	19706664	GAAAGGCTCCCGTAAGAACA	59.312	GTTCGAAAAGGGGAGAGAGG	60.183	395	2	TATATATATATATATATATATATATATATATAAGAGAGAGAGAGAGAGAGAAAGGCTCCCGTAAGAACACTTATTACGGTGAGAACACTTCCTTACAGTAAGAACACCTTCTTAACCGTTGGATTGTTTCTAATCTAACCACCCAAAATGAATCAATTTTAACAAATCTAGACCATTAAATATTTTACGGTTGGGATTAAAAACATAAATAATTTCATTTTTCAGATTTTTTTTCCTCACTATTTCCCACTCTCTCTCTCTCTCTCTCTCTCTCTCTCTTCAATTCCTCTCCCTTTCTCTCTTTCGAACACCACGTTTGCTGCCGCCGTTGCTCGCCGGTCACCGCTCACCGCTCACCTATCGCCGCTCGCCTCTCGCCGCTCACGGTTGTGGCGGCGG…
230	chr01_2_19865739	1	GC	2	6	19865739	19865750	ACCAAGTACCAAGGCCCAAG	61.282	ATGGGTGGACACATCACACA	60.736	113	3	AAACGGTCAGAGACATTGAATGTAGTAACGGACGTAATTAATGGTAATTAATCCAACGTACCAAGTACCAAGTACCAAGTACCAAGTACCAAGTACCAAGTACCAAGTACCAAGTACCAAGTACCAAGTACCAAGTACCAAGTACCAAGTACCAAGTACCAAGTACCAAGTACCAAGTACCAAGGCCCAAGGCCCAAGGCCCAAGGCCCAAGGCCCACGGCCCACGGCCCGCGGCCCGCGCCCGGCCCGGCGCGCGCGCGCGTGTGTGTGATGTGTCCACCCATACCATTCTCACACTTTCTTAAACAAGAGTTACACTCATTCCCCAATTAATAAACAAGAGGAATATGAAGAGTTTTTCCAATGTGGGACTCTTGAATTTTCACTCACCCTTTTTTC…
231	chr01_3_19887528	1	TTG	3	9	19887528	19887554	GGCCGGATTCAACAAAACTA	59.938	GGCACAGCTACTGTATTCAACAA	59.348	182	5	TTTACAATATTTATTGTACACCCCTTGTAAATAAGAATTTGTGATTTTAAAAACTGTATCTAAAACTGGATTCACCGTCTACATTATTTTTTGAGGCTTTATTTACACTGAAAAAACGAATTAAATAGGCGGGGCCGGATTCAACAAAACTAACTTTATTTTTAATAGTAATGGCAGTGTAATAAGGCGATACAACTATTGAACTACAGAAGCACTAAGCAATGAGCCTATAATGCAAATTTCGAATTATTGTTGTTGTTGTTGTTGTTGTTGTTGGTTTTTTAAACTTAATTGTTGAATACAGTAGCTGTGCCACATTGCCCACGCGTTGTCAATTCAATTTTTGTCTGAATTTGCATGCTACTTGTTTTTTTTATACGGATCAACTAGCCCTATATA…
232	chr01_3_19895120	1	GTT	3	8	19895120	19895143	GGATGATTCTTCGGCTTCCT	60.546	CATATGTGATCGAGCCATGC	60.065	397	5	TTTATTTCCCTCTTTCAATTTCAACTTCAACTCTTTTGGTTTAATTCTATTTGTTTGTTGTTCTTATTTTGTTTGGAAAGATTGGTATTCTTACCATGGATGATTCTTCGGCTTCCTATATCCACATGGTTATAACAATTTTTAAACTTAATCTTGTGTTTTTTTTTTACTACCTCTTTCGGAATATGATCCATCACGTGATAATTAATTCCGAACAGATGTATGAATAGTTAAAGAACTAACTAGAACGTTGTTGTTGTTGTTGTTGTTGTTGTGGGATGTGTTTAGGTGCAACACTTGATAGAAAAATGTATGATATTCGAGATGACAAAAGAAGAGTGCATGGAAGCTTTGTCAAAACATGCTAACATCAAACCTGTTATCACTTCCACTGGTTTG…
233	chr01_5_19940767	1	ACACA	5	4	19940767	19940786	ATCCTTCTGGACCCCACTTT	59.795	CTACGGTGTCGTCGGAGATT	60.134	391	3	AAAAAACCACTGAACATAAATTTCCAACTCATGTCACTTGCCACGTGTATATCCTTCTGGACCCCACTTTTTCTCATTGAACCCACATCTAAAGAGAGGGAAAGTAGAGAGTCAGCCACTCTCTGACCTACTCACCCCCTCCCCATTTTAGAAAAAAAGGAAAATGAATTTGTATTGATTTCCAGAATAAAATAAAAAGGAAAAAACCACTAAATGTTTCCATATTTTTCACCCTTCACCCAACACAATACACAACACAACACAACACAACACTCATCCCATCTTTCCATCCATTTCCCCTCATTTCCGCTCTCTCCCAACTTTCTCTCTCCTCTCTCTCTTTCTCTCTCTTTGCTTTGCCCTTTTTTCCCATTTCGCTTTCTCTCTCCGCCACCATGA…
234	chr01_6_19945586	1	GTCCGA	6	4	19945586	19945609	CCTCAATTTGGGCTTGTTGT	59.971	AAATCCATTCGCATCTCCTC	59.083	286	2	CAAAATATAAATTAAAAATTAAAAATTAAAAATTAAAAGAAACAGTGTGGTCCAACGATGACTTTGTAAATGGTCTAGGTGGCCTGAATAGTTGTCACGGTGTTCCCCACTTTGTGGAAGCTTCATGCCTTTGTTGTGAAGTCATGACAACATTGGGCCTTTTTTTATTTCTAATGGGGTGAATGTTGGGCCTCAATTTGGGCTTGTTGTAGAAATAAAAATAGAGGAATAAAATGAGTTTTGACCCGGGTCCGAGTCCGAGTCCGAGTCCGACAGCTGAACTACCACCGACTAATAAAAGGAAAAAGAAAAGGGGGTGAAGTAAAGAAGACAACATGAAAACATCCACAAACGTTTTTGAGTTGGTTGACTTGAAATGATAGTTTGGTAAATGAAGAG…
235	chr01_5_19946533	1	AAGAG	5	4	19946533	19946552	AACTCTGTGCCGGTCAAATC	60.119	CGCTTACCCACATCACTTCA	59.716	314	2	ATTAAATTAAATAAGTCAATTCAAGTCCCTTAAACTCTGTGCCGGTCAAATCGGGTCGAGTATTCCGAGACGGAGGGAGTACATAGTAGCACAACCAACGATTAAAGTGTCAGGAAAAATTAAACAAAGATTAAAGAGGAAAACCTTTTTCAAAAACAGTTAATTTTTCTTGTACTCTTCATTTTCTTGTTCTGAAAAACGTAGAATATTCTTCATCTTTTGACGCCTTGTTTGCAGGGAAGTCATGGAAAGAGAAGAGAAGAGAAGAGAAGAAATGAGGTAGCAAAAGATCAGAGAAGTGAAGTGTGAGGAAAGAAGAAGTAAAATGAAGTGATGTGGGTAAGCGACACGTACCAAAATCAACAGTAAATTTATGTACTACATTAAAATGGTGATCTG…
236	chr01_5_19995456	1	TGCCA	5	4	19995456	19995475	GGTTAACTGCCCTTGGCATA	59.96	TCCCACATAGTCACGTTCACA	60.016	250	3	AAAGGCCCCCCCTTTCCCTTAATTCCCAAAATCACAATTTAATTTATTTTACAAAAAATGATGCCACAATACCCAATTAAGCATTGACGTTTATAAAAGGAAAGGGAGGGGGGGGACCTTAGCTTGGGGTGAAAAGGGGGGGCCATGGCATGCCAAAATGCCATACCATGTCCACTGCAAGGGTTAACTGCCCTTGGCATAAGGGCAAAGCACCGCTCCCAAGTAGGGAGAGGGGACCATATATTCCATTGCCATGCCATGCCATGCCATTCAGATTTCAGACTCACTCCACGCCCCCATTTTTATTCTCTCTTAATTTCCATCTTTTGCGTCTAATTCTATCAAGTAGTATCAACTACGGAGTACTCCGTATATGAAACAACTCTCTATGTGAATTGT…
237	chr01_3_20170981	1	TGT	3	9	20170981	20171007	GGTGAAGGGTGATTATGGTGA	59.662	ACGTAACGGAAACGTCCAAC	59.898	373	4	CTGGTGAAGGGTGATTATGGTGAATCTGAGATTCTGGACAAACTCTGGAGATATTTGGTTTGAATGTCTGAATTTGATGAGGAACAATTTGGACATTGTAGTTTGTACATAACTTAGTGGACAAAAAAAGGAGAAAAAAAATCTATAGAGATTTTAAATCTAATTAATCAATATTAAGCATTAATTAGATTTAATATTAGTAGAATTTTCTGTTTTAGAACAATTTTGTGGAGTTTGATTTGTTGCTGCTGTTGTTGTTGTTGTTGTTGTTGTTGTTGAATTTGAATCAATCTTTTCGTTTGTGTTTTTGATCGAAGCGTATTGAGCGTGCGTGTGTTTTGTGTGCAGTCGAGACGTTGGACGTTTCCGTTACGTTCGCCGTTACGTTTGGGGGACATA…
238	chr01_5_20171506	1	AAATG	5	4	20171506	20171525	ACAGATCCGTGGAGATGGAG	60.072	CCTTCTGGAAACCATGGAAA	59.903	250	3	TCTTGTTCTAATTGACCTCATTTTTTATTCTATCTTTTCCTTTTTTCATGGTTTAACTATTTTGGTTAATATGTTGCAGAGTTGCCGATATGCCGTGGTAAATTCGTACTCCCTAATACAATAAAACATTTTGATTTAACAGATCCGTGGAGATGGAGGAAACATGTTACATGTACTCCGTGTCGTGATACTATCATACTAATAATATAGATTTATGCGTGAACAAACGTGACCGAACGTGTCTAAATTAAATGAAATGAAATGAAATGATAGGTATATATATAATCATACGGAAGAAAAAGTAATAAAGATGATTACAGTAATAGAATAATACAAATGCGAAATTTTGAACCACAGTTGAGAGGCAATTTCCATGGTTTCCAGAAGGAGTGGAGTAAG…
239	chr01_3_20267027	1	AAC	3	6	20267027	20267044	TTGTTTTCGTGGCGGATATT	60.323	GCAAATGATCCCGTTCTTGT	59.939	333	4	TTTCGTCCCAAGTTGGCGACTGCGCTTGTTCTTGATCGTCCCAGGCTTGTTTTCGTGGCGGATATTCTTGTTAATGATATACTAAAGGAGGAATCTAATGATTATGTTAATTTTGATACTATTAATAGTTTGTTTACTGATTTGGTTCAATTTCAACAACAACATAATCATAGTAACAATGGTGCCCGGGAGGAAGCTTTGGATTTTGAGTTAAACAATCGTGATTTTTTGGATTTTAGTATAGCAGAAAACAACAACAACAACAACAATAACAATGATGTTATAGGAGTGGATAGTAGTAATGCCGATTTTGAAGTTTCTAGGAATGAAGAAGAGGATGCTACTTTTTTGTATTTTCGACAAGAACGGGATCATTTGCTTGAGTTGCTTCGTGGACTA…
240	chr01_5_20285848	1	ATGTT	5	4	20285848	20285867	ACCGACCGACCTACCTATGA	59.43	CATAGAACGGGCTCAAAAGC	59.845	231	4	TGCTATTGCTCTCAATCAAATGTTAAAATTGCTTGTACGGGGATTCGAACCTTGAAAGAAAATGTGGATCCCTCAATTGTGAAGATGGCAAAGGGTAAAGGAGTTGTGAAAAATGGGGATCCAATTTATCCATATACTTCAGTTGGATTTACCTATGCTTCTACTTTACCACTTCAGTTCAGGCTACTTTCTTCTCAAGTTTCTTGTTCTTAAATCGACCGACCGACCTACCTATGATAGTAACAATCCATGTTATGTTATGTTATGTTATGTACGTAGTATAATGTATATGTTGTTTTAGACATGTATCATGTATGTTGTTTTTGAGTTTCAATTCTACTCATGTTTGTTGTCAATGAGGTAATTCGAATGTTCATCAATGATTGATAGATCTTTCTC…
241	chr01_3_20308476	1	TTG	3	9	20308476	20308502	TAATTTCCCCGCTCCTTTCT	60.034	CTTCGGCTCCGTTTCTTTC	59.94	350	3	CTTGCGTTTTTTCTAAAAGCTATTTTGAAATGTACTTATTTTATTTATTTTAACTTTACTTATTTTTATTATCCCTTGTAATATAAATATTTTCCTCTTATCTTACTTTCATTAATTCCACTTTCTCCCTTTTCCTTGTTTATTCTTTTAATTTCCCCGCTCCTTTCTGGTTTGATTGGTCACAATGACGATCTCCTATGACGATTCACGTTAGCCGACCCCAAATCATTTTGGACTAAGGCTTTGTTATTGTTGTTGTTGTTGTTGTTGTTGTTGTTTTGTTAAGGGTGGAAAACTATTTTTTTAGGGTAAAACCAACTTTCCCTTTGAAAAGAAGAAATGTCACATTTCCACTCTAATCATTTACATTTCCTTTTCTCTCTTCTCATTCTCACTTCT…
242	chr01_3_20394433	1	CCA	3	7	20394433	20394453	GCCTTCATTGTGCCTTCATT	60.081	GTCGCAGTCCCACCATCTAT	59.957	384	5	ATCATTTTAGTTGATGTTATCTACCTTCATTGTACCTTCATTGGAAGGCTTCTGCCTTCATTGTGCCTTCATTGTACCAATTTTTTTTTTTGACTCAAGAGTGGAAGCCAGGCTTCAGAAAATCAAAGGAAAACAAAATTCAATTATGTTGATTGAACAGTCGGAACTCGGAACCCACTGCCACCATTGTTGATTGAACTGTTGAAATTCACCGCCTTCCTGGAAGCACCAGACGCACCTCCACCTCCTCCACCACCACCACCACCACCACCCAAAACTTAAATCGAAATCGAAAAATCAAAAACCGAACTTTCCTAAATTCGAAATATCAACCAAATCAATCCAAAACTCAAATCGTAAATTCAACAAAATTAAAGGAAAAATAACAGAAAAATAAAA…
243	chr01_3_20517314	1	CTC	3	5	20517314	20517328	AGCGTTCGAGAAAGCGAATA	60.117	TGGCGTAGGAAGGAGAGAGA	60.088	138	4	AAAGTTTTTAATATATTTTTGATGTCTCCTATAATCCTATAGCGTTAAAGTCTAGGTACACCCGAATGTATAATAAAACCCGACAAAAATATCATCGGAGGCGTGGCGTGATTTTTTATTTCACTTTTTCATTATTTATTTATTTAAGAAAGAGCGTTCGAGAAAGCGAATATTTGTAAAAAATTCCTTCTTTCTCTTACCCTACATTGTGCCACCTGTACCTTAGTCCCTGACTCCATAACTGTCAATCTCCTCCTCCTCCTCCTTCTTTCTCTCTCCTTCCTACGCCACACTATTTCTTCCATCTTCTTCTCTTCCGAATTTTTTAAAAAAAGTTCAACAAATTTCACAGATTTCGATCGGGAAAAAATGGCGGGAAACGACTGGATTAACAGTTAT…
244	chr01_2_20556045	1	TC	2	7	20556045	20556058	AGTGGCCCTAAAGAGCTCAA	59.077	TCCGGAAAAGTACCTAGTCCAA	59.994	335	3	TAATCTCGTGATTTTTAGTTACCCAACGAACTGAGCTTAGGTATATGCTAACCAAAACCTACATACGAACACCATAGGAAGACCACCACAGTACCACATAGTACATTAGATATTGTCCTTCACTCCTTTCTAACAACATTAAGTGGCCCTAAAGAGCTCAATAAGTAGTCCGTACTTCAGTATTATATTTTATACCCAAAAATGATTTTCCTGCAAGAGTATTATCTCTCACTACACAGTTTGTTGCCGTCTCTCTCTCTCTCCCAACAAATATGGTAAACATATGATTTGGAAATTGGAAGAGTGACTGTCAATATGTACAGTTTTGACACCAAAAAGCTGTACATATGGACTCTCCATATTATGAATGCTTCTCATGACTACTATTCATAGTAGTAA…
245	chr01_2_20584582	1	AC	2	8	20584582	20584597	AACACGCAAATCCTCAAACC	59.978	CTCCCTTGTTTCGTGTGCTC	60.833	400	2	TGAAAATTCATCCTTTAATAATTAAAACAAGCCTAATGAATCACAACACGCAAATCCTCAAACCACGGTATTCATAACCGGTTCCCAGCATTTTAATTACTCAAAAAAATATTAATATAATAATTTAAAATACGGAATTTAAATAGAATAGGTAAGGAAGAAGAGAATTATACCAATCCGGCCTATAGCACGGAACAACCACGAATTAGAGTGATTGGGCGAAAATGAATTGAATTACAAATACGAACAACACACACACACACACGTCCGTGTGTGTGCGCGCGCAGCAAGGGGCGACGAGCAAGAGGGCAGCGCGCGCGGGCTGGGCGCAGCGTGCGAGCGAGAGAGAGACGAGCAGGAGGGGCATCATGCACGGCTGGGCGCAGCGTGCGAGCGAGA…
246	chr01_2_20603376	1	TG	2	6	20603376	20603387	ACGAATTAGCATCGGACGAG	60.235	TGTGACCCTAGGCACGTATTT	59.508	384	3	TATTGTTCGTATCGGAAATGAATTCCGGAACCGGGAATTTAATCGGAAGCGTATCGAACGAATTAGCATCGGACGAGGCCTGCCGGACGAAGGCCCAGCACGAAGCCGGGCCATCGCCCAGCAAGCCAAACGCGCGCCACAAGCCCAGCCAAGGCAGGCCCAGCGCGCGCCAAGGCCACGGCTGCGTGGGCCTCGCTGCGTGGGCTGCTGCTCGCACGCACGCGCATGGGCGGCCCTTGTGGCTGCCGTTGTGTGTGTGTGAGTTTGTGTTCATGCATGATTCCTAAAACTATTAGAGTTAGTATATGATTAAATTCCTATTCCTAAAAGGATGAATTAATTAATTAGAGTTCTTGTAGGATTCTAAGTTTAATTAATTCATGTCCTACTAGGATTACA…
247	chr01_2_20714405	1	AC	2	7	20714405	20714418	GGGAATGACTCCAACAAACG	60.353	TTGGTATTGCAGGATGGTGA	59.924	289	3	TGCAAAAGCAAGGTTCAATTGGTAAGATTTGTACTAAATACAGTGACATGACATATCTTGCTCTTGTAAAACTTATCATGAATGGTATAAAAAAAGGGGAATGACTCCAACAAACGTATACAATAAGAATTCCTACCTCATTATCTTTCAATTTCTCTTTCCCTTTCCCTTTCCCTTTCCCTTTCCTTCCTTCCTTCCTTCCTTCCTTCCTCCCTTTTTCACAGCAATCCTAATCACACACACACACAAACACACACACACACCAAAAAAAAAAACCTCATAAACCATCTTTAGAACAATTTAATAATAAAATAAAATTGCATATAACTTACCTCATATCATTGTTCCAGACATTGATCTGGTGGTCACCATCCTGCAATACCAAGGTCTGATCAGCAA…
248	chr01_2_20769277	1	CA	2	17	20769277	20769310	GTGAGATGGGTGCCTGAAAT	59.934	GGAACTGGAGGCAAACAAAA	60.088	318	2	CAAGCAGCGAGACCCGTTCCTCCTTGGAAATGCTGCTACTGACAAGTCCAGTAGCAGCTATATTCTTCACAAGTCCGCAGTTCTCACCGTCCGGTGTAGACAGGAAGCAAATCTTCCCCCAGTGAGATGGGTGCCTGAAATCATAAAAAGGAAGTTAAGGAACCTCCAAGACTCAACTCATTCCCAAACAAATGCAAAAAGGCGTAGCAGTAAAAGATAATAGCTTAAGCATGAAAATAACCAATTAACCACACACACACACACACACACACACACACACACAAGGCAACTTCGCTTTCATTTGACTCTGTTAAATCCAACATCTCCAATAAAACAGAACCAATAAACTGATTCGTCAAAAACCAGCAGAAATTGACTATTTTATTATTGCATATATTT…
249	chr01_3_20786663	1	AGA	3	8	20786663	20786686	ACGCCATGACATTGTTGAAG	59.572	TCAATCCCCAATCTTCTCATC	58.923	111	4	ATAAAATAACAAAAAATAATAAAATAAATAAAATAAAGAAATAATAATAAACATACTTTGGACAATGGAAGGAGCCATTATTATTGACGGTAGCAAGCAATCTTGGAGCTTCACGGGAAGGAAGTTGACGAGCATATCCTGATCTAATTAATACAAATAACACCATTAATATTGAGATAATTGCTCCATTTTCGACGCCACGCCATGACATTGTTGAAGCTATATATGATTAGAGAGAAAGATAGAGAGAGAAGAAGAAGAAGAAGAAGAAGAAAAGGAGGGATAGATAGATGAGAAGATTGGGGATTGATTTTGTATGGCCTTATTTGCTAGCTGCTTCTTATATAACATGATTGATCAACATCTTAATTATATAAGAAAAGGTCAACTCTTTGTCAC…
250	chr01_2_20983156	1	TC	2	16	20983156	20983187	AGCCCATTAGGGAAGGAAAA	59.903	AGAAGCGAGAGATGCGAGAG	59.997	290	5	TTTTATTAAATAAATTAAACGAATTATTTATTCGGGAATTGTTGGGTCGTATTTCGAAAACTATTTTAATTCTAATCCAAGCCCAATCCAATTCCGTTGGCAAACCCAACAAGGCTTGCAAGAAACATACTAATTTTAATTAAATTCCACAGCAAGCCCAACTCAATACCCTAAAACCTAGCCCATTAGGGAAGGAAAAACTATAAATACAATCCTCCCTCTCATAAATCCCCACATTAAATTCAGAAATCTCTCTCTCTCTCTCTCTCTCTCTCTCTCTCCTCTATTTCGGCACTTTCTCTCTCCTCTTGCCCTTTACCTTCGGCCGCAAGCAAGCAAGCACCGAGTGCCTTGCTCGCTTCCCAGCCCGCGCACACCCGCACATCTTCGTAGTCGTGC…
251	chr01_2_20993122	1	AC	2	12	20993122	20993145	GATTGGGCGAAAAGAATTGA	60.016	CTTGTTGTTGCTCGTGTGCT	60.096	222	4	CTGAAAATTCGTCCTTTAATAATTAAAACAAGCCTAATGAATCACAACACGCAAATCCTCAAATCACGGTATTCATAACCGGTTCCCAGCATTTTAATTACTCAAAACAATATTAATATTATAATTCAAAATACGGAATTGAAATAGAATAGGTAAGGAAGAAGAGAATTATACCAATCCGGCTTATAGCACGGAACAATCACGAATTAGGGTGATTGGGCGAAAAGAATTGAATTACGAACACGAACAACACACACACACACACACACACACGTCCGTATGTGGGTGCGCGCACGGCAAGGCGACGAACAAAGGGGCAGGGCAGCGCGCGCGGGCTGGCGCAGCGTGTGAGTGAGAGGGGCGAGCAAGGGTGTGCGTTGAGCACACGAGCAAGGGGAC…
252	chr01_6_21030902	1	TTTTCT	6	4	21030902	21030925	GACGTGGGGTTTTAATCACG	60.227	CAACAACACTTTTGGGGAAA	58.5	337	4	ATTGTACACCTTGTGCGCACAAGACCTTTTGATTTTCCATGGTGGATAGAATTAGAACCTATGAATGTATGAATGTCACTTCTGGATGTGACGTGGGGTTTTAATCACGTTTCATAACAATAATAACTTAAATAAATCACAGTTAGCCTCTGATACTACCAGACTTGTCTTCTCTAGTGCTCTCTCTCTTTTCTCTCTCCAGAATTTGGGGTTCTGATTTGCATCTTGCAACTTATAATCTGGTTAGACTTTTCTTTTTCTTTTTCTTTTTCTTTTTGTTTTTGTTTTTCATTCAACCCTTCTGATTATACTACACATTCAACTCATCGATCATTTTGCTGACCTTTTTTTATCCCCAAAAAAGATTGTTTTGCAGTATGATTTTCCTATTTCTGGTAT…
253	chr01_3_21398611	1	TGA	3	6	21398611	21398628	CGGAGGCACACATAACCTTT	59.993	CCCAACACAGCACACACAAT	60.487	217	3	AGCAAAGAAGACGAAATCCATGGATGAGGTGTTGGGTGTTGCAGCTATGGAGGTTGAAACATGTGACGACGCAACAATTTCCACAGAAGAGGAGGATGAGATTCTTTCACCTAGAACTTCGCTCTCTACTCTGAAAACTCGATCGGAGGCACACATAACCTTTTCTTCTTGGTTGTCGGTGATGAAATCGGGGAATGGGCGAAATGCGAAGGATCATGTAATCCCTATTCCTATACTACAAACTGATTGTGATGATGATGATGATGACTGTATTAGCAATAATATTGTTAGCATAGAGTTAGATGACATTCAAGAAGAGGTTGATTACTGGAATTCAGCTATTGTGTGTGCTGTGTTGGGGGCTAATCCTCCATTATCTATTATTGAGGGGTTTTTTAG…
254	chr01_2_21483534	1	AC	2	6	21483534	21483545	CCTCTAGGTAGGGGCCTTGT	59.593	CGAGCGTGCTCAAGATTGTA	60.157	312	4	CCTTGAAAAAATCCACTTTAATAAGAATAAAATAATTCCCTTCAAGTATTGCTCTTGTCTATTATTTTCTTAAACTCATAGTAGTCGTGTTTATTGAGGAAGGGGGGTTGGGGACTTGGGGGTATAAGACTTGTAATGGGCCTCTAGGTAGGGGCCTTGTACGAAGGCAGCCTAGAGGATTTCTGCTTACCTTTAGAAAAAAAAAACATCATTTTTGTACATTATTTATAGGCTTCTAGTAAAACATTTACACACACACACAAAAAAAAAATCTCAATTAATTGAACTTTGTGATGTCTACGATCAAATAAACAAATTTAACAAAAAAAAAACCTACGAGTTATTCACCTTTTAATTTCTTATACCCAAAATTATAACAATGTCTTTTATACATTAACA…
255	chr01_5_21494103	1	CAGAT	5	4	21494103	21494122	CAGACCATACCAGATCAGACCA	59.989	CTCAATCGGTTTTGTGGTAGAA	59.131	253	3	CATCTAGATCATGTATAGGTTTATCTAATATAAGGAATAGTTAAATCATGAGCAAAGTCAAATAAATAATAACAATATTATAAATTTGTGTAACATTTATTTTACACGTAAGTCGTTTAATATTAATAAATATAGATTTTTGTTTAAACTTAATTCTGAAGAATCAGATCAGATCAGACCATACCAGATCAGACCAGATCAGATCAGAAAAAATAAGTTCAGATCAGATCAGACCAGATCAGATCAGACCAGATCAGATCAGATCAGATCAGGAGAAATAAGGTAAACTAAATAGGGCCTAAATCATATAAAACGAAGCATAAACTAGTAATCATTTCTCGCAATAATGCTAAAAAATGCATAATATTCCAAAGACACTCTTTAGATATATATATATAT…
256	chr01_2_21509359	1	AG	2	6	21509359	21509370	TTGAAACGAAGGTAGCACTCC	59.369	GATTCGATCTCCGTCATTGG	60.426	283	2	TTATTTATTTAGACGGTGGAGTTGATAAGTTACTAAAAATGGTAAGTGTATCTCTTAAATAAATACGGCTGGAAAAAGCAAGTGTATCCCTTAAATAAATACAGAGGGAGTATTTTGAAACGAAGGTAGCACTCCGTATTATCTATGCTCTATTCATTAAAAACTGAGCCTAATTTATAGAGTTTGTCAACATCGATTTTCCTATGATTAATATGGGAAAAATGGAAAATGATGAGTGAAAAATTGGGTAGAGAGAGAGAGGGATGAAGATTTTGTTTGCACAAGATCAACAATGATCTTATTAATTAATATTGTAAGGACTTATATGAATGTCAACCAATTTAGTTACTCCGTATTAAAGTCTTGATGGGATATATCCAATGACGGAGATCGAATCTG…
257	chr01_3_21591353	1	AGA	3	9	21591353	21591379	CTAATGGGTTGGTGCCTTTC	59.429	TTAGCAGCCCACAAAACACA	60.293	173	6	TAAAATCCAAAACAAAAAACAGGGGATTTTCAGAAACAGAGGAATTAAAAACATGTGACTTTACCAGTTTTAGAAAGAGGAAGTTAGAGAGAGAAAATAACCTGAAAATCTCTTGAATAAGGGAGCCTCTAATGGGTTGGTGCCTTTCACTATGCCAAGCTCTTCTAACACACTCATAAGGCCTTGGGCCGGGCCTTGGCATTTTGAAACAGAAAAGGAGAGAGAAAGAGGAGAAGGAAAGGGTGGGGGAGAAGAAGAAGAAGAAGAAGAAGAAGAGTGAATGTGTTTTGTGGGCTGCTAAAATTTTCTACTTTGTTAAGTAAGTTCTTTGGTTGGGGGAACTTGGTGGGGGGTGTTGTCTTCTTTGTTGTTGCTAGGACTTTGCTAATGTGGGGGCAA…
258	chr01_3_21591525	1	AAC	3	6	21591525	21591542	CCTTGGCATTTTGAAACAGA	58.745	CCAAAATCACCTCATCAAACTC	58.554	393	4	CTCATAAGGCCTTGGGCCGGGCCTTGGCATTTTGAAACAGAAAAGGAGAGAGAAAGAGGAGAAGGAAAGGGTGGGGGAGAAGAAGAAGAAGAAGAAGAAGAAGAGTGAATGTGTTTTGTGGGCTGCTAAAATTTTCTACTTTGTTAAGTAAGTTCTTTGGTTGGGGGAACTTGGTGGGGGGTGTTGTCTTCTTTGTTGTTGCTAGGACTTTGCTAATGTGGGGGCAACTTTGCAGGCTCACAAAATAATAACAACAACAACAACAACAAATCCTTTTGAGTGATTAAAATGTGTGAAAATTGAAAATCGAATTCAAAAAAATACTCCCTAGTTGTGTTCCTTAGAATAACATTTCTTCCCAAATTAAAAAAGTTTACATGTTGATGTATAGAGAGTTTG…
259	chr01_5_21600998	1	GACCC	5	4	21600998	21601017	AAGTGCAGCCCAAAATAACG	60.131	ATGGGAGAGCGTCAATGTTC	60.081	115	2	GCATTCGGGTTGAAAATTTCATCCTTACCCAACCCATTTAATTAAACGAGTTGGGTTGGGTTGGGTTGACCTGTTTAATTAAGCAGGTTGAAAATTTTGACCAAACCCTTTATTATTGGGTTGCGTTCTTTTGCCAGCTCTATCAAATATCAATAGATTTAGTTATTGGACGACACGAATCTGAAGCTTGACCCGTTAAGTGCAGCCCAAAATAACGGAGTTTGGCCACACAAAATTGCCCTGAAACTTGACCCGACCCGACCCGACCCGACCTGTCTTTAGATCAGGTCTAGAACATTGACGCTCTCCCATAAAGATTATGTCTAATAGAAACCATATTGAATTGATCCTAACTTTACAAACCCCTAGACAGCTAGACTCGTTCTCCATGCCCTATAA…
260	chr01_2_21681971	1	TC	2	9	21681971	21681988	GAAATGCCCCTGAGTTTTGA	60.051	TCTGAGAATTCGCGTGTGTT	59.445	382	2	TACGGATATTTCATGAAATGCCCCTGAGTTTTGATGTAATTCACCAAATGCCCATCAAGTTCCAATAATTCACCAAATGCCCCTGACAAATCGAACAATATCATCAAATGCCCACACAGTTAACGGACGTTAACGCTCCGTTAGAGGTAGTTTATTATATTGCCCTTATTTTGCTTTTGGGCGCCATAACCCATCCCTACCCCTTGTTACCCATTCTACAGTTCAAAAAATTTAGAACCTTAAACTGCTTCTCTCTCTCTCTCTCTCTTTCCCCTGTTCTTCCTCATTCTTCCACCATAACTGCATCATCATTCACACAAAAAGCCTGGAAATTTTGGTGCACATTGAGTTGGAGAAGTCGTTTGCTGGGTTTTTGAACACACGCGAATTCTCAGAAAG…
261	chr01_6_21685804	1	AAGACT	6	4	21685804	21685827	TGTTGATGAACGCCATTTGT	59.972	CCAAAGTTTAGGGACCTCCA	59.024	260	2	ATGATGTTTTAGAAGCTACTCCGTAGTTTTTATGCTTATGTATGCGATGTGTGCGTGATATTTTATATAAGTGTTTTAATTTTTATAAAATGCTCGTATAGAGTATGTAGTTGATTAAATAATTGAAAATATTATTGGTTTTAAATGATTTTTTCTAATAGATGAAGTAATATTCTAATTAAAGAGAGAACACACTATTTTTTAGGTATCTCATCCGGTTAGTGTTGATGAACGCCATTTGTTTTTTTAAAGACTAAGACTAAGACTAAGACTAGTAGCACACTAATTTTTACTGAGTCAAGGTATGCTTATATACTTTATCCAACTTTCTAACAAATGGATATTGCTTAGTGACTAGGGGAATACAAAAGCTTTCTTAGAAACTAAAATCCAAAATAA…
262	chr01_5_21720123	1	CTCTC	5	4	21720123	21720142	CACCCTCTTCCTCCCTCTCT	59.801	GGATATTGGGCCAGAACAAA	59.762	323	2	CCCAGCCACCAGAACCACCCTCCTGGCGTGCTCCACCTCCCTGCCCAGCATCGCGCCGGTGCGCCGCCCTCCTTCAGTCACGAGCCGCCACCCTCTTCCTCCCTCTCTCCTCCCTTCGTGCTTCCCCTGTTTCGCACCTCTCCCCTTCCTTGCTGTTTCGCTGCCGCGAACACACCTCCACCATCGCCTTACCGGCGCGATTCCGCGCCTTTGCGCCGTCCAGAACCCGAGCGCAGCCCCACCTCCTCTCTCTCCTCTCCTCTCCTCTCCCTCCTCTGTTTCGAGCCTTCTCCCCCTGTTTCCCCTGTTCTTCGTACCCAACTTCAAAAAAAAAAGACGAGTTCCAGTAATTTGGAACTTTGTTTTTATTTCTGAAATTAAGCCCAACCCCTTTGTTCT…
263	chr01_2_21837908	1	GA	2	12	21837908	21837931	GTGAGAATGAGGAGGGGTGA	60.048	GCGAAATCTGAAAGGCAAAG	59.96	192	3	TAGTGCGCAAAATCGACTACAAAAGGTCTGCAACTTTACATTTCACTAAAGTGTTGAATATAAGGGAGGAAGCGAGAGGAAAAGAAAGGAGGCTGTGGAGGGGGACGAGCAGAAAGACCATATGAGGAAGACTCCATATGAGGACAACAGAGAGATAAAAGGGTGATAATGGAGGTGAGAAGGAAAAAGCAAGAGGTGAAAAGGTGAGAATGAGGAGGGGTGAAGGGAAAAAAGCGATGGTGAATGACGGAGAGAGAGAGAGAGAGAGAGAGAGGTGAGCAGTTGATATCGGAAGCAGGGAAGAGGAAGAGAAAATAGTGTGTGAAAGGGAGGGGGGGTAGGGAGTTAATCTGCCAATCAAAAACTTGTCTACGGCTTTGCCTTTCAGATTTCGCCCGT…
264	chr01_5_21839656	1	CTTTT	5	7	21839656	21839690	GCACTTGGCTTTGAAATTTAGC	60.258	CTTGGCATGGTCTTTTGGAG	60.626	327	6	CCTTCATTAACACAAGTTAGAGTAAACCTGGGATGTAACAAAGTCAAAAGAACCTTTTTTTTTGGAAGTTAAGATTTTAGAGCTTGATGGTGGCAACATCACTATATTCAGAAAAACAAAGCACTTGGCTTTGAAATTTAGCAACGATTAAATCGTGGCAACAAATCAATTGAAATGCACAAAATAGTGTCTTGTCAGCAAGAAAACTAAGTTTCTATAGACACCGGTCAAAGAGTATATAAGTCCGACCTTTTCTTTTCTTTTCTTTTCTTTTCTTTTCTTTTCATTGATTCTCTTTTACTTTATTCTTTCTTTAGAGAAAGGGGTCACAAGGCGCAGGTTAACGGTTTTAACGGTCAATTGACTATCAGCAGATTGCAATATGATGATAGAGAACTA…
265	chr01_5_21848971	1	AGTCC	5	5	21848971	21848995	GATGTCATTCCTTGCCTTGG	60.461	TCCGATCCTCTCCAACAACT	59.655	262	2	TGCGACATGTCATCGATAATAGAAAGTGACATGTGGCAAGATGTCATTCCTTGCCTTGGAGTTTTAATAATAGTATAGATTTGGTCTTTTGGACTTGAGAGTCAAGAAACGAACAATACATTAGATTATGGATCGAGTGAGTTGCAAGTAAAAAATTGGTCATTTGGGACTTGAGATTCGAGATAGGGGTTTTTGGACCATAAGTGATCATACATGCTGCTACGTATGGGGTGTAAGTGGATTGAGAAAAGTCCAGTCCAGTCCAGTCCAGTCCAGTCTAAAGTTGTTGGAGAGGATCGGACCCGGACTCAAATTTCCAAGTCCAATTATTTTTGGACTTGACTTGGACTAAAACGTTTGGAGTCCAAAAATCCAATTAAGTCCAAATTTTTAAAATTT…
266	chr01_6_21863201	1	GTGTAT	6	8	21863201	21863248	AAGGAAGGTGGTGTGGTTTG	59.861	GCCCAACAAGTCCGGTAGT	59.981	353	6	AGAAAGAAGTTTAGAGGTGAAAAGGAGGGATATAAGTGTGGTTTTATACAAAGGAAGGTGGTGTGGTTTGGTGTAAGAAATAATGGTGGGGTTTATGAATTTGACAATGTCAATATAGTTGATAAAGTCGTGAGTTGGGTTTAAAAAAAATAAAGAATGAAAAACTTTTGCCATATAAAAAGACCACGCGCTATAACACGCGCCATGGTTTTGACTAGAATGTAGTGAGAGGTGACTTGCGTAGGAAGGGTGTATGTGTATGTGTATGTGTATGTGTATGTGTATGTGTATGTGTATGGGATTTGGTAGCTAGAAATTTAGTTAGTTGAGCTTCTTCCAATTAGCCACATGCTTTTGTGTTCCCACTTCTTTTACATATTAGCCACTACCGGACTTGTT…
267	chr01_4_21867713	1	AGCT	4	4	21867713	21867728	TCGGGTTACGGGTCATAAAA	60.181	TTCTGTATGTAGGAGGTCGAGGT	59.18	340	2	TTATTACTATAAATACAATGATTTTCAATCGGTCGGGTCCAAAACGGGTTCGGACGGGTTTTGACCCATTAATTTTCGGGTTTCTCGGATTCGGATAAAATCGGGTTACGGGTCATAAAATCTTGTTCAGGACCCAGTATTTTCGGGTCGGGTCGATTTTTGACGGGTCTAGTAGTCGATCATATATAGTCAAATCCTTTTCTAGTGGAATAGGATGGATGAGAAAGTGGACCTCATACATGAATTATAAGCTAGCTAGCTAGCTAGGTCAATTATTGTTTAATTAACAAAAGGTGATTACCATTCTTATATCATCTTTGACTACCGCTTTAAGATTTTATTATACTTATAGTACGTAGCAGTGTAACACCAAACAATGAGTATCACATATTCACATAT…
268	chr01_2_22076204	1	GA	2	7	22076204	22076217	CACACAAGAGACGCGTTGAT	59.905	GGAGAAAACTCGCCAACAGA	60.375	291	3	AAGTCAAGTAACACAGTCAATATAACCTTCTCCACAATAGTTGTGTGCAAGGGAGTTGTGCACGCGCGTCACACCATCAACTTGATGGTGTGGCTGGTCACACAAGAGACGCGTTGATTGAGTAATTAAAAATTAAGTACTATGTAGTACATAATAAACATTAGTAATTAGGGTAATGTGTTGGATGAATCGGAGTAAAGATGTAGCCTCATTGAATCTCAAACACTTAGGGTTTTGGTGTGTGTGTGTGAGAGAGAGAGAGAGTGAGTGTGTACGTGTTTGAGGGGGAGCTTTCATGGTTATTAAAATTTTCCAATCTATATAGTACGGAGTAGGTTGTAATCATCATTCATGTTCTTCATAGTAGATTCTGTTGGCGAGTTTTCTCCCAAGTTTCTA…
269	chr01_3_22143318	1	AGA	3	5	22143318	22143332	GGCGCTTGCATATCTGTTTT	60.238	TCAACGGATCAACCCGTATT	60.192	349	4	CTACCTCTTCCTTAAAATATTTTTCTGGAAGAAAAGGAAGGTCATTGGGATCAAAATTACAAGCGTTTCTAATCAACAGGCGCTGCTTAATTGGGTTCTGGCGCTTGCATATCTGTTTTCCAAAAAGGTTGAACAAAATTTAGACAAATTAAATTATATAAATACAAAAAGGCAAACGAGATAATAATGAAAAGAGAACAGATTTACCGGTAATTTGAGATTGCTGAGAAATTGGGAGTCGGATAAACTAGAAGAAGAAGAAGAACAAGGTCTCTTGGGAAGTAAAGCAGAACCTCGGATAATATTGCAACAGTCCATTTTTGCTACTCAACGATTCTTGGTGTTTAACATTTTTATTTATTTTACAGATTTTCGACCTCTCGAATACATTTATTTTTA…
270	chr01_2_22289514	1	GA	2	7	22289514	22289527	TACCAATCCGGCCTATAGCA	60.436	TTGTTGCATCGTTGTTGTTG	59.173	272	2	AATAATAATATTATAATTTAAAATACAGAATTTAAATAGAATAGGTAAGGAAGAAGAGAATTATACCAATCCGGCCTATAGCACGGAACAACTACGAATTAGTGTGATTGGGCGAAAAAGATTGAACAACGAACAAAAACAACACACACACAAACGGTGTGTGCGCGCGGCAGGGGACGAAGGCACAACAGTGCTGTGCGCGCGGGACGAGGGGCGACAAGATCAGGGGCGTTGCGTGCGAGCAGGGGCGAGAGAGAGAGAGAGGGCAGGGGCAGTGTGGGCGTGAGGCCGAGCAGCAGCGACAGCCACACAACACAACAACAACGATGCAACAAGAGGGGAAGGCACACGAGTGTGCGGGACGACGGGCTAGGCACACGGCCACGAGCACGCCGAGTA…
271	chr01_2_22292020	1	AG	2	10	22292020	22292039	CGAAAACCGCTCAACTTCTC	59.993	GCAACTCTTGCGCATCATTA	59.983	347	5	GACATAATCATTCGACAAAGTAGTTACGTCGTTAGTACAAAAAATGGGATAATAGTTTACCCCCAATTGTGAATTTGTGAAAATATGTGTAGCAAAATTACAATTCGAAATTTCAAACGAAAACCGCTCAACTTCTCAAGCGTGGGTAACCGCAATAATCATATGTAATAAATAGAAAAAAAAGGAATGAAATAACTCCTCAAAAACCAATAAAAAACACTCGAAATTTCCATATATAAAATTTTAAAAAGAGAGAGAGAGAGAGAGAGGAGGCGAATCAACTCCCTGTTCAACACCAAGCTTCCGGGTAATTTCTCCGATCTTCTTCACCTTTTTAGCTAAATTTTCGAGAAATATGGCTAGACCTAAGATGGTAGAAATTAGAGAGAGAAATCGGGC…
272	chr01_3_22354901	1	AAG	3	5	22354901	22354915	TTCGTGGTTAGTTGGGCATT	60.365	TTCCTCCAACCACACTTTCC	59.943	172	4	TCTTTCCCAAATAAACAATTAAATGAGATTATGTTTAGATGGTTACACTAACAAAACAATCATGGAAGAACAAACGAAGGAGAGAAGCTCCCATCCTATTCTCTCTATTAATAGCAGATTGCACGACAGATTTCACCGTGGAGTGGAGATTGGGGCAAGAGCTAGAGTAGAAGTTCGTGGTTAGTTGGGCATTCGAGCTAACCACAAGAAGGTAAAACACGACGAATATAACCGTCAAAGAAGAAGAACAAGAAGAAGAAGAAGACATATTTTTCTTAGTTTGAATGAAGTTAATTTGTTAGCAAATGAATATTGTTAAGGACTTGGAAAGTGTGGTTGGAGGAAGCTTATTACAGGAAAGTGCATGATACTAATATGGAGTAGTAGTGTTATAGCTAG…
273	chr01_2_22482818	1	CG	2	7	22482818	22482831	AGCCTACCTGCCCATAGCAT	60.997	GCAATGGACGCTACGTGTTA	59.759	341	3	AATCGTAACATGACGAGCACTTGGGCTTGCGCCCAAGCCCCGTCGATTGCACGACCATCGCTGGCCCATGGCACATCATCGCAGCAGCCACGCGCAAACGCAGCAAGCCAAGCCACGCTTGCGCGCAGCCTACCTGCCCATAGCATCGCAGCAGCTACGATGGTGCTCGCTCGCTCGCGCAAGCAAGCGCTCGAGGCCACGCGTGTTGGTGCGCGGAGCAGCGGTCGATGGGCGACCAGCTCTCGCCCTCGCGCGCGCGCGCGCCTCTGCTTGTGCCACGCCCTTGCTCTTCGCCCATCGCCCACATGCGCACGGCACTCGACACAAGGCAGGGCTGCTGCCTTGTGCTCGCGCGCCACTCGCCTTGCTCGCTGCATTCCTACCGCATGGGCGACGAGC…
274	chr01_2_22516292	1	GA	2	10	22516292	22516311	CCACAAACGAACATGCAAAG	60.149	GGGGAAGTCAGACATGGAGA	60.048	302	4	ATCTTCAACCCATAAACCCAGAAACGAAAAAAACTCGAAAAACCCCAAAAATTTTACCCACAAACGAACATGCAAAGAGATCTCAGAAAGATCTAAGCAAGAAAAAACACAAAATCAAAGGGGACTTCAATTTTTTTTCTAGGGTATAATCTTAAAAACCTTCAAAAAATTTGAGAGCGTTTCATATTCTAGAGAGAGAAAGAGAGAAACAGAGCAGAAAAATGAGAGAAAGAAGATGAGGAAATGAATGAGAGAGAGAGAGAGAGAGACACGAGTGAATATGGGTGAGTGGAGGGGGATTTTATGTGGGAACATTTAAGATTCCCCATAAAATCCAACTCTCCATGTCTGACTTCCCCATCTAAAAAAAATTATTTTTTTAATTTTTTAATATATTTT…
275	chr01_2_22517353	1	TC	2	20	22517353	22517392	GGAGTTACATTCCCCTTTTGG	59.69	CAATACTCGGCTACACTCTCTCAA	59.968	353	5	TTGTAATTAGGTATGTATGATTAGGTCGAATAAGTTACAATCAATACCTATCAAGTCAATTAGGTTTAATCAAGGTTTCATCCAGTGAAGAAGTACCCTTAAGTTCAATACGGAGTCCTACCTCCGTATTTTCTTAGGAGTCACATATACCATTTCCGGTTGTAGTTTTTTAGGAGTTACATTCCCCTTTTGGTAAATTTTTCTTTAAAGTATTGCACTCAAGATCCCCCACTCCCTTATTGTTTATTATCTCTCTCTCTCTCTCTCTCTCTCTCTCTCTCTCTCTCTCTGTTAAGATATGTTAAGATATTAGATATTATTCTGTGAATATTCTGTAGAGTCCTAACTATGGTATGTTACCTAATGTGTACCTAGGGTTTAGGTAACTGAGTTGTACTA…
276	chr01_2_22522295	1	CT	2	9	22522295	22522312	CCACCTTGAGGGAGGATGTT	61.279	TCCACTCTTGCACTTACCACA	59.35	376	4	TCACCAAAGCGTTGGGGAAGGCGCAATTTGAGTTTTTTTTGAACAAGATGGGCATTCGAGATCTACATGCTCCACCTTGAGGGAGGATGTTAAGATATGTTAAGATATTAGATATTATTCTGTGAATATTATGTAGAGTCCTAACTATGGTATGTTACCTAATGTGTACTTAGGGTTTAGGTAATTGAGTTGTACTATATATACGTGTGTGATTAATGAGAATGATACGAGATTACACAATATTTGACACTCTCTCTCTCTCTCTCTCATAGTCTACGCACATACTCACATCTTTTTTTTTCTATTACTCGCCCACTATCAAATATTACAATAAAGAATTACTCCCTCAATACTATAATGATTTGTGCACTTTGATTTGAACGAAGTTAATGAACGTGA…
277	chr01_3_22709760	1	CCT	3	8	22709760	22709783	GGGGATTCCAGTTGAGGAGT	60.314	CAAAAGAGAGCCGGAAGTTG	59.986	301	3	TTGTATAGACATTAAAACTATGTTGTACGTTAATCCATAGTTTTAAACTAGCCATATACTGCTTTGCGTTCTATACATGAAAGAACATTCTGAAACGGAGGTAGTACTTAGCTTCAATTCTGTAGGTACTAATGAAATCGCAATGATCATCGTTAGTAGTTTGATCAAGCTAATGAAGAGGCAGGGGGATTCCAGTTGAGGAGTTCTTCGATCATTTGTAACGCAGCTTTATCTTCTTCACTCATATCACCTCCTCCTCCTCCTCCTCCTCCTGCCTCTAAAACCGAGGACGAGGTCGAATTCGAAGAGGGGGATGATAATGGTGAACCATCATTATCAGACAAGACACTCGTATTAGTATTAGTATTAGTATTAGTATTAGTATTAGTATTAGTAGTA…
278	chr01_6_22709862	1	GTATTA	6	7	22709862	22709903	GGGGATTCCAGTTGAGGAGT	60.314	CAAAAGAGAGCCGGAAGTTG	59.986	301	2	AGTACTTAGCTTCAATTCTGTAGGTACTAATGAAATCGCAATGATCATCGTTAGTAGTTTGATCAAGCTAATGAAGAGGCAGGGGGATTCCAGTTGAGGAGTTCTTCGATCATTTGTAACGCAGCTTTATCTTCTTCACTCATATCACCTCCTCCTCCTCCTCCTCCTCCTGCCTCTAAAACCGAGGACGAGGTCGAATTCGAAGAGGGGGATGATAATGGTGAACCATCATTATCAGACAAGACACTCGTATTAGTATTAGTATTAGTATTAGTATTAGTATTAGTATTAGTAGTAGTTTGCTTTGAATTAACTATCGCAGATTTACCAAGTTCAACCCGCATAACCCAACTGGAGCTTGGGCAACTTCCGGCTCTCTTTTGCCACACACCAATGTGG…
279	chr01_2_22798223	1	TC	2	6	22798223	22798234	CCCAAAAGGCTACAAAGCAA	60.236	ACAATGGGCTTTGGATGAAG	59.933	363	3	GGTCTGGGGGGCATGTTGTTTGGGTGCCTAATTGACTCCCAATTGGGCCTACAACACAAAAGCCCAAAAGGCTACAAAGCAATTTACAAGCCATTTACCATCCAAAGGCTTACCAGTCATCCATGGCCCACGACCCATCAAGTAATACATGATATAAGGGCATTTACTACACAAACACTATAAATAAGTCGTTAAGGCTCAACATTCAAGGCACGTCCAATTTATTGCCTTAACACTACTCACTAGAGATCTCTCTCTCTCTAGAATCCGAGCATTGTACTTACTTAGGCATCGGAGGGGATTTCCTCGGAACACCCCCGAGGCCAGTTTACTTTGTTCATCTTACAGGCACCTTCGGACACACACATTCAACCGAGCTAGATCTTCCACATCAATGAA…
280	chr01_5_22992814	1	GATAA	5	4	22992814	22992833	CCCGTGTTAGGCTCTGTTTC	59.734	ACGACATTTCCGAGTGACAA	59.139	284	2	TTTCTTTTGAGGGTGCAACTATTTCAGATAAATGATGATCGAGGTGAAACTCAGATGAAAAAATAGGAATTAGGGTTAATGGGTTATATAATCGTATTCACCCCAGTTTCATTTATTTATCACTACTCTGCGCCCGTGTTAGGCTCTGTTTCTTTCCCTTATTTTTACACATTTTCTATCTAATAAGATAAAATAAAATAAAATAAAATAAATACCAATAAGCTGATAAGATAAGATTAGATAAATTTTGATAAGATAAGATAAGATAAAGATAAGTTCATGGATAATAAGATGAGATAAGATAATAAGTTCGAGAACTTCAACTATCAACATTTTTCATTACGCACAACAATCGATAGATATATGGCTCGGTAAAAAATAACAAATGATATATAGTTG…
281	chr01_3_22993023	1	AGA	3	5	22993023	22993037	TTGTCACTCGGAAATGTCGT	59.139	TGACCGTAACAACAAAACGTG	59.54	117	2	AAATACCAATAAGCTGATAAGATAAGATTAGATAAATTTTGATAAGATAAGATAAGATAAAGATAAGTTCATGGATAATAAGATGAGATAAGATAATAAGTTCGAGAACTTCAACTATCAACATTTTTCATTACGCACAACAATCGATAGATATATGGCTCGGTAAAAAATAACAAATGATATATAGTTGTCACTCGGAAATGTCGTAGAGGAAGAAAAAAATAACATGGAAGAAGACAAAGGAGAAGGAGAAGAAGAAGAAGATTGAGTAGGATGAAAATGACACGTTTTGTTGTTACGGTCATAGTAAGAAAAAATTGTCAAGAAGAAAATAAAAATTTATTATGACGGAAATTTTCCTTTGACAATGGATAACATTATCTAAAAAATTGTAAAATG…
282	chr01_5_23001358	1	ATCAT	5	5	23001358	23001382	AGTTGGGTGTTTCCACCTTG	59.861	ATGTCCGGGTTAGCATCAAA	60.331	366	3	GAAATTAAAAAATAAACGGAGAAGTAATGACATAGGATTCCATAAGAGAGAATAAATGAGAAAAATACGGAGTAGTAATAAAATGGTAAAAATGAAAAAGGACAAGAAAAAAGTCGACAGCTAAAACAAGTTGGGTGTTTCCACCTTGATTCCCTCTCAGCCTCTTTCTACTCGGCTAGTCAAAATATATTTATACACGTTCCCTTATCTCACATGATCATTTTACTCCCAACGTTTAAATTATCATCAATCATATCATATCATATCATATCATAACCAATCAATTAAAAAGCCATGGCTTCTCTGATAATCAATCTCCTCCTAATTTTCTCTCTAATTCAACTTCTTCACCCCGGTGTCGCCGCCGCATGGAGCGTCGGGGTGAATTACGGTACACTA…
283	chr01_3_23009478	1	ACC	3	7	23009478	23009498	ACTACGTCCACCCTCAATCG	59.989	GGTTAAGGTGTGCCAAGCAT	60	296	3	AAAGGTCCCACTTGAATACTTAACTTAACCAATTGAATCCTATTTTGTCGATCAACCACTCACCAAAATCAAACCCCTCATTTCCCTCACCCACTTCATTCCACTCACCAAAATCAAACTCCAAAAAAAAATATGCAAGAAACTAAAAACCCCACCAAAAATTACACTCACAAAAAACACAAACACAAACATCCTAACTACGTCCACCCTCAATCGGAAACCGCCGCAGAAAACACCACCCCAACCTCAACCACCACCACCACCACCACCGCTTCAACTGCCCCAAACATCTCTTTCAAGCGCAACACCGACGTAAAAGGCCTAAAATTCGGCGGCCAATTCATCGTAAAATCCTTCACCGTCCGTCGCTGCCGCCCTCAAGAACTCTCACTCCTCCTC…
284	chr01_3_23029253	1	AAG	3	10	23029253	23029282	CCCCAAACTCTCTCACGAAG	59.837	TCGACGCTCTTCTTGTCTCC	60.678	277	3	ACGGACGTTAAGTCTCCGTTAGCATGACTTTACTATTTTGCCCTTATTCCATGACACATTTCAATTCGCATTCTCTCTCTTCTACTTTTAACTCCCCAAACTCTCTCACGAAGTAGAAGAAGGCCGCCGCCGCCGAGAAAGATCCGACTGAGAAGAAGCCAAAGGCCGTCAAGAAGAAGAAGAAGGAAGGAGAAGAAGGTTGTCTCCGTCGCCGAGAAAGGTCTGACTGAGAAGAAGCCAAAGGCCGACAAGAAGAAGAAGAAGAAGAAGAAGAAGAAGGGAGGAGAAGAAGGTCACCGCCGAGAAAGCCTGCCGAGAAGAAGCCTGCGGAGATGAAGAAGGCCGCCGTTGGAGACAAGAAGAGCGTCGATACTTGCAATTAAGATCTAAATCTTCAAG…
285	chr01_2_23134344	1	AG	2	13	23134344	23134369	TATGTGCGCCTCGTATCGTA	60.259	CTGCACCTAGTCCACCCTTC	59.721	252	3	TGTTAATTTTTGTTTTGTGCCCAATTTTAAGGTTTATTAGGAAATTATGTGCGCCTCGTATCGTAAAGGCGCGCGCCTGAGCCTTGCGCCTTACGCCTAGGCTCCATGACCCTTGTGCGCCTTAGTGCTCCTTGCTCCTTTTTAAACTAAGATTCTACAAATAAAAATATAAAAGCATGTATCTTCCAACTTCTCAGAGTAACTACCTACAATGCACCCAAGTAAATGGGAACATAATAATCAACAACAAGAGAGAGAGAGAGAGAGAGAGAGAGGGGAAGGGTGGACTAGGTGCAGCACTTCACATGGTTTAAAATAAGTGATTCCACTTTTTTTCCCTAGTGTCTTCAATGCATAGAATGAGAGAACACGTGTTTCTAAGCACATAATGCTGTTTCA…
286	chr01_2_23160395	1	GT	2	8	23160395	23160410	CGAGTCGGGAAATTTAATGG	59.406	GGCCTATAGCACGGAACAAC	59.597	331	3	TCGAGTCGGGAAATTTAATGGGTCGCAAGTAATTTTAAAGGTTTGGGTTTTTAAATAAAAGTCCATCTCGTTTCATTAAACGAGCTCAATCAAAAGATGTTAATCAAAAGATGTTTCATTAAACCATTTATTGGGTTATCTGTACTCCCTCACTCTCTTGCTCGCGTCAGCCCGCGCCCCTCGTCCCGTGCACAGCTGCTGCCCCTGCTGCTGCCTCTCGTCTTGTCCGCGCGCGCACACACACGAGTGGTGTGTGTGTGTGTGTTCTTGCTCGTTCATTCAATTCTTTCGCCCAATCACAATTAATTCGTGGTTGTTCCGTGCTATAGGCCGGATTGGTATAATTCTCTTCTTCCATACCTATTCTATTACAATTCCGTATTTTAAATTATATTATTA…
287	chr01_2_23171817	1	GA	2	6	23171817	23171828	GTGGCGAAGGAGAGAGATTG	59.95	GCCGTCATTTCAATTCCTTG	60.448	303	3	AATCTGTAAATTTTATCAATTGCCTTCAATCTGATTTTTCTTCCAGCTTGCTTCTCCTTCAATCTGATTTTATCAATTGCCTTCAATCTGATTTTTCTTCCAATTTCCTCAAATCTGTAAATTTTATCAATTGAAAATCTTGAGAAGAAGAAACGGCGACCTTCTGTTGGTGGACGAGGCGATGGAGCCATGGAGGGATGGTGGCGAAGGAGAGAGATTGAGTTTAAGAGAGAAGGAACTGGCATTTAGGAGAGAGAGAGAGTTCAGGAAGAAGGTAAAAGACCTGTAATAGCGAAGATCAAAGACGATGGATCTTGAAGCGGCGGTAGCCGGTAGGTAGTGAGTTAATAAACGATCGTCGAGGTGGTGACCACGGAGAACTGGTGGTTGAGGCGGTGG…
288	chr01_3_23254460	1	TTG	3	5	23254460	23254474	TCCTGCTCCTTTCTGGTTTG	60.366	TCCTGCCAGAACAACTCAAT	58.287	167	3	CTTCTTCATTTATTTTAAACTTTACTTATTTATTTATTTTAAACTTTACTTATTTTTTATTATCTCTTACAATATTTCTTCTATAATATATATATAATTTTTTCTCATATATTACTTTCATTAATTCCACTTTCTCTTCCTTGTTTTTTCTTTTTTACTTCCTGCTCCTTTCTGGTTTGATTGGTGACAATGAAGATCTTCTACGACGATTCGTGTTAGCCGACCCCAAATCATTTTGGGACTAAGGCTTTGTTGTTGTTGTTGGTAACTGTTGGCTATGAAGCTACAACTCTTAAAACTGGGTTGATTGAGTTGTTCTGGCAGGACTCAGGAGTAGAGTAGGAGGGAGAGATAGCTTAAACATTTAGGAAGCTGTAAAAACCAATAATATTGTGTGAA…
289	chr01_3_23345115	1	CTT	3	14	23345115	23345156	TCCAAACAACGCTTTAGATCC	59.215	CCATGGGCATAAGGGTATTG	60.031	344	7	TTTACACTTAGTTAAAACATTCATTACTTAGACTTACTTATATGGATCGAGAGTCTCTTTTGAGTCTCTCAATTGTGTTTGATTTAGTAATTACTTTTATAGAATCCAAACAACGCTTTAGATCCTATCCAATAGAAATTTAACCCAATATATGATCTAAGTTTCGCCATGGTTCTAATATTGACAAATACTTTCAAACTCAACAATTTAGGTGGTGTAACCCAACAAACTTATATGGTAGTCAGTCTCCTTCTTCTTCTTCTTCTTCTTCTTCTTCTTCTTCTTCTTCTTCAATGTAGGATAATTAATGCCAACTCACATGTAGTTTAATGTGTGTTTCGCATAGCTTAACATCCTACGACCTTAGTTCGTCAAATTCGTGTGTAAAAGTTACCCCAG…
290	chr01_2_23378025	1	AC	2	8	23378025	23378040	TTGAATGTGTGCATCCACCT	59.967	GCCTTTCGTAGCTCTTTTGG	59.111	319	2	GATGCTGCAGTTACTGGATCTATCAAAGGAGAAAAATGTAAGGTAAAAGTCAGAGTACCTCGTCGGTTCTCCTCCTCGGATGTCTTAAGGTATTGGTCAAGTTGTTGAATGTGTGCATCCACCTATGTTAAACAGATCAAAATCACAATTATAAAGATGGGGGAAATAAGTGGGGTAAGCCAAAAACTTCCGAAAACTAAGATGACGATGTCAACTTTATAAGCATTGATTTTAACATGCCTACATATGACACACACACACACACAGTGACAAACATTAGGCCCATTCTCAGATTATCAACTTCTCCTAAGTTCCTAAGAAAGAGAAGACTGGTGATGCTTGGATAATACAAGCATGGTAAAAAATGTAAGATTTTATAAGGGGTATTCATGAGAATAA…
291	chr01_2_23392947	1	CT	2	16	23392947	23392978	GTTCAATACTTCAATCACTCCCATC	60.128	TTTTCACTGGGGACCTTTCTT	59.963	358	2	ACCTAATTAGTAATTACTATGTATCATAAATCTCCACATTTCACATCAAACATAATTTCATATAAAAAAAAAACTAACAGTTCAATACTTCAATCACTCCCATCTTAACTAAAGCAATAAACTTCGGTCCCCCAAATAACTTTAGACCAAATAAAGCTTATCTACCATCACAATAAAAAAACGGAGGATGAATTAAATTATTAAAGTCTAGCAAAAGCAAAACATTTGTTTCTCTATCTGTGTTCCTTACTCTCTCTCTCTCTCTCTCTCTCTCTCTCTCTAATTCTCATATCCACACCTTACTTTTTATCAATCTTTCTATATTGTATGTACCTCAACTTTATCATATGCCCCTTATATCCCTAACCCTTTATTAAGAAACTACTCTATCTCTTCCTC…
292	chr01_2_23420322	1	CT	2	7	23420322	23420335	CAGAAGGGTTCAGTTGAGCA	59.007	CGCGGATCCTATATCATACCA	59.787	312	2	TACAAATTGAGCTTTTGATTATGTATGTTGACAGTTTTACTCATACAAGACATGTCAACTGATCAATTTCCTTACATAAAAGCACTTAAATTTGCAACAGAAGGGTTCAGTTGAGCATTTGAGCAGTTTAGACTCAAGCATGGCCAAGCAAATACTATCTTAAATCAGATTGTTTAAACCCCCCAAAAAATGGAAGAAAAAAAATCATCTCATAAATATTAAGATGAACCTTCTTCCTTATAGAATAAACTCTCTCTCTCTCTATATATATATATGCAGAGGACAAACATTGACAACCAACTAATAATTCCCAAGAGGAAATGTACTTTGACTTTTGAGGATATAGACAGTGGCTTTAAACAAAAATAAAATAAAACAAACAACCACTTGGTATGATAT…
293	chr01_2_23482847	1	TG	2	7	23482847	23482860	CTCGGTTTCAGGTAGTCACG	58.37	GTCAAACCGGTGCGAGTATT	60	225	3	AGTTCAAATGATTTTTGATAAGTTTTGATAAGTTCATTTAACATGTTAGATATGTTCAGGAAAATTAGTGGAAGTCAGGTGAATAGAATAGCATTAGTACCCATAAATTAAAAGGTAAACTCGGTTTCAGGTAGTCACGTAGAGTTACATGTAACCAGGTCGATTAGAATTTTTTAACCTCTTTAAAATCTCGTGTTTTTAGTATAAAAGTACATTTTTAAACATGTGCCTTAAGCTTGTTTTTTTTTTTGTGTGTGTGTGTGTCCTTTGGCTTGCGTTTGTACTCTTGGTTGTGCTTGCCTTTTGGTACTCCCTCCGTCCCTTAATACTCGCACCGGTTTGACCGGTGCGGAGTTTAAGACATTTGAATTGACTTATTAATTTAATGGGTGTTAGTTG…
294	chr01_3_23573813	1	TAC	3	16	23573813	23573860	GCCGACTGGAATGATGTCTT	60.081	CCGTTTGTTTAGTGCGATGA	59.729	301	3	CCTTTGACTCCTTTCTAAGAAGTATATTTGTTAGAAAGGTAAACAGATTTTTTTTTTTGCCTTCCCATCGACCCTTGTCCTGCAGGATTTGAGAATGAATAACCCTTTGCATGGGTAACCCGGTAAATGACAACACCCTAACCCCGTTCTTCGGTCAATGAACTTCTGCCGACTGGAATGATGTCTTTGCATACTAGTTTTCCTGTGACTTATATTTGTGATTTAAGCCTTCAGATTGGTTTCTGATTTTACTACTACTACTACTACTACTACTACTACTACTACTACTACTACTACTAGGGCCGTTTGGTTTGGGTAGACAGGAAAGGGACAGGGGTTTTGAACTCCCTCATGCTCAGTTTGGAGATCACTGGAGTACCAATCAGCTAGTCAGCCACA…
295	chr01_6_23610703	1	CCGAAG	6	5	23610703	23610732	TACCGAAGATCGGAGGACAT	59.508	CCAAAACCCTCGTTTCCATA	59.795	299	3	AAACTCATTCTCATTAACACGATTTAATACCGGCTAACAAATGTGCCCTAGAGAGCTTTCCTCGTTAAATACTCTACCAAACAAGTGAATATTAGCAATTCAATAGTTTTGCAAAGTAATTATTTGGTCAATTTTACAGTAACATTGTCATTAAAACAAAAAAAATTCAAAGTGAGACAAAAATCCATAAGGAGTAAACAGTGTTACCGAAGATCGGAGGACATTTGAAAGAAAAAGACGACGACGAATCCGAAGCCGAAGCCGAAGCCGAAGCCGAAGCCGATTTACTATGCCCTGAGTCCGCCGTCACAGGCTTAGCTTGATAGGTCTTGGGTCGTCGTCGTTCGGTGGTTTGATCATTGGCAATGGTGCCCGCACAAAATGTGAACTTCCCCATTC…
296	chr01_6_23725516	1	ACAGTA	6	4	23725516	23725539	GAAGGTGGGATCTTCTGCAC	59.661	AGGTGCAATTGGAGGATGAG	60.073	193	2	ATTGTTCTGTGCTCTGCTCAAATTCATGATTTTTGAGCTAATTTTCATTTTCACAATATTTATGTTGATTAAAAAGATATAAGGATTCGTGATTTTGAGCTAATTTGACAATATTCATGTTGATCAAAAGATACAAGGATACAGAGATGGATACAGAGATCTAACACCCAAAACCCATTGGAAGCTCTAAGAGCATTCTAGGAGATAGTAACTTGAATAGTCTTAGGCTTAGAAGGTGGGATCTTCTGCACAGTAACAGTAACAGTAACAGTAACAAGTCCATTTTCGCACTTAGCAGATATGGAAGAAGAATCAGCATCTTGAGACTTGAGGTAGTCGGAACTTCCTCATCATTTTCAGCATCTTGAGCTCATCTTCCCACTTGCCTTGATCACTAAC…
297	chr01_3_25357460	1	TTC	3	5	25357460	25357474	TTTGTTTGGGCTCTTCCCTA	59.679	CACCCACCAAACGTACTTCA	59.46	262	2	ATAACACAAAATACCCTTGAAGAGCATTTTCCGTCCATTCCGTTAACTTTCCGTTAGCGTGAATTTATTTTTTGGCCCTTACTCAACCATTTTCTCTACTAATCATAATATTAACACTTAATTATATTAATTAAACCCCCAAAAAATTAATTAACTACTATTATTTTTAAAAAAACCAAAACTCTTTGTTTGGGCTCTTCCCTAATTAAAACCCAAACTTTTTTCTTCTTCTTCCTTCTGCTACGTTGTTTCTTCTTCTTCTTCCCTCTGCTACACTGCATCTTCTCCTTCACCATTAAACCCAAAATTTCTTCTTTTTCTTCCTTCTGCTACGCTGTTTCTTCTTCTTATTCCTTCTGCTACACTGCTTCTTCTTCTTCACCATTAAAACCCAAACTT…
298	chr01_3_25357984	1	TGG	3	5	25357984	25357998	GCGCTATTGAATTTGGTGGT	59.967	CCCTTTCCATCCAGTTAGCA	60.066	266	2	TTGGGCAAGTAATAATTGATTGCGATTCGTCAAATTGGTGGGTGATTGCGGTGGCTGGGGTTTGGTGGTGGGTGGAGGCGGCGCAATTGAATTTGGGTTCGTTTTGGGTGGTGGCGGCGCTATTGAATTTGGTGGTCGGATTTTTTGGGCAACCAATTATTCGAACTCTTGGATTTGAGCTTGATTTTGGGCAAGTAATAGTTGATTGCGATTCGTCAAATTGGTGGCTGATTGCGGCGGTTGCGGGTTTGGTGGTGGTGGTGGAGGCGGAGCAATTGAATTTGGGTTCGTTTTGGGTGGTGGCGGCGCTATTGAATTTGGTGGTCGGATTATTTTGGGTTCCTTGCTTGCTTTTGCTCCATTGCTAACTGGATGGAAAGGGGGAGAGAGAAAAGAAAA…
299	chr01_2_25413391	1	TC	2	7	25413391	25413404	TTAAGTTTGCCTCGGCTCAT	59.845	TGGTGGTCAAAGTTGTGCAT	60.008	278	4	CATTACAAAGAGAACTATACAAAAAATTGGTGGTAAACTCACCTTGTGATTTTAAGGTTACAAGTTTGAATCACACCACCTGTTTGCGTCATTCCCTCCCCCCATGCTCTCGATTTTACCTCTGTAGTTCTCTTATCAACTAAAATATTCCCTCCTTCCTTAGAAGATTATCTCATATTCCTTTTTGGGTGTACCTTTAAGTTTGCCTCGGCTCATACCTTAAATGCAATGGTAAATTTACCTAGTTGTTCTCTCTCTCTCTCTATCTCTCTCCTCGTGTGCCTACTCTATAAACTCATGTGCATATTTTACACTCAATTATTAATAAAGTGACTTTCAACCATAAAATAATCTTTTAGAGACGGAAGAAGTAGCTGACAATCGGAGTTGAAAGTGTAT…
300	chr01_3_25516618	1	TCC	3	5	25516618	25516632	TAGATGCACGCGGTTCATAG	59.856	AAGGTCTTGGCCTTTTGGTT	59.976	269	2	TTATACACGCGTATAAAGTTGATATTTAATTGAAACAAATCTAACAAGACTCCACGTGACTATATTATTATTTGTGAGCTAATGAGAATTCACGGTCAAAGTTTTTAAAGTTTGACCTAAAAAATCACAATAGTGCAAACTTTTAGGGACGGAGGAAGTAAGTAGTTAGTAAGGATTTCTCATTATGATTTTAAGGTCATGGGTCTATTTCGAATAGATGCACGCGGTTCATAGGAATGGATTTCCTGATCCTCCTCCTCCTCCCCCTCCCCACCCCCACCCATTCTCAAAATACGAAAATATGTAGGTAGGTCATGGGTTTACATGTGAATGTCCCAGTTCTGTATGGTCATTTTTCTCGTTTTTTTGTTCTGCGAATGAGCCACGAGCATAATATAA…
301	chr01_6_25517842	1	GGAAGA	6	4	25517842	25517865	AATCCAAACCTGAACCGACTT	59.856	GCCTTTTATGCGACGATGTT	60.103	181	3	TTTACAAGTATTTGAAAACAAAATTATTAGTCGAACTTTTTATAAATACTATTTTTGTGATAAAAGAGCCACTTAATCCAAACAACAAAAGGTTATATCCTTAAAAGAACAACGTTAGTGATCCGATTTAATCCAAACCTGAACCGACTTACTCGATGAACAGGTCTAACATCTAAACCTAATTAAAACCAAATACGCGGATTAAGACACTTAAATTGAATTCCTGGCCTGGTAGTGGAAATTGGAGACGGAAGAGGAAGAGGAAGAGGAAGAAAAGGCAAACAAGTAACAACATCGTCGCATAAAAGGCTTCAACTTTCTAGATTGTTGAACAATAAAGTCTTTTGCTACCTATTTTTCTTTTTCTTTTCTCCAAAATTCAACTATGTAATTGTTTTC…
302	chr01_2_25541655	1	AG	2	6	25541655	25541666	ATTTGGTGAATGGTGGGTTC	59.508	ACTCCGTACTCGCTTGCTGT	60.081	342	2	CACCCTCACTCTCTTTACTCTTCTGCACCGAAGCTGTCCCCGCCGTCATCTTCACCGTGGCAACCCCCGTTTCCCCTCCGCCGTCGCATCCTGCGCCGATGATGACAGAAACGCCGGTAATAGTGATGAAACGAAGGTAATCGAGGGATCTGAAATTGGCCACGAATTTGGTGAATGGTGGGTTCCGATTATCGGAAAATACAAAACCTTAAAAAACCAATTAAAACTCATGATTCTTCAGCTAAAGACAGAGAGAGAGAGGAAAAAAACGCAAAAAACTACCTTAACGCTGCTTTGGGACGCGATTTGGTGAGGGACGGCGGCGAGGAAATGTAACCATAGAAATTCGACGATGGGAGGCGATGCAAGGCCGGCGATGGGAAGCGATTGAGGAGGGAG…
303	chr01_4_25673954	1	TTCT	4	4	25673954	25673969	GCCCGATAAGGAAAACAGGT	60.32	GTCGTAGGGTGGATGCAGTT	59.997	313	3	AGTGAGAAATAATATAATATTGTTAGAATATTTCCATTTTTAGAAACAGGTCAAGTATTAAGAGACGGCCCGATAAGGAAAACAGGTCAAGTATTCCGGGACGGAGGGAGTACTCTCTTTCCGTTGACTAAAAATATTTGAAAATAATGGGGGCAAGTATTTGTGATTGTAACAGAAAATAAATATCCAAATCATATCTGTCATCCTGAATTCCTGATATTCCTTCTTTTCCTCACAAAATTCTCTCTCTTCTTTCTTTCTTTCTTGCTCTCCATTCTTGGATCAAAAAAACCACAAACAGAAGCATTAGCTAGCTGATCAAACAAAATAATGGGAAACGCCCTCAGATTTCTGTACAAGAACTGCATCCACCCTACGACTACAGACTCCCAGTCGTAC…
304	chr01_4_25734248	1	GGAT	4	9	25734248	25734283	TGTAACCCTTGCCTCTCACC	60.111	CGGAGGTCATGTGTTGTTGT	59.441	252	6	AATGTATATCTGCAAGAGAGAAGGGTATTGTGACAAGGAGGTCATGCAGATGTCCATAAAATGATCATGTAATTTGAGAAAATGTTTCGTAGGTAAAACATAAGTTCTTTTTAATTACTAAGAGAAATCCTGTAACCCTTGCCTCTCACCTTGTTTGTAAAGGATATAGCATGAATACATCATGAATTCATGATCACCAATGCCATAGACCCTTCCAGTGGCAGGTTTCCACTTCTCAACAACAAATAAGGATGGATGGATGGATGGATGGATGGATGGATGGATGGTTGATGGGATCTATTGAGTTTGAAGGAAAATTGCAGTTATTGGAGGCAACAAGTCCGAGAATTTAACCAAGAACTACAACAACACATGACCTCCGCGATTCAGTAGGAATGC…
305	chr01_3_25939236	1	CTC	3	6	25939236	25939253	CATGGTCATCCCCTTTCTCT	58.94	GAAGAGGGCTCGGAAAAGAT	59.789	117	2	CTATCTACTTTTTAACAAATACATACCCTTAATGAGCATTTTTTCTAAATTCCGTTAGATTTCTGTTAACTTTAACCCCTAATTACCCAATTAATCCCTAATTACTTAAGTATTCATGATTAATTTTAAAATAAAAAATAAAAAACTTAAAGTTTTCCCTTATTTTTTCTTCTTTTCTCTCTCCATCTCCCATTCTATTTCCTCCATGGAAGCCATGGCAGATCACCACCATGGTCATCCCCTTTCTCTCTCCTCCTCCTCCTCCTCTTCCCCTTCACCTCCCCTCTTTTTCTCTCCTCTTATCTTCTCTAACCCTAGCTTGTCACATCTTTTCCGAGCCCTCTTCTCTTTCCTCCCCTTCCTTTGTCTCTTTCTCTCCCCTGCACACCACCATTTACC…
306	chr01_2_26022946	1	TG	2	7	26022946	26022959	AGCGAATGGATGAATGAGGA	60.57	TGCAAAGAGACGGACAACTC	59.01	230	3	AACCATTTATCTGGTTATTCTGGTTGCTTGGTGTATAAAGTAATACACAGATTTCCTATTGAGAAAAGAAGTTGTTTGGCAGCGAATGGATGAATGAGGAATATAAGTTATAGTGTACTGATTTTCAGAGAACAATTGTAGTAAAATCTGATACCTTCAAAATAATTTTAATCAAAGTGATAAAGCATAAAGCTTGTTAATCACCAAGAGAGAGTGGATACAGTAGTTGTTTTTGTGTGTGTGTGTGTATGTGTGTGTGTGTGAGTGTGTGTGTATGTGCAAGTGATAAAGAGTTGTCCGTCTCTTTGCAATTAAATAAGCATTACAAAATGAATTTTCACACGTCTGAGGAGACATCTTTTACAGATAAAAGCTAAGATATTAACATAGATCTGATTT…
307	chr01_2_26063948	1	TC	2	9	26063948	26063965	CCCAGGCTAAATCCCAAAA	59.88	CAGCCGCATTATTTTCATCA	59.662	346	3	CCGTTACAAATTGTACCATTTTTAGATCTAAGTTTCCCAGATTTTCCAAAAAACCCCAGGCTAAATCCCAAAAAAAAAAAACTCAATTATTATAATATTAGGTAGAGAGAGCTTGACAAAATACAAACAACATTAGCACCATAAATGCTAACTACTGTCAGAGTGAGAGTATAAAATGCCATAGGACCTTGATTTATTATTCACAAGGATTTCTTGTGGTTCTGTTTCAAGAGAATCAAAGAAACCAAATCTCTCTCTCTCTCTCTCTTTTTAGTTTACAAAATACTTTTATTTTTTATATCTTATTTTATAATCAGTGGACGAATATTATCAAAAACAATGCTTGTTCATAGAGAAAAAGAAAAGATGCTGAACAACAATGATGAAAATAATGCGGCT…
308	chr01_3_26064545	1	TGT	3	14	26064545	26064586	TCTTCCACGCACTCACTCTG	60.178	AAAGCTTCCATGTCCACTGC	60.263	241	5	CCACTTTATTGGATTGCTCAGGGTACCATGTTTTGGGCTATCTTTGTTCTTGGTCATGATTGGTGAGTTCTTTTTCTTCCACGCACTCACTCTGCGTCATTGCGCTTTTCGAGATCTCTTTTTTTTTTTATACCAATATCATCGTGTATAACGTCAATTGGTTCATAGGTTCATGCAATGTAGGTTGCTGTTTACATTCTAATTTTGTAGTAGGTTGTGTGTTTCTGGTGATAATGTGAGTCATTTTGATGTTGTTGTTGTTGTTGTTGTTGTTGTTGTTGTTGTTGTTGTAATGGCAGTGGACATGGAAGCTTTTCGGACAACCCAAAGCTTAACAACATTGTAGGCCACTTGCTTCACTCCTCAATCCTTGTTCCATATCATGGATGGTATGTTACT…
309	chr01_3_26086683	1	TGT	3	11	26086683	26086715	TCGGAGGTGACAACTTCCTC	60.238	CAACAGCAGCACCAACAAGT	59.946	208	4	GGCTCGACATATTCGCACCCATTGTTGCCGACCTATCAATGAAGCTCTGACTCCTCTTAACAAAGGCAGCAGCTCGTGAGTTGAGCATTGCTGCAGCCATTGACTTTGGGGAGTCCAAACCCCTCGGAGGTGACAACTTCCTCAGTGGTGAATCCAAAACACTCGGAGGTGACATCTTCCTGGATACGTTGATTGAAGCAAAAGCTGATTCCAGATTACTACCAGGCATCATGTCACTAACTCTTCCCATGTTGTTGTTGTTGTTGTTGTTGTTGTTGTTGTTCCACCTAGGAGACGGCCTAGGGGAAAGAACTTGTTGGTGCTGCTGTTGCTGATGTTGGTGTTGCTGTTGCTGGTGTTGTTGGTAGTCTTGGTACTGCTGATGTTGTTGATTCATGA…
310	chr01_2_26196357	1	GT	2	7	26196357	26196370	ACGAATAAGCATCGGACGAG	60.235	AGGAATCGTGCATGAACACA	60.12	270	3	TAATCGGAAGCGTATCGTACGAATAAGCATCGGACGAGGCCTGCCGTACGAAGGCCCAGCACGAAGTTGGGCCATCGCCCAGCAAGCCAAAACGCGCGCCCAGCCAAACGCGCGCCCAGCCAAACGAGCGCCCAGCCAAGGCACCGCCCAGGCCCACCGCAAGGCAGGCCCAGCGCGCGCCAAGGCCATGGCCTCGCTGCGTGGGCTACTGCTCGCACGCACGCGCATGGGCGGCCCATCGTGGCTGCCGTGTGTGTGTGTGTGAGTTTGTGTTCATGCACGATTCCTAAAACGTGCAGAGTTCGGTTAATGATTAAATTCCTAATTCTATTTGATGAATTAATTAATTAGAGTTCTTGTAGGATTCTAAGTTTAATTAATTCGTATCCTAATAGGATT…
311	chr01_6_26201481	1	CTCAAT	6	4	26201481	26201504	GCCACTCCTAAGCCCTATCA	59.292	TTGGTTTGCTCACATCCTTG	59.691	386	3	AAATGGGTTGTCAATTTGTCATATCATCAATACAACAAGTCAACAACCACTTATGGCCACATTGGAGTCTATTTTTTCATATTTAGGGTAAACAATAAGTCACATGCAAAATGTACTAGGTCCCTTAAATGGTAGCCACTCCTAAGCCCTATCAACAACATCCAAGATAATATTCCATGGGACACGTTACACGTGTAGTATTTCCTTTGTTAAAATAAAAAAAAATGCAATTTCACAAGGAAAGTATTACTCAATCTCAATCTCAATCTCAATCTTGTGTTTTTCATTGTAAATTTTTGTTGCCACATGATACCACAATAGATAGAAATGAAAATGTATAAAGGAAAAAAAATACTTTGGATGAAGTAGCATTGTCAATGGTATTGAGTATTGACATAA…
312	chr01_2_26209184	1	CT	2	6	26209184	26209195	TTTCATTGGTCGAAAGTCCA	59.097	TATGTGGGCTTCCTTCTCGT	59.694	201	3	CTTACTCTATCTTCTAAGTAAATTGGCTTTTCCTTATCATGAATTGGGGTAAACAGTGTCACCCCCCATCTACAGAATTTTCTATGTACTCGTGCAAGTGTCATGATGTCATCACCTCATTTCATTGGTCGAAAGTCCAATGAGTACAAAAAAGAAATACTGTATCCCTTTGTTAGATTCTTTAGTTTCGCATTGGAAGTTCCAGACTCCTGATCTTCCCCTAATAGTAAAAGGACGGTTGATGAAAGACTCTCTCTCTCTTGTATCTTCACTCAGTTTGTTCCAGTTTGTCTATTTGGGACGAGAAGGAAGCCCACATACATGAGGAGAAGGATAGTGGTCGTAGATCAGATGCTTTCTGGGAGAATTGCAAGTTCAAGCAGCTAATGCTTTGGTCAT…
313	chr01_2_26258920	1	TC	2	6	26258920	26258931	CGACAGTGGTCCCATGATTA	59.369	AGGGAAAAGAGGGGACAAGA	60.045	315	2	CGACAGTGGTCCCATGATTACAAAGTAGGTGAAGATACAAAAACTCAAATCTCCCGTTGTTAGCATCAATGTTACTTATACATGTCACAAACAACAACTGTAGTTGCAGTACTCCAAAGTCCAAACTACCAAAAAATACACAGAGAGACACACTACTCTTCAAAGCATCATTTCAATTTCGATGTTAATGAAGAAGAAATCCCTGCTTTTGTGTTTTTGACCCCTTACCAGTCACCACTTTACCACCTTTCTCTCTCTCTCCTCTCCCACCACCATCATCATCACCTATGACTCTTCTTGTCCCCTCTTTTCCCTTTTTATTATTAATATTTGATTATTATTATTGTCACAAATCCTAATTTTGAAATATTTGTCCAATTTGCTGAGTAATAAGTATTT…
314	chr01_6_26268871	1	CAACTG	6	6	26268871	26268906	TTAGGGAGAATCCGTGTTCG	60.066	TTTGTGCACGTTCCTAGTGG	59.758	371	3	TGTTGATTCAGTGATGATTGGAGCTTAACTTATTAGGGAGAATCCGTGTTCGATCCCCCATAATAACATTTGGAAGGGGAATGAAACCTAACCACCCAAAACTCGACCCAAATTCAAATTAGCTTTAAGGGTGAATAACTAAACACAAAAATGAAGGCCGTGTTTAATACGGACTACTCCGTATGATTCAGGGAAGTCGCGTGAATTTGAGAGTCAGGGAAATACTTCAACTCAGCGAACACAACTGCACAACTGCAACTGCAACTGCAACTGCAACTGCAACTGCAACCACTTATTAATAAAATATTAATTACTTTACTCAGTTCAGTTTTGTCTCTTTTGATTGTTGGGTCATTCAGCATTCTGAACAATATCATTTCTTCCCACTAGGAACGTGCA…
315	chr01_6_26485152	1	CAACAG	6	4	26485152	26485175	TGGTCAAGGTCTTATCGGTGA	60.501	AGCTGGATACGAGGGGTTCT	60.096	203	7	TTACAAGTATCATCTCGACAAAGATTTTGTTATATATTTGGGTGTCTTGGTTTAATCCAAATATGAGAACGTAAGCTTAAGAAGCACAAGTACTGCACATGTAGTGGAGAAAGCATTTAAGTATAAGATCAAACATCACTTGGTCAAGGTCTTATCGGTGAAAACAAAAATCATGTGTATAGTTGTTCAATTAGGATCATAAAACCTACTTGTAAAATAAAGTAGAACCAAAAGGCAACAAAAATGGTTCAACAGCAACAGCAACAGCAACAGCAACAATACATTATTCATAATTTATAATTATGCTTGTTAATTACAGTGTAAGAACCCCTCGTATCCAGCTATCGGGGTTGTTCAAAATTCGAATAATGAATGTTATATGCACATTGCATTCCTAAA…
316	chr01_3_26489865	1	CAA	3	8	26489865	26489888	TCTTTGGGACAGCCAAAATC	60.051	TGGTGACAATGACGATCTCC	59.478	252	2	TATGAAGATATCATTCATTGCATTGTTTTCCTAGATATGTAAAATTTCACTGAGATTTCAAGCATATTTAGAGAAATTTAAATCCTAATTCTTTGGGACAGCCAAAATCAGGAGTCTCCATCATTGTCTTCAGGAGAAAAGAATAAAACCTATTATGTAAAGGTGACCCATGTGTAAAGAACGACAAACGACAATCTTTATAGCCACACGATTCCATTTTGATTTCCCCTTCCCTAATATTAGGCATATCAACAACAACAACAACAACAACAAAGCCTTAGTCCCAAAATGATTTGGGGTCGGCTAACATGAATCGTCGTAGGAGATCGTCATTGTCACCAATCAAACTAGAAAGGAGCAGGAAGTAAAAAAGAAAAACAAGGAAGAAAAAGTGGAATT…
317	chr01_2_26492472	1	CT	2	6	26492472	26492483	TCAACCCTTCAGATGTGTGC	59.682	GTCCGTGAAAGCTTGCCTAA	60.386	228	2	AATCTGCAAGTTAAATCTACTAAAAAAGAAGGTAATTACCTAACTGTTAATGCTAACAGTAAACAACTAAACGCTAAACTCTAATTGCCAAACAGTCAATTGTAATCCTACCATCCTTAATATCCTCTGCAGTAGTACCTGTTACCTTAAATAGAAAATTCAGCCCCCCGAACCCAATCAACCCTTCAGATGTGTGCCCCTCCACTAATTGTCTCTCTCACACACTCTCTAATTAGTTTCCCATGTGAGCTCTCTCTCTCTCACTAAGTCATTTTTTTTTATTATGAAGTATTATTTCACACTATGTACACAAAGAATCCACATTCCCAACTGTTTAGAGTGCTCACTCCGAAAATGTAATTATATTCAAGTTCTGCAACATACCTTAGGCAAGCTTTC…
318	chr01_2_26604953	1	AG	2	7	26604953	26604966	AGGAAGAAGATGGGGTCTGC	60.596	CCATCCAAAGATGACGTGTG	59.96	277	8	TTGGTGTTGATGTTGAAGAAGACGCAATTTCAGAAGCCATCATTATCATCACCCGAACAATAAACCCCTAAAAAACAGATATTTGAAGAAAAGTCTCAATATTTCTAATGGGGTTTTGATAAATTTGAAGATTTTTACTGGGGTTTTGATTAATTTGAAGAATTGGGTATTTTAAAGGAGAGAGAAAATTGAGATTGAAGATGATGATTTAGGAAGAAGATGGGGTCTGCTATTTATTTAGGGGTAAGAAGAGAGAGAGAGAGGGGTGACAGAAGAGTGTGGCAGTGGGTATCACCTGGGCCTCCATTTAACTTCGATAAGCCCACTATTATTCTTGATTAATTATTAATATTAATTTATTTAATTATTTAAAGTTTTTTTGTTACTGCTACGATTTTG…
319	chr01_3_26631524	1	GCT	3	5	26631524	26631538	GATCCGGGGATATCGGTTC	61.407	GGAGAGCTCGAAACCTCCTT	59.957	333	3	AGTTCTGATCTGGACATGAATCTGTACAAATTAGTTCTAACCTGGACATATTGGTTCCGATATGCACATGATTTGTACATATCGATTTTGATTTGGACATGATATGTAGATATCAGTTACGACTTGGACATGATCAAATTATACCAAGTTTGATCCGGGGATATCGGTTCAGATCTAGACAACAACATTTTTCAATAATAATAAGGTAGAGTAGACCTCAACCATGACTCGAGCATATTTCAGATAGCAGCTGCTGCTGCTGCTGGACTGGACTTATTTTTTCAAATATGATTTGGTTCGAACTTATTTTTTTGATCTGATCTGATCGGAACCTTCTGATTTGATTTGATCTGATCTGATTTAATATGAAATAAGTTATATGGTCCTGAAATAAAGTGA…
320	chr01_2_26752626	1	AC	2	7	26752626	26752639	AACACGCAAATCCTCAAACC	59.978	CCTTCCTTGTTTCGTGTGCT	60.291	399	3	TGAAAATTCATCCTTTACTAATTAAAACAAACCTAATGAATCACAACACGCAAATCCTCAAACCACGGTATTCATAACCGGTTCCCAGCATTTTAATTACTCAAAACAATATTAATATAATAATTTAAAATACGGAATTTAAATAGAATAGGTAAGGAAGAAGAGAATTATACCAATCCGGCCTATAGCACGGAACAACCACGAATTAGAGTGATTGGGCGAAAAGGAATTGAATTACGAACACGAACAACACACACACACACGTCCGTGTGTGTGCGCGCGCAGCAAGGGGCGACGAGCAAGAGGGCAGCGCGCGCGGGCTGGGCGCAGCGTGCGAGCGAGAAAGGGACGAGCAGGAGGGGCAGCGCGCACGGCTGGTCGCAGCGTGCGAGCGAGAGA…
321	chr01_2_26755106	1	CG	2	6	26755106	26755117	ACGAATTAGCATCGGACGAG	60.235	GGCCATGGAATAAGCAATCA	60.807	380	2	ATTCGGAAATGTTAAATATTGTTCGTATCGGAAATGAATTCCGGAATCGGGAAATTAATCGGAAGCGCATCGTACGAATTAGCATCGGACGAGCTTGCTAGACGAAGGCCCAGCACGAAGCCAGACCCACGTCGAGCAAGGGAAACGCGCGCCACAACATGCCACCCCAAGGCTGCGTCAGCCCCACCGCAAGGCAGGCCAGCACGCGCCAAAGGGGCAGGCAGCTCGTGGGCTGCGTTGCTCGGGCTTCGCGCGCGCGCGCATGGCGCCCCTCGTGGGCTGCTGTGCGTGCGTGTGTGTTTGTGTTCACATACGAAGACTAATGCGTATAGGATTCATTGTTGATTAAATTTCCTAATCCTAAAAGATAGATTAATTAATATTAGAGTTCTGCTAGAA…
322	chr01_4_26775933	1	TTGA	4	5	26775933	26775952	CCTAGGAGGGTTCCCAAGAC	59.928	CCGCAAGCAGATTTTGAGAT	60.352	200	3	TTGGTGCTGATTTTGTTGCTTCTCCTTGTTCTGCTGCAGGCTCACCAATCAGTAGTCCAAACAAGAATATGCTGAGGTTCAAGATGGAGTATTCTTCCCCAAATTCGTCTTTCTCACCCTCCGCCCTCGGCCGTGATTCTGGGTCTTATAATGAGATCTCTACTCCTCCCAAGCCTCCTAGGAGGGTTCCCAAGACACCTCACAAGGTACATTTTTTGTTGATTGATTTAAGGTTTTATCACTCACTTGTTGATTGATTGATTGATTGATACAATGCTTAAGAAATTGTGTGGATTTTAGGTTTTGGATGCGCCATCATTACAGGATGATTTCTACTTAAATCTGGTAGATTGGTCATCTCAAAATCTGCTTGCGGTTGGACTTGGTACCTGTGTATAC…
323	chr01_2_26784126	1	GA	2	10	26784126	26784145	GGAGGGAGAAAGAAGTTCAAAA	58.868	TGGCTAATCACAGACGACAAA	59.332	311	3	GCATATCTCATACAAATCTAAGCTTAAAACCCAATAAAATGAGCATAAACACTTGAACAAGGAAATACCCAATTCAAAATTTCAACTAATTTCATACAAAACTCAGCTCAATACTCAATATACTCAATAACATTAAAATACAGCAAAAAAAATTCTTGAGAAAATGAAAGAAATACCTGAGCATAAATACTTCAAAGGAGGGAGAAAGAAGTTCAAAAGAGTCAACTTTCTGAGCTAAAACCCTTGAGCGAGAGAGAGAGAGAGAGAGAAAGAGAAGGATCTAGAAAGAGAAAAGTGGTATTGTATTGCAGAGATAAACAACAGTTTTTATTTTGCAGAGATTCGGAATATGAAGCTCAGTGACTCAGTCACCCATTAAAATTGGTTTGATTTTATCGA…
324	chr01_2_26810616	1	CT	2	6	26810616	26810627	TCAGGCATCATTTCCAACAA	60.049	ACTTTCTCCGTGGCTTCTGT	58.943	258	2	ATTATTCAATGAGCCAATAGTACCATAGATTATTCCACATAACCAATCTATCCAATTTCCAAATCAGGCATCATTTCCAACAAATAATATCAACAATTATGTAAAAACTTATTTCAACTTTGTAATAATTTTTAAAAAGGAAAGAAAATCCATAAAAATTTGGATCATATAATAATTCATAAAAGTATCTCTTTCATTTCCATATAAAGTAAGAAAATCTAACACGCAAATTCTCAGAAATACAAAACCCTCTCTCTCTCTTAAAACCAAGAATTCTGAGGTTTTTCATCAATTGCTTCTAACAGAAGCCACGGAGAAAGTATATGAGAGCGTAAAACCAACAAATTATGCATCAAAACGTCAAATTCTGGATCATAATAACTTGATCATCAACTTAAG…
325	chr01_3_26945526	1	CCA	3	6	26945526	26945543	TAACAAGCTTCCGTGATTGG	58.771	GAGGAGGTACAGCCCTGGTT	60.511	193	7	ATCACGGACAAGCCCAAACCTTTCAAAAGGAACTCGAAGTTCATCAGGTCTACAACAGAAACACAACTTTAGTCAGTAATTGCAGCACTGAAGGAACTTATTCCAATAAAATAAATAGCAATGATACAACAGTGATAAGTCTGATAACCAGTAAATATATATATTCAAGGTTACCTGCAGTCTAGAGGAATGTTCCGAACTAACAAGCTTCCGTGATTGGGCTCCTTGCGTCTTCCAAAACCACCACCGCCACCACCACCACCACCATGTCCTCTTCTTGGAGGACTATAGCCCCGTCTTGGAGGGCTATATCCACCTCTCGGAGGAGGGCTTCTTCCTCGGCTACTATACCCCCTTCTTGGGGGACTGTAATAACCAGGGCTGTACCTCCTCATGATG…
326	chr01_6_26955723	1	AGTAGC	6	6	26955723	26955758	CAGACATGCCGAGAAGAACA	59.984	CCAACAATGGCGCTACTACA	59.752	253	6	CAAATTTCCAGAACAAATACGATTAATACATACAAAATTTCAGAAATATAAATGGAAAAAAAATTATGGGTTTAAACAAGATTTTATAAAAAAAATCTTTACCTGGCCAAAATCAATAACGAGTTGTTGAAGCTCTGGCTCAGACATGCCGAGAAGAACAAGGGGGTCAGAAAGTGGTGCACGAGCTGGCCGTGGTTGTGAGAGTTTAGACGGCGACGTTTTGACACCAGTAGTCGTAGTACGAGTAGGAGTAGCAGTAGCAGTAGCAGTAGCAGTAGCAGTAGCAGCAACCGTAAATGAACGAGAGGAAATTGTGAGGGCTAAAGCGCGTGTGCGGATTGAGGCGCGGGCAAGTGGGAAAAAGCACACTTGATGTAGTAGCGCCATTGTTGGGAAGAT…
327	chr01_3_26972152	1	ACA	3	12	26972152	26972187	CAAGGTGTGTAATTCGGGTTG	60.269	GCTCCTTTCTGGTTTGATCG	59.813	364	9	ATTATAAGCAAGGTGTGTAATTCGGGTTGAATTCAGATATAGTTAGAGCTATGCTCCAATGAACTGGGTGTACTATCAATACAAATAAATATAGTGAAGTCGATAACTCTTCAATGTATCATCGAGACTATGTTCTTTTGGACTGAAACAAGTTGGCATTTACAATTTTTTATTTTTTTATAAGGGAAAGGTACACGTAATCTATGGTTTTACTTTCTCATGGGTTAACCGATAGATAAGGGAACGTATACAACAACAACAACAACAACAACAACAACAACAACAAAGCCTTAGTCCCAAAATGATTTGGGGTCGGCTAACATGAATCGTCATAGGAGATCGTCATTGTCACCGATCAAACCAGAAAGGAGCAGGAAGTAAAAAGAAAAAAAACAAGGA…
328	chr01_3_26986120	1	AGT	3	9	26986120	26986146	TGGGTAGGCATGAAAGTGAA	59.123	GTGGATCAAACCCAAACCAT	59.508	276	4	CCATTTTAAAATAAGCAGTAAAACAAAAGTAGGGAAGGAGATGGTAGCATATACGAATATACCTCTATGGATGAATGAATTGGGTAGGCATGAAAGTGAAATACGAGTACCTAATTAAAACTACACCACTTTCACTTTGTGTAATTGTGTTCCCTTAATTGTCCCCACTCTATAATATGTCTATCTACCCTACCCTATAATATGTGGGATAGTCTTTTAAGAAAAAGACTTAATTAATCTCAAAGTTGAAGTAGTAGTAGTAGTAGTAGTAGTAGTGATCCAAGAACATGTGAGGATTCCCATTCTTCATTTATTATCTTTTTGTCGTATGGAGTTATGGTTTGGGTTTGATCCACAAATATTTGAAAGAAAGGTGCATGAATCAATTTCCTTAGGTGT…
329	chr01_2_27011717	1	GA	2	6	27011717	27011728	GCTCGCTAACTTGGGGTTAAT	59.643	TGGTTAAGGGTGCAAATGCT	60.502	171	2	TTGCCAAAGATTAGGTACATCCAGTATAGTTTACTCGTTCAACAACCTCTCTTTATTACAACCTGCTTTTGTTTCTTTTTCGTTGGGAGTATTTGGAACGTTCCTTTGTTATACTTTCGTTTAGCGAAAAGTCTAGCTCGCTAACTTGGGGTTAATTTGAGAGATGTCTTGATTTTGGAGAAGACTTCATGTTACCTCAAACAATTAAATTGAACAACTGAGAATTTTTAAGCTTATCGTAATCAGATGGAGAGAGAGAGATCGTGCAACTTGCTAGTTGCTACATAGCATTTGCACCCTTAACCAGTGATAATAAATTTGTATAGTACACCTTTTCATCTGAATTTCGCTTTTCATTTTATCTTGTTGACCATGAATAAAAATATCTTATGATGTATT…
330	chr01_6_27043711	1	GAAGAG	6	6	27043711	27043746	CCCACAAACTCATGTTGTTTCA	60.817	ACGCTTCATCTTCCTCCTCA	59.95	340	2	CCCCACAAACTCATGTTGTTTCATCTTCATCCTATTATTGAACTTGAACGGTTTCATACAACTCAGACAATCGATCTTTTTCCCAATAATGGAATTAATGTTTCCCATTATATTGATTGAAACTGTCAAATTAAAATTGGAAATAGGAAGATGGAAATTTAATTGATTAATTTGGTCAATTGAATGTGAAATTGAATATGAACCAATTAATTTATTGGTTGGTAAATAAATTTTAAATGTGTTGGAAGAGAAGAGGAAGAGGAAGAGGAAGAGGAAGAGGAAGAGGGGAGGCTGATGATAACTCAATTAGTGTAGGAAAACTGAGGAGGAAGATGAAGCGTTGAAGAGAAGTGAAGTAGAGAAAAGAGGAAAGTGAGACACGTGGATTAATAAGGAGAG…
331	chr01_3_27062484	1	GAA	3	6	27062484	27062501	GGCAGTTTCGGGAATAACAA	59.938	CCTTCGTCGTCTTCTCAAGG	59.982	180	4	AACAACTTACACGAAAACAATGACATTTTAACGCTCAACAAACAATTAATTAATAAAACAATAATAGAAGAGAGAGAAAATTAAATTAAAAAAATACCAGTGCTAATCTGATGGGCAGTTTCGGGAATAACAACTGTTTGTTGTTGTTGTTGTTGGTGGTGATTAGAATTATCGATATTAACGGAGGCGCTACCATTTGTAGGTGGATGAGAACCATTTTCTGGGTCGTAAGACGTCATTAATGAGCTCGAAGAAGAAGAAGAAGAATTAGCGCCTTGAGAAGACGACGAAGGAGAAAGAGGGTTTTGTTGAGTTATAGTGGTATAACGACTCCTATTATTGTTGATATTTTGATGGTCTTGGGAAAATAAGAGAGCTGTTGTAGTTTCTTCTTCATCC…
332	chr01_4_27064491	1	ATCA	4	4	27064491	27064506	GATTGGAGGGACGCAATTTA	59.901	ACCAGGGACCAAAATCAACA	60.21	137	2	GCCGACAACCGCTTGTAGCACCACATGTGAGTCTGTGACTGATGGAGTTGACAATGATGCTCGTCCGGGGCTAGAAACCTTCTCTCTCTTCTACATCTCACATCCCTTAATTAGCCTAATCCGGGATGAATCCGAGGCATTATTAAACTAACTTGTTCAGCACCTAATTTAATTCGGTCTGATCCGGCCTATTGTATTGTGTTTACTTGATTGGAGGGACGCAATTTAGCCAATTTCTGGGGAAGACTCATCAATCAATCAATCAATCTATGTGCTATATAATGAACTTTGAAGGGTAGTCACGTGGGTATGATCAAAGTGGGAATGTTGATTTTGGTCCCTGGTTGATGTTGAATGACTGAATGAGTAATTACGAGTAAAGTAATAAATGAAATGAAT…
333	chr01_5_27065181	1	TGAAC	5	4	27065181	27065200	CATCTCCTATGCTTGCGTGA	59.972	TCCTGCTTTGCGTTCTCTTT	60.132	305	3	GGTAAGTAAGGTAACTTCCCGTGAACTAGGAATCTTTATCAAATGATTTTTAGGGATGGTTGGAGAGATTTGGGGGGGATTATATAGGTTTGGGATATGAGGATAATTTTTGACGAATTGAGAGTTTTTGGGATATCCATCTCCTATGCTTGCGTGATTATTGAAAGAGAAGGTGTAGCCCAAAAGCTAATTATATGAGTTTGTTTTTCAAAAGAAGTTTAAGTTAGGCCATATTCTTTAGAATTGAATTGAACTGAACTGAACTGAACTGAATGCTCCTCAACTGAACTAAATTTAACAAAATATTATTGAAATAAATAATAAACAATGAACAATAAATAATAAATAATAAATAATTTTTTTTTTTTGGTGTTAATGAGGATGTTATTCCATTAAGAA…
334	chr01_3_27230888	1	ACA	3	15	27230888	27230932	TGATCAGGGAACAACAACCA	59.935	AGGTCGGAAAGGGTACCAAC	60.225	178	5	CCATCAAACCGTGAATAACCAAATCAAATAAACAAATGATAACAAAACAAGTTTTATGTGATTTGGAAGTATGTAAGTATCTTACAATTGCTTCAGCAATTTCCAAATCACCAGGTGCATAGCTTTGATCTGATTTATTTGCATGAGCTTTGAGCCAACTCAAATGTCGAGGCACCTTTTCAATGTGGATCCCCTGTGACTCAAATTCTTTCACCTAACATTACACAATTTGATCAGGGAACAACAACCACAACAACAACAACAACAACAACAACAACAACAACAACAACAACATCAGAGCCATAATCTCAATATAAAGGGGGCATACTAAGTGTTACTGTTAAGTGCTAAAACAAATTGAACAAACTTACAATTTCTTTTTCATAATGTTGGTACCCT…
335	chr01_2_27246621	1	TG	2	8	27246621	27246636	CACGTGCCCATTAAAACCTT	59.861	TGGCGGTCTAGTTCCCATTA	60.46	347	4	ACCTTATAAAAAAGGTTGTGAGAAAGGGCCAAAATTTAGTTTTGTGTACTACATATGTTTTCCAAATATTGGTTGAGATTGGACCTTAATCCATTTTCCAGCCTTTGACTCACTATTTCGATGTTGACCATGTGTGTGTCTGTCACGTGCCCATTAAAACCTTTTTTTTTGTTTCCTTCCTTTCCCTAACTGATTCTAACTTTGTTAAAAAACAAGAACTCTCCCTCTTCCTCAAATTGGACGATTTGTTGTGTGTGTGTGTGTGGGGGGGTTGCTTTTCATTGTCACTTGTTCAATTATGCTTGAATTATATTGGGAAGGAGCCAATTTGTTTTTTTCCCAAGCTTTGATAACATGATTGATTGAAGAAGAAGAGGAGAAAAATCGATTGAAGTTATG…
336	chr01_6_27303992	1	GCTGTT	6	5	27303992	27304021	TGATGGAAAACCCCTTTGAG	59.903	TACAGGCACAAAGCCGAGAT	60.796	368	3	GCCTCCCAAGGATCCGGTACGGAAGCGAGAGCTTCTTGACTCCACAGTGCTTCTTCAATATAGTGGAAAGTGAAGTTGGGAAATGTAGTTTGATCTGATGAATTGAGACGAGTTTGGATAACGGTGATGGAAAACCCCTTTGAGTAAAGGGCGTTTCCTAAATTGAACATCGGTGTTGTGTGCCCAACATATGGATAAGGAAACAATAGCACTCTGCAACCCAGCTTGATTACTTGTTTCTCCATTGAAGCTGTTGCTGTTGCTGTTGCTGTTGCTGTTGCTATTGCTAGTTTACCCATTTCAGATCATTTTAGCAACAATAAGACTTTTATTTGACAGTGACTGGTTTCTAAACTCCAAACAACTTTTGTTGGTTGTTTGGGTTTTTGTTTTTTAATG…
337	chr01_3_27358803	1	TGT	3	20	27358803	27358862	TGTCATACTCCACCGTTCCA	59.96	ACCGGTTCTGATCGGGATA	60.288	354	7	GAAATATATATCTGCCAATTTCTTCATAAGTTTAGGGGCAGCGACCTCACTAGGGTTACTCATAATGTCATACTCCACCGTTCCACTAAATAGACTCAACGCATCTTCAAATGCTCGACCAAGACCAACAATATCAGCAAGCCGTAGAAGCTGTGTCTGCAAACCAAAAGACTGCAACCGAGAAGCAAGAAAAGCATAATGCCGAACATCACCCGCGGAATAAACACCAAGTCCGCCAACTGCTGCTGCTGTTGTTGTTGTTGTTGTTGTTGTTGTTGTTGTTGTTGTTGTTGTTGTTGTTGTTGTTGTTTAAATTAAAACAATTAAGTCCAGATCATGAACGATATGATCAGATCATGTCCATATCAGAACTGATTTTTTACAGATCAGAATCATTAT…
338	chr01_5_27362148	1	CGGCC	5	4	27362148	27362167	CGACACGACAAAGCACGTTA	60.897	TCGGTTAACTACCCATTTGCTT	59.899	345	3	GGCCGGGCCTGGACCTTACTTTTTAGGAAAAAGCACGACAAGGCACGGCACGACTCGACCCGACACGACAAAGCACGTTAAATTTAGTCAAATTAGCCTTAGGCACGACGGCACGGCATGAAAGCACGTGGGCTTGGGCCGGGCCTGGGCCTTATTTTTAACTTTCCGGCCCGGCACGACACGAAACAAGTGGGCCTGCCGTGGGCCCGGCACGGTTAGGCCCACGACCCGTGGGCTCGACACGAAGCACGGCCCGGCCCGGCCCGGCCCACAACCATCTTTACGTACATGTGAGGAGAAAATGTGAGAGGAATTACTCCATCCGTTCCTAAAAAATAGTCTCAAATTAAAATCTCACTTTATTAAGAATTGGTTGTAATCAAAAGCAAATGGGTAGTT…
339	chr01_6_27369518	1	TCCCCA	6	5	27369518	27369547	TTAGGGAGGGCAGTGAATTG	60.066	GAACAAGAGGGGCATGAAAA	60.051	286	3	AGGGGCACAAGGAGTAATAGAGAGAACCAAAAAGGGTAAATAGGAAGAAAAAAAACGAGATTTGAACTCATTGTGAATAGCATCCCATAATTTTAACCAACTACGCCGGTACTATTGTTGCGAAAAAACGGTAAAAATGAGAGAAGGAAAACTTAGGGAGGGCAGTGAATTGGGAAGATATGGTAGGAGTATCGTCCCACAAAATCAGACATGTTACAGGGGTGCAGCAACCAGTGGGCACTCTGCACTTCCCCATCCCCATCCCCATCCCCATCCCCACCTTTGTATGTAAGTTGTGAAATTGTAAACTTGCCCTTCTGGCACAAGCAATGTTGATTTTATTTTCATTTTGATCTTCACCCTTAACCCATGCATGCTACTTACTATTTTTAGCTTTTA…
340	chr01_3_27372171	1	TTC	3	5	27372171	27372185	CTAATGCCATCACCCCAAAT	59.645	TGGGTGAAACAAGCTTTGC	59.832	298	2	AAAGGGGAAAATTACATGAAACTAATGCCATCACCCCAAATCACTTTATATAATCACTAATGAAAAGGGGGGGAAATTAACAAAATCCACCTTTTCCTTGATTAAGCAAGCTAATTAAACCTAAAACAACACCTAATAATACTACAATCTCCTAATCATAATAGTAATCCCATTCCTCCCAAACTTTATTACAAATCACAATTTGCATGGAAATTTAAAAAACTTGCATTTCCTGCCTACTTGTTGTATTTCTTCTTCTTCTTCGTCTAATCCCCATCTTTTGAAATCTACCTTTCAAAAGCAAAGCTTGTTTCACCCAAAAGCTGCTGCAACTCTGCTTTTAATAAAGACTTCTACAAAAACCCAAAAATATTAAAAAGAAAATAACTGGATTTTCCT…
341	chr01_3_27374506	1	GAG	3	5	27374506	27374520	GGTATGTTGCTGCGTGAAGA	59.871	CCCCTTTCCCCTATCAAAGA	60.25	222	2	TCCATACTCTCGCCCATGGTAGCAAAACAGAGTAGTAGCAGAAGAAGAAGTAGTGTCTGTCAGCTTGAAATTGAAGAGAGAGAGAGAAAGGCGAAAGAGGGAGAGGAGTTATGAGTGGGTATGTTGCTGCGTGAAGAAGATTTAATTATAAGGGGAGGAGAAGTGAGGGAGGGGATGCTTTGTAGCTGATGAGGTTGCAGGCCGGGGGACCCACTCAGCTACAGAGAAGAGAAAAAAGCAAAAGGTGGAGAGGAGGAGGAGGAGAGAGAAAGATGGGGGAGGGTGAGAATGTTGAAGACAATCTGCTTTTATTAAGGTTTCTTTGATAGGGGAAAGGGGCTCGGATTATTTTTATTTTTTTTTTTATTTTTTATTTTTCATTAATACTTCGTATTAGAT…
342	chr01_2_27489015	1	AG	2	9	27489015	27489032	GGGTGTAGGCAGAGGAAACA	60.111	ATGAGGGCACATGGGAAATA	60.155	271	3	GAAGAAGGATTTGGACCAAAAAGGTCAGCAATGGTGGAACTACCAGATGAAGAAGACGACCCACCAACTTGCTTTGATGATGAATTCTTTGCCATGATTTTTTTTTTTTTAATTTTATATAAATTTATGAAAGGAACTAACAAATCTTAACTATAAAAACTACTGAGACCGACAGGAATTGGGGTGTAGGCAGAGGAAACAGAGGGAAGAACTAAAGAGGTGGAATATATTTATTTATTTATATAATTAAGAGAGAGAGAGAGAGAGAAATGAAGGAAAGATCAAATGGGTGGCAGTTTTGTTGATGTGAGAAAACACGTGAAGCTTTGTGATGAGGGGAGCTATACTGTAACGGCCTCCCTTGTATTTATAAGCCACCCAAATTTATTTTCATTTTTT…
343	chr01_5_27528968	1	CATAG	5	6	27528968	27528997	CCAAAAGTTGCCTTTAGATAGGG	60.342	CGCAAATTTATCATACCACCTG	59.385	327	4	GCGTTTAAGTATATATAGATTTAATTAATAATTTTGTTGATACATTAATAAGTTCCAAAAGTTGCCTTTAGATAGGGTAAGGATAAGATGATACCACTAATATATAATCTCCTTTCCATTCATATTGATTTGTCAATACTCAATAGAAGTGTCATGCATATGTATTGCTTTTATGCATATATATTGTTTTTATCCATATGTGTGTTTGCATTCAAACTTATACAAAGTATGTTCTTAAAGACATGTCCACATAGCATAGCATAGCATAGCATAGCATAGGTCGGTATATATAATTGTGATGCACACGTCTAAATGTCTAATACACATTTTTGTGCGATAGAGAGTGTTATTCAATTCATCAGGTGGTATGATAAATTTGCGTCCAAAGTATGATTATTA…
344	chr01_3_27547716	1	ACA	3	6	27547716	27547733	CAAGAAACACCGAAGGGAAG	59.705	TGGTGACAATGACGATCTCC	59.478	324	3	ACCCAAAGCATCCAAGAAACACCGAAGGGAAGGCACTTCTCCTATATTTAAGAGAAATATTCTAAAGATCTTAGCTAACCGTAATTTATTTTCAGTCACGCAAAATTACATAGGGTGATAAAGCATTCAAAAACTATAATGGAAACCTGTTTATCAAGTGTGTAACAATAAGAAAAAAAACTTCCTAGTGTTCAAGAGGTAACTTGCACTGATACAAGAGAGGTCGTGACCTTTCGATAGAAGTTAAATACAACAACAACAACAACAAAGCCTTAGTCCCAAAATGATTTGGGGTCGGCTAACATGAATCGTCGTAGGAGATCGTCATTGTCACCAATCAAACCAGAAAGGAGCAGGAAGTAAAAAAGAAAAAAACAAGGAAGAAAAAGTGGAATTAAT…
345	chr01_2_27620167	1	GA	2	11	27620167	27620188	ACCACATTTGCAAGGTCTTC	57.639	ATGGCCTGTTTGGATTCTTG	59.933	239	3	TCAATCTGTACGAAATAGTTAATTATATTATGTTCAATCTGCACAAAATATAAATGCTAATTTCATACAAATTGCATGAAAAGGCTTGAAAAACATGAAAAAAAACCCGAAAATTACCACATTTGCAAGGTCTTCAAAGTCAAAAAAATCGTTCATTGCAATAAAATAAAAATTATTCTTATTTGATTGGATACACGTGACACTAAAAAAAATCAAATTTATTTGATCCAAAATAATATCAAAAAAGGTGAGAGAGAGAGAGAGAGAGAGAAAAAACAAACAAAAGTTAGCCAAACATGTCATTTGGCCCAATTCCAGATTTTCAAATGAAATGCAAGAATCCAAACAGGCCATAGATGTATTTTATAAGGTCAAACTAATCCTACAGTTGACTTATCA…
346	chr01_2_27620516	1	TC	2	7	27620516	27620529	TCAACTTGGAGGGAAATTCTG	59.157	ATCAATGGCGGAACAAAGAG	60.074	346	2	GCCATAGATGTATTTTATAAGGTCAAACTAATCCTACAGTTGACTTATCATGTTGACTTATCAACTTGGAGGGAAATTCTGTTATAACAGAATTTCTAACTGCTTCTTCAGTTGTTATTTCTGTTTTAGCTTACATTGCTTTGTAAGAGTAGTTTCTCTTCTCATCAGAAGATTATAAGTAGATTGCAAGCTTCTGTAATCAATTCATTCAAACAATTAATAAAATTCTTCTTCTTTCTCTCATCTCAATCTCTCTCTCTCTCATATGTTATCCTAGCTTCTGCTATGGTTTGAGTTCTTCAGAACTCAACTAATTGCTCTTACAGTTTAAAGGTTGCCTTGACTGTAACATTGGTATCAGAGCCATTGAGCAGTTGCTCCTTGAACTCTTTGTTCCGC…
347	chr01_4_27691077	1	GAAA	4	7	27691077	27691104	GAAAAGCGAGAAAGGGAGGT	59.827	CCCTTTTCTACGATGCCAAA	60.067	180	5	CACATGGGCTGCTTAAAGTGAGAAAAAAGGAGACAGAAGAAGGGGAGCTTACCATAAATGCAAGGCTGGGAAAGGTGGTGTATTTGAGTAGCATCAGCCATGAAAATGGAAGTGTATGTATATGTATTATGTCAATATTTGTGTATGTATAAGAGTATAAGAGATAGTCGTCTGCCGGGATTTCGAAAAGCGAGAAAGGGAGGTTTTATGGAATGAAAAGGACCCAGAACAGGGAAGAAGAGAGAAAGGGAAAGAAAGAAAGAAAGAAAGAAAGAAAGAGAAGAAGTAAAGGGTGGGGAAATAAAGGGGGTTTTTGATGTGCAATTAGAGAGAAGATTGGCAATTTTGGCATCGTAGAAAAGGGGAGAAAACCGCAGAAATTGTTTTTAAAAAAATGGA…
348	chr01_2_27715278	1	AC	2	8	27715278	27715293	AAGGTTGATGCTCCGCATAG	60.235	TTGGCTTCAAAGGACTGGAC	60.232	369	2	TGCTTGAATTATCAGAAGGTTGATGCTCCGCATAGCTCACTAGCTTCTCATCCTCTTTGATAACATGGGAAAACCATCTACCACAAACTTCCATGCTCTCCGGACTATGGGCTCCATCCATATAGAATACCAAATCTTCAGGACCTTCAGAGCTGATATATTGATCAGGGACAATTTGGGCTCTTCCCTGTAGACTAGCGGTTGTCAGCCCTTTGATGAACTGCTCGGGCAAGGAGCTCTGATCCACAAACACACACACACACACAATTTTAAGAATGACCAAGTTTTAAAGGAGGAAACAACCAGTAGTATATCCATGATTAAAAAAGACATACAGTGTTTATATGGTAGGGAACATCAACGTGTCCAGTCCTTTGAAGCCAAGTAGAGCACAAGGCC…
349	chr01_3_27761362	1	CAA	3	5	27761362	27761376	AGGTTCAAATCTTCGCCTCA	59.813	TATCGCTTTGACGTTTGCAC	59.879	124	4	CACATGAAAAAGAAAGTTAGATTGTTTCCAAGAGAAATTTAGGAAAACATTTACTAGAGAGAAACTTCAACATTTATGATGTATTGGTATCAAATGTCTTTCATATATGATTTTAGTTATCACACAAAGAAAATATCTCTACCAATGATGTCTTGACCTAGTGGTTAAGATTGAAAGTCTGTGTATGACAGGTCTCAGGTTCAAATCTTCGCCTCATTAGTAATATATATTGCCAATATGGCTCATTCGCAACAACAACAACAACACAACAAATTATCATTTTCCTCTTCCTAAATTATTGTGCAAACGTCAAAGCGATAATTACTTAGTGACAAAAACGTAGTAATTAACATATTAAGCCTAGGTGGCTAATCTAACAGCTAATGGGTTAATTAAGTG…
350	chr01_6_27843611	1	TTTACT	6	4	27843611	27843634	GTGGTCTTGTCGCCAACTTT	60.156	TCTCCTGCAACTCCATTGTG	59.831	146	4	GAATTCTCGATTACAAATAAAATTAAATATCATGGAACATGTTCATGTCTATATTATTAAGCTCAACAAAGTATATACTTACATGTGTTGCAAATTCTTTAATACGTGCAGCTTGGCAACCACCGATTATCTCAGAATCAGTACCAAATAGTGTAATAGACAACATAGTGGTCTTGTCGCCAACTTTTATAAGAACTCTGAATATGAAACATTAAGAAACTTTTAATTTGTTACTTGTAATTTTTTTTGTTTACTTTTACTTTTACTTTTACTTATATAATTACGTACCTTCGCACAATGGAGTTGCAGGAGAATAGATATTTCAAACACTTATCATCTCTTGTGAAGTGTCGTGCACACGACTCTTACCAACGTGGCATATATAGGTTAATACTAGCA…
351	chr01_3_27848364	1	CTA	3	16	27848364	27848411	ACGGCCATTTTATCACCAAG	59.823	GTAATCGAGGCATGCTAGGG	59.691	124	5	AAATTAGACCCATCTGCATTGATAGGTTCACCAGTAGACGACTCCCCTGCAGCTTTTTTAAACAATAGAGCTCCATGTTTGAAGAACCATGACACAGAAGATGGGAAGTAGACCTCTTTCGGATGAAAGAAAATGGTAGGACCATAGTGATGAATAAGTGCATGTATTTGATCAAGATTTGGCATTCCATGCTGCCATTTTGAATTCTTGTTCTTCAAACAAACAACGGCCATTTTATCACCAAGCTGGCTACTACTACTACTACTACTACTACTACTACTACTACTACTACTACTACAACAGAAGAAGGTTCCTACAGAGACACCCTTCCCTAGCATGCCTCGATTACATGGCCTAGTCTCGAATACTTTGAAAGAGATTTTCCTGTATTTAGAAAAG…
352	chr01_6_27899238	1	GGTTAT	6	5	27899238	27899267	GGAACAGCTGATAGCCTTCG	59.978	TGCTTCATTGCACAACACAA	59.877	309	3	CTGTTATTAATGATCGTGGACTTATTGGAGTCATGCATGACTGGTTTGTATTATCATCACTTTCTAGATTCTTGTCGTCCTGATTTTTCTCCTTGGAGTACGATAGTTACTAGAGTATGGTTTAGCCGTAGTTGTTGTGCAATTTTGTTGTATTTCAGTGTAAGATTTCAGTTAGGAACAGCTGATAGCCTTCGCTTACTAACATCCTCATCTTACAAGGGCCATAAGGTTGTATCACTGGATACCAACGGTTATGGTTATGGTTATGGTTATGGTTATTAGCAGTACTGGATCTGGCGTACCAGTGGTTACTGGTGATATATAATGATTTGCATTATTCTTCTGCAGGTGTGAACCCTTTGACACATACCCAAGAACTTATGATCTATTGCATGCCTC…
353	chr01_3_27903777	1	ACA	3	14	27903777	27903818	CAAATACTTGGTGGCTGGAA	58.623	TAATGTTAGCCGACCCCAAA	60.315	214	4	AGGATATGTTCACAAGCTAAAGCTTTCATGGGTAGACCTTCTAACTCTTCAAGACAACTTTTCTATAGGGATTATATCCAGTCCAAACCTGTTTCGTATAACTCTTCAGGTTACACGGACATTATATAACCCAAATACTTGGTGGCTGGAAAAATCTCAGCATATAGACGGATAATTTTTCAGTAACATTTAGTCCAGTTCTCAAGGGATAATTTTCAATAACATTAAGTCCAGTTCTCAAGAGATCATACAACAACAACAACAACAACAACAACAACAACAACAACAACAAAAACAACAACAACTACAACAACAAAGCCTTATATTTGGGGTCGGCTAACATTAATCGTCATAGGAGATCGTAATTGTGACCAATCAAACCAGAAAGGAGCGGGAAAT…
354	chr01_3_27935754	1	TTG	3	14	27935754	27935795	CATGATAGCCAACCCCAAAT	59.645	CGATCGGAATAGAACAAATCAC	58.582	174	4	ATATATATATATATATATATATATATACATTTTTTTTTCTCTTATCCTACTTTCATTAATTTCACTTTTTCTTCCTTGTTTTTTTCTTTTTACTTCCTACTCCTTTCTGGTTTGATTGGTGGCAATGACGATTTCCTACGACNTTTTTTTCTTTTTACTTCCTACTCCTTTCTGGTTTGATTGGTGGCAATGACGATTTCCTACGACGATTCATGATAGCCAACCCCAAATCATTTTGGGACTAAGGCTTTGTTGTTGTTGTTGTTGTTGTTGTTGTTGTTGTTGTTGTTGTTCACCTGATATGATCTAAATTTTCTACGTCAAAGGTCTTATCTGATCATATTTTTCATGATCTGATCTAGTGTGATTTGTTCTATTCCGATCGAATATTTTCCTTTT…
355	chr01_2_27993057	1	TG	2	9	27993057	27993074	ATGATTTGGGGTCGGTACAA	60.051	AATCCGGACGGAAGGAGTAT	59.789	264	3	CTGAAAACATTTTACACCAAACCAAACGGAGTCGTCCCAAAATGATTTGGGGTCGGTACAAGAACACATAGCATCACATCTAGAATTCTGTTGGAAACAAAACCATTTAAATATGGACTGTTGTTATGCCAGATTTCGATGAGGTAAAATCTCAATGCTGTCTGATATTATGACAAAACTTTGGGTGTATAGCACCATCATCTACTTGCCTCCAAGTTAAAACTTATCATTAATCATCCAAGTGCAGCTTGTGTGTGTGTGTGTGTGGTGGAGGCAAAAATGTGCATACTCCTTCCGTCCGGATTTAGTTGCAACATTAGTAGCAGTAAATACAATATCAACGTGACTATTCATTTCCATCATTTGAGAGCATGTCTTAGGCGTCCATAAACAAAGGGG…
356	chr01_3_28056013	1	CAG	3	5	28056013	28056027	GGCCATTAGTTGCATCAGGT	59.962	GCATTGGCATTGAAGACGTA	59.694	279	4	GAGGTGGTGTTGTAGGGCCATTAGTTGCATCAGGTCCTGTGCTAGTTATTGCTGCCACTTTCAGTAATGCCACTTACGAGCGGCTCCCAGTTGAAGATCAGGAGACCAATGCAGCGCCTGAGGGTAACGTTGTGGATGCAGGAGGTGCGCCCCCCGAAGCAGTGCAACAACAGGTGAGCGGTGGTGGGACTGCATCTCAGCAATCACATGGGAGTGGAAGTGGTTTGGTTGCAGGAGGAGGGACTGCAACAGCAGCAGCAGCAGCTGATCAAAGTACGTCTTCAATGCCAATGCCTATTTTTAATCTGCCTCCTAATTTGCTTCCTAATGGTCAGATGCCTCATGATATGTTTTGGGGTCCTCCTCCTCGCCCTCCCCCGTCTTATTAATAATTAATGG…
357	chr01_3_28058778	1	TAC	3	6	28058778	28058795	CCCAGTAGCAGCGTTACCAT	60.154	CATATGGCCAACAGCATGAG	60.096	300	4	GTACAGAGTTGCATGTACTCCATAATACTCGGTATTGTGGTAATCATGCATCCAAACCAAAAAGAGAATAATTATCAAAAGTTAGAGGGTTAAATAACCCTTCCAAAAGACATTCTTGGGGTCCATTCCCAGTAGCAGCGTTACCATAAAGATTATGTCCTTCACATCCACAAAAGGATGCTGCTGGTAAGTTGATCATTTGGCTGCATGACCCATTTTCTGCATTTGTTGGTTCCACTTGGTTATTTATACTACTACTACTACTACTATTATTATTATTCCAATAATATTCTTGTAGATTCATCATTTCATTTCCTTGTGAAATTAAGGGTGGCATTGAATCATGGATGAAAATATTGTTATTAGTTGCTTGAGAATCTCCACAATCACTAGCAACAA…
358	chr01_3_28106953	1	TTG	3	6	28106953	28106970	CACCTTGTACGCTCCCCTTA	60.125	TCTGGTTGCTCAAACACTGG	59.873	380	2	CAAGCAGGACAATGCCCGTGTCCCCATCATTGTTACTGGTAACGATTTCTCCACCTTGTACGCTCCCCTTATCCGTGATGGTCGTATGGAGAAGTTCTACTGGGCTCCCACCCGTGAGGACCGTATTGGTGTCTGTACCGGTATTTTCAAGACTGACAAAGTTCCTGCAGAACACGTTGTTAAGCTCGTTGACGCCTTCCCTGGACAATCTATCGGTATAATGCTCAAACCCAGATATAATTAATAGAATTGTTGTTGTTGTTGTTGTTAAGTGATCTGACATGGGTTAATGTTGCAGACTTTTTCGGAGCGTTGAGGGCTCGTGTATACGACGATGAAGTAAGGAAGTGGGTTAATAGCGTAGGAGTGGACAATGTAGGAAAGAAGCTGGTGAACTCA…
359	chr01_4_29079014	1	GAAA	4	4	29079014	29079029	GATGCTTCGAACACCTCCTT	59.288	TCTACCTCGTCCCGTCATTC	60.073	103	2	GAATTCGTTCTTTCCCATTGAATTTTTGACAGAATTGAAAAATCAATTGAAATTTAGGGTTTTGATTGGAATCGTAACAAAAACAAACCCTAGGGAGGACAATTTGGAACTACTAGCAACAATTATAGAATTCAATTATGTAAAAAATCGAAAAGATCACGGATACCTGAGTTAGCGAGATTGAGAAACCCTAATTTGATGCTTCGAACACCTCCTTAATGCCGATTATTTACCACGGTGACCGCAGATGAAAGAAAGAAAGAAAGAGGGTGCGATGTGCGAATGACGGGACGAGGTAGATTTCTGGGTTGGGGCCTGACCGGGTGGTGCGTGTTTATCCGGCGTTCATTGGATTTTCACTAAAAAATTTTGGAAAATTTGTTACTCCCTCCGTAATTT…
360	chr01_3_29111057	1	TCT	3	16	29111057	29111104	TGGGCTTTCTTTCACTTGCT	59.993	TCACCCCATCAACATCCTTT	60.173	347	6	CAAAATACCCTTATTGACCATTTTCCGTCAGTGCCGTTAAGTCTCTGTTAGCGTGAATTTACTTTTTTGCCCTTACTCAACCATTTTCCATATTAGTCCTAATATTAACACTTAAATATGTTAATTAAACCCAAAATAAAGAATTAACTGCTATTATTTTAATAAAACACAACTTTTTATTTGGGCTTTCTTTCACTTGCTCTTCTTCTTCACTTCACGATCTTCGGTTCACGCCATCAATCATCATCGTCTTCTTCTTCTTCTTCTTCTTCTTCTTCTTCTTCTTCTTCTTCTTCTTTTTCTTCTTCCACCATTGTCATCTCTACAATCTTTCTCCTTTACCTTGTCATTCTCTTTCCTCGAACCCAGATTATTTCCTCCAAATCAAGTTATTTCTCA…
361	chr01_2_29116768	1	CA	2	6	29116768	29116779	GGGGCCAATATTTCCTTGTT	60.02	AAAAGTGAGCTTCGTTGCTG	58.31	198	3	ATGTCAAGCACGGTAGAAATTAAAATGCACAATGAACAAGTCTTCACTTTGTAAGTTTGTAGAATAGAGCTAACAATGTGTTGAAAGAGGGGCCAATATTTCCTTGTTTGATTATGGAAAGTAAGGGAATTGGAGAATAGAGCTAATAATCCATTGTTCTTACACCTTTAGAAACTCAAATCTTTTCAATATTCAAAAAATTAGAAAGAAAAAAAAATCTTTCCTCCTCTTCCCTCTAAGATTTCTAACCACACACACACACTATACAGCAACGAAGCTCACTTTTAAGTCGCAGTTTAAACTTACACTTATGCAAATCTTGAGCTATTACTAGTAATATCCGTATTGTGCTTCAACTTTTGATACTCCATTTCAATTGATTGATTGAATATCAAAATA…
362	chr01_3_29264093	1	TTC	3	9	29264093	29264119	TGCATCGGATAAAGTTGCAT	59.14	CACGGGCCACACACTAGTTA	59.634	236	5	ATTAATGTAACAAAAGGATGCTTGTTCCTTTTTAAAAAATAAATCAACTAAACCACGTGTTTTTTTTCTTCTGCATCGGATAAAGTTGCATTAATTAAAGAAAGTACAACAAACAGACCAGAACTTATTCTTTGAGGTGCTCCATTTTTTTCCCTCTTTGAATGGTCATATTATAGAATTTTCAAGCCAAACTCAGTCGATTCGGTAGAAAGTTTTACTCCAAATTCTAAAGGTATGTCTTTTAATTCTTTCTTCTTCTTCTTCTTCTTCTTCTTCTTATAATTGACTAACTAGTGTGTGGCCCGTGCGATGCCCCGGTTTATACATTGAATAGATAAATTTTTAGATTTTTCTTTAGCTCAATATTTGACAATAGACATGTATACCATAAAGTGAAAA…
363	chr01_6_29269867	1	AAGGGA	6	4	29269867	29269890	GCGAACAAAACGCACCTTA	59.864	GGGTTTTCATTCCATTCTCA	57.426	253	2	ATTTTCACTTATATCAGGAAAAAAAAAGTTCAGAAAAAATAAGTGATAATCAGGCGAACAAAACGCACCTTAAAACAAAATAAGTCGAGTAGAACAAAACCTAACTTTAGTCAAATGATAAAATAGGTCAATGTTTAACTTGTTAAATGCCTTTATGTTATACGGAGTACTACGTACTATGTAATCAATAAAAAAGAAGTTTGTGTGTAATTTTTTTTGGTAACAGTCTAAGGGGTCATTTGGTTGGAGAAGGGAAAGGGAAAGGGAAAGGGAAAGAGAATGAGAATGAGAATGGAATGAAAACCCTTTGTTTAAGAATGAATTTTCAGATTATATATATACTTTTTCGTTTTGACTTTTAGGTAACTTTTTTTATAACACGTGTTATATATGAATTCC…
364	chr01_3_29292223	1	GTG	3	10	29292223	29292252	GGTGGATGAAAGAGGGTTGA	59.903	TGCTGATTCCCAAACATGAA	60.049	225	7	GAGAGATAGAAGAGGAAGTTGAGGAAAGAGATGGGTAAGAGAGAGAAAGTGAGGAGGTGGGAGAGAGTTTGATTAGGTATGGGTGGATGAAAGAGGGTTGATCACCGTTTCCGACGACGAAGTTGGTGAAAAATGAGGTGGTAGGGAGGGCGGAGGGGAGAAGGTTTGAGGAAAAGTATTTAGAGGGGTTAGGCAATATTTTGGAGTTTGCACTAGGGAATAGAAACTCAGTGGCTGTGGTTGGTGGTTGTGGTGGTGGTGGTGGTGGTGGTGGTGGTGATGAGTTTTCATGTTTGGGAATCAGCATTGTTGGTTTTGGTAACGGAGTTTATTTGATGGTGCAATTTTGGTGAATTTGGAGGGTTCTAAAGAATGGTTAAGTGTATAAGCATGATGATT…
365	chr01_4_29310100	1	ATCT	4	7	29310100	29310127	CACTTTCCGTCTTTCCCTCA	60.224	GGTAATGACCCGTGTTTTGG	60.088	298	4	ATCAACAATAAAAATCAACAACAACTACACTTAAATGTATGATAGCCCCCTTTTTGAGAAAAAAATGATAAAAACATAAAATTGGGTCAATATCTCAATCTCATACTTATAATACCACCAAATCCAACAATTATTTTACCAACTCTCCTCTCATTCATCACAAAATCCCAAACAACCCCTCTTTTTATTATTTACAAAACTTGAAACTTTTCTCATTCACTCACTTTCCGTCTTTCCCTCATCTCTCTCATCTATCTATCTATCTATCTATCTATCTATCATGGATGTTTCTTCAAACAAAAACCAAAAACTTAAGCTCAACCTTAAACTATTCCTTCAAATTGCATTCCCATTAATCCTTTTAACCCTAATCCCTCTACAATTAGCCAAGAACATTTA…
366	chr01_2_29369984	1	AC	2	6	29369984	29369995	CACACTGAACAACCCGACTG	60.194	CATGGAGTAGGGGCGTAAAA	59.953	135	2	AATATTAATTTTTTATAATTTTTACTTGCACACGATTTGAGATATTAAGAGTCAAAGTAGTGGTTAAAGGAGTAAAAGTCAACCATGGTGCGATATTTCCGGAACGGAGGAAGTATAGGACCCACATTTGTTTATCTAAGTACACTTAAAGGTGGCAATTGGGCCGGTTCAGCCCAACTCACACTGAACAACCCGACTGGTGGCCGGGTCGAACCGCTCCAGCCCGCTTAAAGCCTAACACAGACACAGACACACACACACAACCGTTTGCGGGTGGGCTTGTGTAGGGGTTTGTTTTACGCCCCTACTCCATGAGGCCTAATCTTCGTAGGACGTACACCTTTCGAGGGTGAATTTGGCTAAGGCAATGTAGGAGCTTGACTTGTTATGAATGGGTCA…
367	chr01_2_29412022	1	GT	2	31	29412022	29412083	GCTACAATTGGCGGAGAGAG	59.978	TGCATGAACAGTTTGGTGGT	60.008	355	6	TGTTGGTCATGCTGATTTAGATACAAAGCATGGGGTTCCCTTCTTGGGCTACAATTGGCGGAGAGAGACATCATAGTGGCCTGCCTTGACTATAGGTAAGGATTATATGCATATCCATATATCTTTTGTGTGATGAAAGACACTGATTTATTCTGCCAATTTGGTATTCAATTCAGGTTGATTGAGCTGTATATATTACTAAGATAGTTCACAAAGGAGAAGTGGAAACAATAGAAAGGCCTATTTTTCGTGTGTGTGTGTGTGTGTGTGTGTGTGTGTGTGTGTGTGTGTGTGTGTGTGTGTGTGTGTGTTTGTTTGTTTGTGTTTCTTTTCTTCCCCCTGTGTGTAAATGTCCACGTAAAATGATTAGCGAGGCATTCTTACCACCAAACTGTTCAT…
368	chr01_3_29492863	1	TTG	3	6	29492863	29492880	TGACGATAACCCTGTTTAGTTCTTC	59.952	AAGAATACACCACCATCACCA	57.782	217	2	AAGTCAATATTATTAAATAGCTTGTAAAATGTTGTTATCAATTGTTCTAAGATGACTTGTCATGTACAAGGTTAATGACGATAACCCTGTTTAGTTCTTCTTATTTCACTACCATATTACTTAATTCAGATCAAAACAAATAAGTTTAGATGTCATAACTGTTACGGAGTATTATTATTATTGTTAATATTATTGTTAATTATTATTTTGGATTATTATTATTATACAATTTTGTTAATATTATTGGTTTTGTTGTTGTTGTTGTTGGTGATGGTGATGGTGGTGTATTCTTATCTATTGTTTAAGGCATAATAAGAAACATTAACAAAGTAGAAGCTTTTAAATTCGCATACATAACCAATTTTTCAGATCAAAATAGATACGGAGTATGTCTGTATG…
369	chr01_4_29556854	1	GTAT	4	5	29556854	29556873	AAGATGGCGAGGAAGAAACA	59.813	CCACCCTCACCCTAGCTTTA	59.191	301	2	CTTTTGTTATACAATCTCACCATACCCCTAGGCCCTAGTTCAATTCCGTCTACTATCTGTCTAGATTTTTTTGAAAATTTTATTCCTTTCTAAACCCCTCTCAAATTTTCGATCTCTAAGTGTGAAATTTCACACCAAAAAAAAATGGCAAGTGTTTTTTCTCTCTAAAATGACTAGCCTATCAGTTTAGTCACCGAAGATGGCGAGGAAGAAACACGAATAACACTTCGTACTTTACTCCGTATAAAGGTATGTATGTATGTATGTATGTAATATAGAACTATAGAAGTATATTGTATCATACTCGATCCATGCATTTAATTAAAACATCGTATTTTATATTTATAATTATTTATTTTACTGTTAATTTACAAGTTATAATTAATGTAAGAGTAAAAG…
370	chr01_6_29560783	1	CTGGTA	6	4	29560783	29560806	GTCGCACTGAACTGCAACAT	59.912	GATCGACCTCCCTTCCTTTC	60.015	326	3	CCCAGCCGGACTTAAGGCAATATAATGCACCGGAAGCTGATTTTATGCACGGTTGTTTAACAAGTCGCACTGAACTGCAACATAACATCAACTGCAAAGTATATGAGCTGAGCCAGAGGTATGTACTTATGAACTAAATCACTAATGATCTGAATTATAGTGCATTAATTAGCATGTTTAATTAACAACGTAACTGTTCAAGTTTGCCTTAATTAGGGTTTTTTGCTTTGAGTTTTAATCTTTCCTAGTCTGGTACTGGTACTGGTACTGGTAGTCTGGTACTGGTACTGGTTGTCTCAAGGCAGTTGCTGTTGTTGGTAGTTAAGAGTCCAAGGGTTTGGTTTTTCCCGGATCAATTTCTTCCTTTCCGAAAGGAAGGGAGGTCGATCACTAGGTCAG…
371	chr01_3_29565334	1	GAA	3	7	29565334	29565354	TTAATCGAGCCCACAGGAGT	59.694	CAACTACTTCCCTGTTTTCTGC	58.061	392	4	GAAATGTGTCAAATTTTGTGTGGATGAACAAACATTAATTAGGAAAAAGAACAAGAAGATATATAGGAAACATTATAGGATTTTGATGTTTATTTTTGAGCTAGATGTGAAGACTCATCTATTAATCGAGCCCACAGGAGTACAACTAAAAGAAAATCCCCAGATCTAGGAAGAGTTGATGGGTAGCTGATTCAAAGCCACTCACTTGTTCTTGTTGTTGTTCTAGCTAGAAAGAGAAAGTGAGAGGATGAAGAAGAAGAAGAAGAAGAAAAGGGGTTTTGATTACATGATTTTTACCCTATTTGTGGAAATACTGTTTTTTGGTACTGGTTTAATTTTGGATGTTTAATTATTTATGGACAAGATCATGTGACTGAATATGAAAGCAAATATACTATC…
372	chr01_3_29672402	1	ACT	3	5	29672402	29672416	CCATGTCTGCTCCTCTTGTG	59.415	TGTTCTGCTCCCCGTTATTT	59.569	287	3	TAATTTATTTGAATAAAAGCGTTACAAGCAAAGTCAGGGTATGTATGGGAATGTTTATCACCAGAAGGGTTTGCATTAAACTCAAAATGGAATGAAGCAGAGAGATATATATGCAACCCATTATCAGGAGAAGTTCCAATGGAGTGTTTATCAGCTAAAACACTAAGCGCCCGGTCGTTTCGAAGCAACATGGCTAGTAGAGTTACCATGTCTGCTCCTCTTGTGTATTCTATGCAACCAAGAAGAACAACTACTACTACTACTAATAATAACAACAATAACAACAACCACCTTTCTATTTCTAATAATAGTAAGCTGCCTCCTGTGACAGTTGTTATTAACGAACAACTTGTTAAACTTCCATCTTTTGAACAAGGTAAATTTAATTTACCTTTTTCT…
373	chr01_6_29748782	1	CAACAT	6	4	29748782	29748805	TTTGTGTTTGCTTCGCTTTG	60.029	AATTTCCGGCTCAACTTGGT	60.856	372	2	TGCATAGAAATTTCCGGCCCAACTTGGTCCAAGATGGCCTATAACCGGACTTCATTTGTGTTTGCTTCGCTTTGTGTACAATTGTATCATCACTTGCGTGAGTATATAAAGAATAAGAAAGATGCAAAAGGTTGTGTGATCTGTAAGTATGTGCAACAGGTTGATCATACTAACAAGTAACAAATAACAATTGTAAACATTTGACTATGTCTGTGTACGAGATCATGACTATGAGTGGTTACCACTTACCAACATCAACATCAACATCAACATCAATAGCTAATAACTGTTGAAAATTCACCATTTATACTCCGTATATGTTGAATTGTCAACATTAATATTAAATTAGCCAATCCTTAAAAATAAGTGTTTTTGCCTTTATATAAGCAGATATAGGCC…
374	chr01_3_29776121	1	TTG	3	10	29776121	29776150	CAATCCAATTTGCTTCACGA	59.664	ATTATAAATGGGGCGGAGGA	60.478	392	5	CTCTTTATGAAGAGAACTTTCTATATGTCAGATATAACTATATAAGAGCTGGGTGCAACTTAAAACTATTACAAGAAATTATATCTAGCTTGTGTGAAATTAAGTGGCCTATATCTACAATCCAATTTGCTTCACGAAAAATATGCTTAATTTTTGGTGTCCGTCAAATTTATAAATTGAATATCTCTAATTATGTGATCTATGATTAATAAACTAGTACTAGTACTAAACTAGCATAGAAAACACGTCTTGTTGTTGTTGTTGTTGTTGTTGTTGTTGTTATTGACTATTCAAAACCAAGAGAACTCCATCTTGTTACGTCCACGACCACGTCCACCCCACTTGGGGTTAGGAGTTCTCTTTCCTGTGTTGACTAATGACTATACCATTTTTATAAAC…
375	chr01_2_29786582	1	TC	2	6	29786582	29786593	TTTTCCCCACCACCCTTATT	60.403	GGCGATATTGAACGAGGAAA	60.038	267	2	ATTCCTTTTTGTTGTTCCCATTTCCTTTTTTGGCATTTCTTTTTGTTGTTCCCCTACTGAATCTTTACTATTTTTTGCCATAGTTTTTTTACCAATTTACCCTAAGATTCCCCACTATTTACCAAAAAACCCTAAGATTCTACCCTTTTTCCACCCTCTTTTTCCCCACCACCCTTATTTAATTAATTTCCCATCCCCCATAACCCCACCCCACTACCGTCACTTTCACTCTCTCTCACCTCTCTGATTTCTCTCTCTCTCTTCAACCTCCTTTCACTTTTCTCTCTCTCCTCCTTCCTTTCTCTGTTTCTCTTGCTGATACCCTCAAGAACATCAAAGATGTTCTTCATTTTCATATTCCTCCTCTCACTTTTCTCTCTCTCCTCCTTCCTCTCTCAC…
376	chr01_3_29878918	1	CTC	3	5	29878918	29878932	GCTCTTCCTCCTCGAGTCCT	60.096	AGGAGCAGTTGAGCCGACTA	60.156	182	2	CAAATTCCCAAATATCACAATTCACAAACAATATGTAAATATCACAAATTCACAAATATCACAATTCACAAATTATCAACATATTACAATTCACAAATTCACAAAATCACAAATCAAAATTCAATTATTATCAATAGTTTAAAATTTATATGTTTAATAATTAAAATTATACAATTTATACGGTTATACCTCGAACTCCAGTCACGACGGCGGCTCGACGGTGGCTCTTCCTCCTCGAGTCCTCGGTGGCTCCTCCTCCTCCTCGAGTCCTCGGTGGCTTCTCGCCTCCTCGAGTCCTCGGTGGCTCCTCCTCGCCTCCTCGAGTCCTTGGTGGCTCCTCCTCGCCTCCTCGAGTCCTCGCTGCGTCGGGCCGTCGGTGCTCGGCTAGTCGGCTCAACT…
377	chr01_2_29881190	1	GT	2	11	29881190	29881211	GGAGTCCCGAATTTCAACG	60.445	ATTGAGGTTGACCGACCAAG	59.966	246	5	TTTTATTATTTAAAAAATTAAGTGCTACATAAGTAAAAATAACGAATGAGATTGAGACATTTTTCACAAATTTTGGGGAGTCCCGAATTTCAACGTAATGTTTTAATTGATACAAGAAAGATAAATTAATCAGATTAATATTTGTGCCAAGGCCAAAAGCATTGGTGCCTGACGCGCGGGGGCCACACAGCAGCAGCGGCGCTGCTGGCTTGGACGCGACCCAAGGCCCAGCAATGTGCAGCTGTGGTCGTGTGTGTGTGTGTGTGTGTGTTGGTATGTTGGTCGGCCTCAAGGCCTCAAGCCTTGGTCGGTCAACCTCAATACTTAATATGTTATTTTAATAACCTAACACACTAATGTTTTCCCATACGAATCAATACACAAACCCTAAGGCACTTT…
378	chr01_2_29894486	1	CG	2	6	29894486	29894497	TGAAAACGCTGCTACATCCA	60.401	TTTTCTTGTAGTGCGGTTCG	58.964	315	2	TCCCAAACCTCTATATGAAAACGCTGCTACATCCAGCATTTTCAGAATTAGCTTTTCAAGTCCAAACTGCTAATTGAAACTGCTAACTGTTGGAGTTTGTTCCTCCAAAAAGGAATGCTTCAAAAGAATGAAAAACCAATTGTCCCACATTGATAAAAAACCCGCATACTACCTTCTTTATATATTGCACTACCCTTTAATCATTTGTTTAAGAGTGCTTGAGAGTGGCATGGGTGGTCACAACACACACGCGCGCGCGCGCCGGGTCGGGCTTGGGCGAGGGCCGTGGGCCTTGGGCCTTGGGCCTTGGCGAACCGCACTACAAGAAAACGGTGATTTAGCGACTGAATTTTCCGACCGTAAGAAAAGTAGTCGGTAAAAAATAATTTTACCGACTAA…
379	chr01_6_29915839	1	GTGTAC	6	4	29915839	29915862	GAATGGGGTTAGCGTTCAAA	59.938	ATAATTGCGGTGGAGTCGAT	59.415	270	2	GTTCCACTTCTCGAAATATCTTGTTGCCGTTGAATAACCATATCTTAATTTATTGATTATTACTATGTAACTAATTGGACAATTGTTTAAGTTTTAACCGTGTACTTATAAGGCCCATATTTCTTTTTGACCAAAGGCCCATATTTAATATTGGGCCGAGCCCAAATGTTTAATGTATTTGAAATTGGAATGGGGTTAGCGTTCAAAATAGACAACATCTTTCTCATAGCCCTGTTGAGATGTATCAAGGTGTACGTGTACGTGTACGTGTACGGTGTACCCCTTTTTTATGGACCTTATATGACTCTAACGTAAAAAAAACTCCACACCTAAACGTGTTTGGATGTGAGTAGAATTGGGATGAGTGAATTTCTTGGAAGTTAACTTGTCTTGTTATGT…
380	chr01_3_29946953	1	ACA	3	10	29946953	29946982	CCAGCATTTGATTTCCACCT	59.933	TCCTGCTCCTTTCTGGTTTG	60.366	244	3	GTACAATAGTAAACAAAGATTTCTCAGTCACTTTTATCAAGGAAGAAAGAAGGTCCAGCAAAACGGAGTTTATTTGCAGGGTAAGCTTACAGAGTTACAATAATCAATTCTATAATTTGGAGAAAACCAGCATTTGATTTCCACCTGACAGTACATACTACATAGCCAAATAGATATTTCCTTGCAGTAAGAATAAAAAAAACCCACATGCTCTGCTTCAGTACTCTTTGGGTTTGCACATCAACTACTACAACAACAACAACAACAACAACAACAACAAAGCCTTAGTCCCAAAATGATTTGGGGTCGGCTAACATGAATCGTCATAGGAGATCGTCATTGTCACCAATCAAACCAGAAAGGAGCAGGAAGTAAAAAAAGAAAAAAAAACAAGGAAAA…
381	chr01_2_30038209	1	GA	2	10	30038209	30038228	GGGTGGAGGGGTTTAAATGT	59.919	CTTCCCCACATCGATCAAAT	59.75	250	2	GATTGAATAAAATCAAGAACTTGATGAACGCTAAGGTGGGTCGCAGCTGCAGCGGATCCCATTCCCCCCACCACCCCATTAACAACATCCATGGATGTTGTCTGTTTTGAATCTTTTTTAATTAATTTTAGGGGTGGAGGGGTTTAAATGTTTAATAGAAAGAGGAGAGAGAAAGCGTAATGAAGAGGGGAGAAAGAAGGAGGAAACGTTAAGCAACAAACAGTTGAAAGGGGGGAGAATGGAGATGAGGAGAGAGAGAGAGAGAGAGAAAGTAGGAGGTTTCAACGGCTCCCTCGGACGACAGTTGGGGGTGTTCCTGATTTTTTATTTTCTAAAGTTGGAATTGTATTTTTTTTGTAGTATTTGATCGATGTGGGGAAGGGTGGTTTGGTTTGTTAG…
382	chr01_2_30061100	1	GA	2	8	30061100	30061115	TGGTGGAAGAAGGAGGAAGA	59.773	TGCCCTTATTTTGCTTTTGG	60.068	132	3	ACGAAAAAAGTTGATTGATTGACAATACATCCCTTACACGATGCGCGAGTAACCTAAGAACACAAAATTCACACTTGAACTTGAACTTCTACAGCTTCTTTGCGCAATTCGCCAAAACCCCATTTATGAGAAATCGTGTGTGGTTAAAAACCCAGAAAACTACTTCACCAACTCAATGCGCACCAAAATTCTGAGGCTTTTTGTGTGATTGATGATGCAACTATGGTGGAAGAAGGAGGAAGAACACGGGAGAGAGAGAGAGAGAAGCAATTTTAGGTCGCGGATTTTTTTGAACTCTGGAATGGGTAACCATGGGTAGGGATAAGTTATGGCGCCCAAAAGCAAAATAAGGGCAAAATGGTAAACTCCCTCTAACAGAAAGTTAACATCTGTTAACTG…
383	chr01_3_30073763	1	GAT	3	5	30073763	30073777	GATCCACCTCCACTTTGCAT	59.934	GGCGATAGAGATGCCCTAGA	59.391	224	2	AGTTACAATTATTCTTGATTAATTTGAGGTGATCTTGACTCATACCACTACTACTAGTACTACCCTCCCACATTTGATGATGATGATAGTGGTGATGATCATTAGTAAAAGTAGTATTTGTTGTGTTATCCTCTTGTTGGAAACTAAGTAAAGATCCACCTCCACTTTGCATGAAGTTTTCATACCCGGGTTTGAAGTTAATCAAGGAGTTAGCTTCTTCATGAGGTTGATAATTATTTGAAGTGTGAGGATGATGATGATGATGGATCACTAAACTACCATTGCTAGAATTTGCACTACTTGAGCTAGAAAGGGGTGGGGAAGAACTCATTACCATCTTATTACTATTAGGGCTTTCTAGGGCATCTCTATCGCCTTTTTTATTGTAATTATCAAAAC…
384	chr01_6_30100463	1	TTTACA	6	5	30100463	30100492	GAGCGACGGCTTCTCTTCTA	59.859	TTTACACACGTGCGCATAATC	59.645	325	3	ACAATTCTTTTATTACTCATATATTTTATAAAAAAAATGGCGTAATGATAATTTTATTAATATATGTGCACGACGGGACCTAATCTAATATGCATACTCGATTTAACCTGAAAACTAACATTTGTTATCCAATCTAATGTTCGATCCTCCCTATAAACGTACTTGATATATCAATAATCAAAAGATTGTACTCCGTAGTAAAGAGCGACGGCTTCTCTTCTACCATGTAAATTTGAGAGGTATCCAAAGTTTACATTTACATTTACATTTACATTTACATTATACTACGTAGTCACGAAATTCTTCAAAGTGAAGTGTCCGTATTCTTTGTTAACAAAGGTGGGGTACACCATCATGGCATCATAAGAAACTCCAAAAGGTTAGATTATTATGATAACT…
385	chr01_3_30170335	1	TGC	3	5	30170335	30170349	CAGATTCAGAAACCGCCATT	60.074	CCTCATTGGCGAAAAGAAAA	60.181	379	2	AAAACTGACATCTTGAGAGGAGATCTTAAGCCAAGTAGGTGGGGTGCGTTTGTAGGGGATAGCAGAGGAAGAAATACCCTTACTGAAAAACACACAAAATTACAAAGCAATAATCAGATTCAGAAACCGCCATTGAAGAACAACAGATTGGAGGAGATGCAAATAGAGAAGGGATTACCCGCTGCTGTGCATACGACCCATGGTGACGACTGAGGTGTGGAGGAGGAATGCGAACTTTGCTTGAGTTGATGCTGCTGCTGCTGCTTTCTAGGCTTAATAAACTCTACACCTTATTGCTATTTGGTTCCATTTTAGGTTTTATACTATCAACTGGGTTTTCGCCTTTTGGGTGCCCGTTTTTAAAACGGGTTTTTGTTTGGTGATCAAAACCTGGGTTAC…
386	chr01_3_30245055	1	ACC	3	7	30245055	30245075	CTCCAATTCCGATTCCTCCT	60.401	GAGGTGCAGGAGGTGGTTTA	60.111	216	2	GAAATGAAATGGGGTTTGTAATTTATTTTATCGCCTTCCTCCGCCACCTACACCAACACCACTGCCTACTCCTTTGCCTGCACCGACTCCGACCCCGATACCAATGCCGACTCCAATTCCGATTCCTCCTCCGCCACCTAGCCCGTGCCCACCGCCTAAGCCTACACCACTTCCGAGTCCTCCTCCAGCCCCACTTCCAACCCCACCTCCAGCACCAAAGCCACCACCATGACCTACTCCTCCACCAAGACCACCACCACCACCACCACCGCCTCCTCCACCTCCTCCACCAGCAGCCCCACCACCTAAACCACCTCCTGCACCTCCTCCTCCACCATGGCCAGATCCACCACCTAGACCACCTCCTCCTCCGCCACCAGCTCCACCACCGCCTCCAAG…
387	chr01_5_30265007	1	TTGGG	5	5	30265007	30265031	TAGAACCCGTATTGGGTTGG	59.679	CGGGTCAACTTTGCTCAACT	60.291	146	6	AGGGAGAGGGAGAGGGAGAGGGAGAGGGAGAGAGAGAGAGAGACACAGAGTGTGAGGAGAGAGAGGTAGAATTAGAATATTTATCTGATCCGAAAATTAAAACCCATGGATTCTTTGACCCGCGAACTGACCCGCGACAGACCCATGAGTGGGTGGTCTGACCGGTCAGACGGTTGTTTTTAAAAGTTTGTAAAAGACTGGATGGATGTAAGTCATACTAGAACCCGTATTGGGTTGGGTTGGGTTGGATTGGGTTGGGTTGGGTTGGGTTGGGTTGGATCGAAATTAGGCCGACATATTTACTTAAAATGGTTGAGATTAACAACCCAACTCGACTATAAACGAGTTGAGCAAAGTTGACCCGTCAATTTTTTTTATCCTTGAGTGTAAATTGACTTG…
388	chr01_3_30322457	1	CTT	3	5	30322457	30322471	ACCCATTCAATCCCATTCAT	58.912	CCCTGTCGGATCTCTCTTGA	60.34	161	3	AAGGGTATTTTCTGTTTCTTGATTACCGACTTAACCTATGCCATTATTATAAATACAATCGAACCAAATGATATTAATCAGTTTGGATATCATCAAAAACCCATTCAATCCCATTTATTAAACCAGTTTTCAAGAAAATAATCAAAAACCCATTCAATCCCATTCATAATACCAGCGTTCAAGAAATCATCAAAAACACATTCAATCCCATCAATTCTGTTCCTGGTTCTGTTTTGCTGTTAGTAATGGCTTCTTCTTCTTCTTCAAGTAGTACTTTTAAACAGATTATCAAGAGAGATCCGACAGGGCAATACGTAATGTACAACGAGGTAATAGGAAGAGGGCAATATAAGGAAGTTTACAAGGGATTTGATAGTGTTAATGGTACTGAAATCGCAT…
389	chr01_3_30409267	1	CCT	3	6	30409267	30409284	CCTACATTGCATTCACATGACC	60.257	AACCAACCGAGGGAAGAAAA	60.826	358	3	TTGTTTTTTTTTTTGGTTTTTAATTTTGTGATTTTTTTTATTCATGTACAAAATAAGAACGTTATCCTACATTGCATTCACATGACCTTAAAAACCACAAACACAAAATTTAGAGTTGTTACATTGTGCATAAAGGTTTTAATATTTTTTCCCTAACCTTTATTCTCGATATTTATTGTTCCTCCATGAAGAAAATCCTTTCAACTCGCGGCCTTCGGCGGCTCTCCCACCCAATAGCCACCGCCACCGCCTCCTCCTCCTCCTCCTTAGACGATCAAAAGTTACACTACCAACTATTATGGAGATATCAAATCTTAGACCCAAATTCTTACATTGTAACACAATGGAATTACATTTTCCTCCTTACTTGTGTCATTGCACTTTTTATCGATCCTCTTT…
390	chr01_3_30433448	1	GGT	3	5	30433448	30433462	TCTGCAACCCCTAAATGGAG	60.066	GAAGAACCTGAGTGGCTTCG	59.989	228	2	CGGAGTAACTTATTTTTGGGTTTGAACATGAAGTGGGTCCAAAAGCAAAGATTTGTTGTGGACCCCACAAAATGTCAGACAAGATAAATGAAATGACAAACTCACCACGAAATTTTCCATCACCCTATAAATAAACAAACTCACCCAATTTCATATCAAAGCCCTTAACTCAGTTTCTCTCTCACCATTGCCAATCTCTCTCCCCTCAAAGTTTGTTACGTTTCACAAATCTGCAACCCCTAAATGGAGGGTGGTGGTGGTGGTGGCGGTGGTGGCGGTGGTGGAGGTCACATCGACACAACAAAGGCGGAGAAAGCGGTGTGGCTGATGAAATGCCCGGCGGTGGTTTCGCGCTCTCTCCAGTCTTCTTCCATTCCCACCGACTTACCAGTCGCTAAA…
391	chr01_4_30451339	1	GGGA	4	7	30451339	30451366	GCCAAAATCAAACCTGGAAA	59.916	TTCCATCATCCAAACTGCAC	59.502	227	2	GATACTGTGTGTTGGGTAGAAGTTATCGCCAAGATACCAACTAAGATAATTAGAATCAATAGTTTAGAGCTTACTTTAATATACTCCCCTTGGTGCATACATTTTTTTTTTCACTTGAGTAATTGGTTTGGTCACAAAAACTAAATTAAGAATGCTTCTTCATAGCCAAAATCAAACCTGGAAATCATATTAAGAAAATGGTTGTTAAAATTGAAATTGGATGAGCAGAGAAATCGAAGGGAAAGTGTTGGGAGGGAGGGAGGGAGGGAGGGAGGGAAAGAGAGAATATGGAATGGTAAATAGTTGAATTATATACTTTAACTCGTAAACAAAGTGTGAGGATTTAATATGGGCCATGGCAAATTTCTATTGTGCAGTTTGGATGATGGAAGTGTAAAA…
392	chr01_3_30472538	1	CTT	3	10	30472538	30472567	GGGAAAGGAAGGTGGAAAAG	59.912	AGGGCACACTAACAAAACCA	58.132	285	7	TGCTGCTGGGGTTGTGTGGGAAAGGAAGGTGGAAAAGATTGGGTTTTTGTGGGAAAATCTTGTGTAGGTGATTACTGAGTAAAGGTGGGTTGGGTTGGGTTTGCTGAGGGAAGAGAGAGAAAGTGGGAGACGATAAGAGGGGAGAGAAGACGAAGATTACTTGTTTTTGAGGAGAGAGAAAGTGCAGCGTATCTCAAAGCTTTGTGTTTGTGGGTTTAACTCCTTTTAATTCTTTTCTTTCACGTCCGCCTTCTTCTTCTTCTTCTTCTTCTTCTTCTTCTATGGTTTTGTTAGTGTGCCCTACTCTCTCCTCTCTTTTTTTCCCTCTAGTATAGATCAATGTTTCGAATGGATTGTAATGTTACAATTATTATTGTTTCGAATGGATTGTAATGTTAC…
393	chr01_5_30533731	1	ATCTG	5	4	30533731	30533750	GATACTTGAGCTCGGCTTGG	59.978	AACCAGCAAGATTGGGAAAA	59.546	151	3	CTGTTTGCTCTGATCTCGACAACATCCACCATAACTTCAACAATTTCCCTCTTGTAAGTTTTATTTATTTATTATTCCATCTACACTTTTCAATATTTTCATTTTAACAAATTGTACATTGATAGAGAAATGAAGCAACTACTTCATAATAGTAATACCAACGTGATAAACTGATAATAATGTTAGCCTACTCCCAAGATACTTGAGCTCGGCTTGGTCAAAACTCGATCATAGGAATGCGTTAAACTTATCTGATCTGATCTGATCTGGTCTGGTCTGAATTTTCTAATTTCCTATATCTCGTCTAAGCTAATCTTGTTTGGTTTGATTTTCCCAATCTTGCTGGTTTAAGTTTTCTAGTATGATATGTCATGAATGTTTTTGTACGAGTGTTTTTTA…
394	chr01_6_30654045	1	ACAAAA	6	5	30654045	30654074	TCTGTTGCATTTTGGTGCTC	59.847	CGTGATTTGATTCTGGACGA	59.648	201	4	AAAGGACGCTAGGGTTCTTCTTCTTTTCCTTTTCTGTCACTGAAATTTGTACAGAGTATTATACTCTCAACTCTCAAGTACTCCGTATGTACAAAAATGAGATGTTGTCAAGTTGGAAATTATACTCAACCTCTATTCTCACGCAACAAACAACCTGTTCATTTTATAAAAATCGTTTATCTAGTTGTCATCACTCATCTGTTGCATTTTGGTGCTCTTCAAAAGCTTTACAATTCAATATGGCTGTATACAAAAACAAAAACAAAAACAAAAACAAAAATAAAAAACTTAATATATATAATCCTAACAAAAACTTAATATATATACTCCGTACAAAAGTTTATTTTAGCTAATAAATTTACATAACAAATATTTCGTTCGTCCAGAATCAAATCACGT…
395	chr01_3_30659056	1	ACA	3	9	30659056	30659082	CTCCGATGAGGCTCTCTACC	58.992	TCCTGCTCCTTTCTGGTTTG	60.366	207	3	GATAATAATCACAAGAAAGCCTACAAAAAGTCCAATTCTCTGTCTGGTCTTATTGAAATTGGAAGTTAGCATCTTTATTAAAGGTAAAAGGAATTTCATTTGTAAAGTTGCTTCAGATAATACCAACAGTTAAACCCCATTGATCAGTAGCAGATCTGAACTCCGATGAGGCTCTCTACCCTACTGTCCACGTCAAACAACAATAAACAACAAAGCCTTATTCCTAAAAGAATAGGGTCTGGCAAAGATACAACAACAACAACAACAACAACAACAAAGCCTTAGTCCCAAAATGATTTGGGGTCGGCTAACATGAATCGTCGTAGGAGATCGTCATTGTCACCAATCAAACCAGAAAGGAGCAGGAAGTAAAAAGAAAAAAGCAAGGAAGAAAAGGTG…
396	chr01_3_30761592	1	CAC	3	8	30761592	30761615	TTTCCCCATCTTCATCTTCG	60.006	TCCCACAATTCAAACTCTTGC	60.103	204	5	TTTCTGCGTAACTCGAAGGAGCGGTGATCAAGAACCTACATTAGCCGATGAATTATTTGCAAATGGGATAATTCTCCCAATCCAAATCAAGAAAAAGATCATACCCACAATCCTAAAATCAAAATCCTTTTCCCCATCTTCATCTTCGTCGTCTTCGTCCCCGTATTCGTCTTTCTTGCCGCCATTGCGGCCGTCCTCTGTTCTCAGCAGCGGCGAAAGCGAGAAAGAAACAGAGGAGAAACAAGGGAACACCACCACCACCACCACCACCACCAACAACAACAAATCAACGTTTTGGACGTTCAAGAGAAGCAAGAGTTTGAATTGTGGGAGCATTTATAAAAGAGGATTATGTCCATTGCCTCTTTTATCGAGGAGTAAATCGACTGGTTCAACAAC…
397	chr01_2_30796315	1	CT	2	8	30796315	30796330	AAACTCTGTGCCGGTCAAAC	60.156	AGAGGACTGTTGTGCGGTCT	59.907	378	5	TCTTAACCCACCTCCCACTAACTACATTAAAATAATACCCCACTATCAACTACTACCTATTAAATTAAATAAGTCAATCTAAGTCCCTTAAACTCTGTGCCGGTCAAACCGGGTCGAGTATTCCGGGACGGAGGGAGTACAAAGTCTTTGGCCTGATAATGGGTTAGTATATTGTAAATAAGTTTGAATCCCCCTTAAACCCTCCGATTTGTAAATTGCAATACACGCTCCTGTGATGGGTACACTGTACTCTCTCTCTCTCTCTTCTCTCTCACACATCAAGTCATCAAGCTTCCATCAACTGTAAGCAGTGTGACCACCACACTTGTGAACTCTGTCTTTCTCTCTCCTCAAACCCAACACATTTCTGCTTCAGACTGAGAATGAACTTACAATAAA…
398	chr01_6_30809191	1	CTATAA	6	4	30809191	30809214	TGAAGGACCACGGTGTATGA	59.96	GGAGTGATCAGCATTCAGCA	59.95	326	3	TATCCCTTATGTCAATTTTATTTATTACGAAACAAACTGATTTTTGTAGTTGATGTCAATCTGACTCAACCGGTTTAATTTGTAACTCAGCCGAGGTTATTGCTTGTTCCAAGAAATACGCACATGTCATATTAGATGTTGACTATAGTTGAAGGACCACGGTGTATGATTTGGTTTCGAATAAACAACTAGGAGTAATTCATTTATTTCAAAAATTATAAACATGTAGTTCTAATATACGAAGTTCTCCTATAACTATAACTATAACTATAACAAACATATTTGTGATATTTGAACCATATGTTAACTGATATTGGACTATTGGAGTACATCTGAATGGCATTACATGGACTGATGGACCCCTGGAAATCCAACCCTATCCTTCCCAAGGTATAATTG…
399	chr01_3_30832595	1	AAC	3	7	30832595	30832615	TTGGCCTAACAATTGGCTTC	60.074	GGACCATTGATGCTCTCCAT	59.893	327	4	TGAGTTAGTAAAACTATATATGGCTAAGTTAGATCAATTTTTCTTCTTTGCCTTAGGCTTATCTCTTGGCCTAACAATTGGCTTCCTCCATCTCCAAACCTTTCCTCTTTCCCTTTCTACTTGGCCATCTCTATCCGCTACCTTGCCGTACTTGGCACTACCGGAAGAGCCACCGGCCCGGCCTCCACCATCTCCACCACCACCACCACCGCCTATGCCTTCGGATGATCCACCACCTACATCGGACGAAACAACAACAACAACAACAACAAGTAACATTGTTTCATCATGGAAGGAATACAACTTGGGAGATGATAATAGCAAAATTGGAAATAGTAGTGTAGTGCATAATATGAGTGACAAGGAGTTACTATGGAGAGCATCAATGGTCCCTCAAAT…
400	chr01_5_30857278	1	AAAGG	5	4	30857278	30857297	TATTGGTGCCTACCGGCTAC	59.982	ATATTCCCTCACGTGGCCTA	59.41	187	2	CCTCTTCTAAATTATTGTATTTAATGTAATAATAACCAACAAAAACTATAGTTGTAGAGCTTGAAATCAACCAATCCACAAAAAAACTACGAAATGGTTTTGGTGGGACCAAAAAGGTACGTGGAAGTTCCATGAGATAACAAGGTTCTAAAACTGATCGAGCTGTAGCAGTCTTATTGGTGCCTACCGGCTACCGGGCCACGGCCACAGACCACGATTAAAGCATACTTCATTAATTGGAACAGTCTTAAAGGAAAGGAAAGGAAAGGAAACGAAAGGACTAATAGTAGAAAAATAATTTGCCAACATTGATTGATTTATGCTGAAAACTCAAATGAAGATAGGCCACGTGAGGGAATATGAGATAAACACATTCTATCAATAGGAAAGAACAATTGA…
401	chr01_3_30948699	1	TGT	3	6	30948699	30948716	TGTTTGTTGCTTCTGCGAAC	60.035	CCTTGACACTACGCCAACCT	60.171	289	5	AAAACCTGACCTTATAATAGACCATGGTGTACACAATAATTCAACTGCAGAGTATTTCCCATGTTTGACCGCTTCTTTATTGGGGTCCTGTAAACAAAAGTTGTTTGTTGCTTCTGCGAACAACCAAAATGACTTTAAGATACCAACTTAAGTTTTACTAGGTGAAAAAAATTGGGGAAGCTTCCTGTCAAAATCATTATCGGAAACAAGAAATTCATGACTGGTCTATCTCAAAGATTCTTTTCTGGGTGTTGTTGTTGTTGTTGTTGCGATTTCACATCTTCTAGGTAAACTCCTCTTTTCCTATACCTGAGTTGGTCAAAATACCTGATGAACTGAGTTCTGTTCCCATTCAGTAAGTTCATCAACCAGGTTGGCGTAGTGTCAAGGAAGTTCTTT…
402	chr01_2_30959290	1	AG	2	16	30959290	30959321	GGCAACGAAAGAAACGAAAA	60.223	TCCCTTGCGAATTCTCTCAC	60.34	143	9	AACACAACATCGGATAAAAGTAAACAAAAAATAATGAAAAGTAAACACTGCATCGACAAAAAGTAAACACAACATCAGAAAAAGTAAACACAACATCAACAAACGAATAAGAATTAAAAATCCTATTTCACTTGTTCGAAAATAAAAATTAAAAAGGGGATTACCTGGGCAACGAAAGAAACGAAAAACAAATCCCAGAATATGAATTCAGAAGAAGAAGATATGAGAAAGAAGGAGGAAGAGATTGAAAGAGAGAGAGAGAGAGAGAGAGAGAGAGAGAGTGTGAGAGAGTGAGAGAATTCGCAAGGGATGAGGGAGGAAGAGAGAGAACAAATCTGAAAATTGAGGAGTTGGAGAGGTCATTCAACGCTGGTAAATTACCATTTTACCCTTACTAAT…
403	chr01_6_31018977	1	AGAGAA	6	4	31018977	31019000	TGGTTATGTTTCCGCATTTG	59.42	TACCAGACACCACAGGTCCA	59.997	400	3	TGGACATGGTAATGGGTTGAGCAATTTGATCGCAGCCAAAGAGCTGGAACCCAGGGTGGCCGCAGTATGATGGTCGATCCAAACCATAGAAAGGGTAGCTTAAATTGGTTATGTTTCCGCATTTGAATGATTTACTGCAATTGTTGTACTCGCGACTTAGACGGCAAATAGATGTAGGAAGATTGGTTAGTAATAATAATAATGAAAGGATTATCCATGAAGATGAAACTAATACATCCATAGTCATATAGAGAAAGAGAAAGAGAAAGAGAAAGGGGGGAAATGAAGAATTGAGTTTGGAAATGTGATAAGCAATGACATAAATTGTAAAGGTATAGAGTGATTATATGGTCAACGTCAACAAGTGTTTTTATTAATATTGGGGGGGTTGGGCCAATT…
404	chr01_3_31035474	1	GGA	3	7	31035474	31035494	AATCAAAACGCGAGGAACAG	60.249	AAATGCCAAGGAGTGTTTGC	60.118	389	3	GTTGGCTTGAAATCAAAACGCGAGGAACAGAGCGAGGATGAGGATGTATGGGAAGAAGCTACACCTTCAGGTAAATAAATGTCTGGTTTTATATCGTCTCTAAATACTTGCATTGAGCGAGAGATACCTTTATAGTTTTGTTGTGGTATGACATATCTCAAGATTGACTTATGTTACTTATACTTAATTAGCAGGGAACACTGGGGAAAGCTACAAGGTGGACTTGAACGTTCAAGCTGAACCTTTACCGGAGGAGGAGGAGGAGGAGGATAACGATGAAGAAGATGTTGAGTGGGAAGATGGTTAATTCTTGAATCCCCGGAAACCCAGTTTGATACTGCAGTTTTGTTAGGCATTATTATCGTAGTGTAACCTGACTGCAAACACTCCTTGGCATTT…
405	chr01_2_31156586	1	GA	2	8	31156586	31156601	CGTAGAAGAGGGCTTTGTCG	60.008	CGCCCATTAACTTTTCTCCA	60.067	338	3	GAGATATGGGAGAAGAGAGAGGAGAGAGAAAGTGAGGTGTTTCGAGGAATGGAGATAATGCGGGTTTCTCCGCCGGCGTAGAAGAGGGCTTTGTCGTGTGGGCGTGGGAGTATGTGGCCGTTGTAGCTTACCATTAGCCGGAGTTTTTGGCTGGAAATTTTGGATTCTTTTCTAGCTACGCCGACGACGACGGTGTGTGTCGCCGTCGCCGGCGGCGTTGATGATGAGAGATCCATGGAGGTGGATCTGGAGAGAGAGAGAGAGAGGGAGGAGAGAGAATGGATTAGAGGATGGATTTTGTGTTTTTATAGCGCGGGTGAGTTTAGCAAACAAAATTATGTCTTTTTCTCTCGTTTTGCGGCTTTGCCCCCTCTTCTCGGGTTTTGGTTTTTAATGGAG…
406	chr01_5_31164815	1	TCTGA	5	5	31164815	31164839	TTGCACCGACAACAAAATTC	59.566	GGCCCTGTTTAGTTCACCTT	58.174	226	2	GATCATATCGTTTCTGATCTGGGCTTAATGGTTTTAATTTGGACATGATGAATTTGAATGTTTTGTTAATGTTTTTTTATGCCTTAAGTAATAGGTTTTAATTGCACCGACAACAAAATTCTTTTTTATTAAAGCAATAATAGTAATAAATATTAAATATACTAACAATGATATAAATAATAATAATAATCATCATCATAATAATCTGGTCTGATCTGATCTGATCTGGTCTGATCTGAACTTATTTTTTCTGATCTGATCTGATCTGATCTGATTAAATCTGAAATAAGTAATAAGGTCCTGAAATAAGGTGAACTAAACAGGGCCTTAATTTATAGTATCGATATAAACTTAATAACCTGATATATCTTAATTGTAACTTATCTGAACTACTTGAAC…
407	chr01_2_31221301	1	CT	2	9	31221301	31221318	CTTTCCATGCGGACAATCTT	60.074	TCCGTTTATCCACTGCCTTC	60.074	253	4	AAAATTTTAAATCAAAATTTGATAAAAGTGAAGTTACTAATTATTAATATTATATACAAGTAAGCCAATAAGACATCAATACATCATCGCATAGACAAATTAATGAGCATATCCATATCCTCTAAATAATATTATTAATACTTTCCATGCGGACAATCTTTTCCAAGTTCCAAGCAGTCCACCCCCCTATAAATAGGGTTGTGTACTGCTACTCCCTTTCAGCAATCCACAAACCAAACATATCTCTCACTCTCTCTCTCTCTCTCTTAACATTTTCAAAAGATCGATATAACATGGTAATCGCGTTTCTTGTAGGATCGAGTTTCTCTTTTTTTTTTTTTCTTTTTTTTTTTTTAATCGAAAGAGCGAGCGGGAAGGCAGTGGATAAACGGAAGCTGA…
408	chr01_4_31222681	1	CTAC	4	4	31222681	31222696	GCAGAGACCGGGTTGATGTA	61.067	GCAAGGGATTGATCTCCGTA	60.036	239	2	ATTTTGCAGTGTTTTTGATAACTGACAAGTCTAGTTTGCAAATAAAGGTTATGTGTTCATCTACATGTTTGTTTACAGTCGATCTCGATCTTCACATGTAACTTGGCAGAGACCGGGTTGATGTAATTAATTTGTCTTCTGACCATCTGAAAAATGAAAATGAGAGCTTTCCATATACTTACACACTTTCCATATATACCAACTATGATGTACGCACACACTTTCCACTTATGGAATTTTATTTTACTACTACCTACCTACCTACCTAGCTAGTAGCTCCAACTACACTACAAATTTTTATATCAAGTACTACAATTAAGGATTTACGGAGATCAATCCCTTGCAATGTGCGAAGTATATATCTGATACATGCATGTCAATAATTAAAAGATGATTATA…
409	chr01_6_31300227	1	ACCTTC	6	5	31300227	31300256	CTGCAGTGTCCTCGCATTTA	60.011	GCCCACTCAGCAACAAACAC	61.708	212	2	TAGCACATGATTGTGCAGTTCAGTCAATTAAGGAAGTCTTATTCTAAGCAAAAACAACAGAACATTACTCTTTTATCTAAAAATGATCAAGAGTAACAATGAGCAATATTGGAAAGCTGCAGTGTCCTCGCATTTAAGTGGAAGCTGGTTCCTCAGATGCAGCATTTTCTCCATCTAGACAGCAAAAATGAACTCAACTCGCTACAGAAATTATGCAAAAACTATTAGGAGCTGATAGTACGAGCATTTACCTTCACCTTCACCTTCACCTTCACCTTCTGCAGGAGCACAAGGAGATTTACGATAACGTGTTTGTTGCTGAGTGGGCTGCATATATAAAGACATTATGAGATCACTCATCACTTATAATTAGATCAAATTGCACAACTACTGTGATCA…
410	chr01_3_31335958	1	TCC	3	5	31335958	31335972	AGCACCCAACATAGCAATCC	59.962	GAAACGGGGATGATGGTTTA	59.622	209	3	CTCACCCTCTTCTCCCTCAAAATCTCCATATCCATCCTACCTCCCTCTTTAGCCGCCAAAACCTCTTCTCTACCATACTCTCTTTCCTTTCTCTTCTCATCCCTCTTCACCAACACATCTCTCAACTCCAAAACCCTAGCACCCAACATAGCAATCCTCCTCTTCTTCAATTTCTTCCCCAAACCCTCACTATTACCCTCAATTTCCTCTATCTCTCCACAAACAAAATCCCCACCTTCTCTCTCTTCTTCCTCCTCCTCCTCCTCACCCACTTCCCCACCGTCCTCAAAATCATCACAGTCAATCTCAAACCCTAACCCTAACCCTAAACCATCATCCCCGTTTCCCCCAAAAAACCCAATTTCATTAAAATCCCCAATACCCGCTTTCTTATTATCC…
411	chr01_2_31352779	1	TG	2	8	31352779	31352794	GCACATTTTGAGGCCTTTCT	59.316	ATTCCCAGCCAAGTGTGTTC	59.973	254	3	ATCTTTTAACATGGGTGAGTTAGTTCAATATTACTGAGTGTGTTATTGCTGTGTTTCTGCAAATTTTCTTTAGTTCGTATGTGACAATTGAAAATAAAATTGTACTTCATTTGTCTTCATTTTACTCCACATTTATTTTTATAATCTCATCCTCGTTATACTGCATGGAATTTTTTTTTTTTTTTTTTGGGTGAAGATATCAGCATGGAAGTGAAAGAGCACATTTTGAGGCCTTTCTAAGTTGGGGTTTGTGTGTGTGTGTGTGTATGTGTGTTGTTGTTGTGTGTGGGGTAGTGAAAAACATATGCATGCATTATGGATTTTAAAACCAGAGAATGAGGTTTGCTGCATTCATGCTTCTCCATTGCTAAAATTTATGCACTTATGCTGATTAATTGA…
412	chr01_6_31407934	1	TTTTTG	6	5	31407934	31407963	CGCCTTTCCTGCTCTTTTAG	59.244	GCCCTTCCACCATGAGAATA	59.894	218	3	GTACTGGAATTAGCTCTTTGAAATATGATATTTTTATTACTTTGCTATTTTTCTCATGAACCATCTCTTTGAAGCTTGGACTAGTTTCCCATCTCAATGCTTATTAAGAACTGTTTATCATACGTGTACAAAGTTTTTCTCCTCAGGCTTCCTTACATACAATCAGTATTAGTTATTAGGGAAGATAATACCTTACTTGTGGCGCCTTTCCTGCTCTTTTAGGGATAGAAGATATTTTCTTTGCTTGTTTTTTTGTTTTTGTTTTTGTTTTTGTTTTTGGGTATTTCTGTCGAGGTAGATGTTGATCTCTTGTCCTACGATTGAGCCTTTTTATTTGAAAGTGTCTTCTCTTTGTTCGTGACTGAGAAAAACTCTTTGAACTGTACACCACACACCTCT…
413	chr01_3_31459937	1	GAA	3	5	31459937	31459951	TCAAGTGAGCAATTGGTGGA	60.24	GTGAGAGAGGGCCGACAA	59.911	130	2	ACCAATGAATTCAACAACAAACACAATCCAAAATCCACGTACAAGTTAGCAATTCAAGATATGCAATAGAAACAAATCTTCAATGCCAGACAAGTCTACAAATCATTTCTCCTTAAATCCATGTTGTGATTCTACCCTAAAATTGATAGTTTTACGCACTCATCTCTCAATATATCTCTTAACTCTTGAATTAGGGGTTTTCAAGTGAGCAATTGGTGGAGAGAGAACGGTAGAAAGGGGATTCAGAGGGAAGAAGAAGAAGAAGGGAATAACAGAAGAGTGACGACACTTTGGAGATCTTGAATTGGGTTTTTGTCGGCCCTCTCTCACACTAATTTCAGCCAAATCAATTCAATTCAAACACTTGGGGGGGAAAAAACTTAACTTTCCTACATTACA…
414	chr01_3_31469444	1	TTG	3	8	31469444	31469467	TGGTTGGTGACAATGACGAT	59.812	ATCAGGCTTGCAGGTGAGTT	59.874	337	3	ACTTATTTATTTATTATCCCTTGTAATATTTTTTAATCAAACCAGAAAGGAGCGGGAAGTTAAAAGAATAAACAAGGAAGAGGGAGAAAGTGGAATTAATGAAAGTAAGATAAGGGAATTATTCCACTTTCTCCCTCTTCCTTGTTTATTCTTTTAACTTCCCGCTCCTTTCTGGTTTGGTTGGTGACAATGACGATCTCCTACGATGATTCATGTTAGCCGACCCCAAAACATTTTGGGACTAAGGCTTTGTTGTTGTTGTTGTTGTTGTTGTACTCTGCCTGCAAAAGATAAATTACTGGAATATCAAGTTCTCAATCGAGCAGTCATTTTATCCAAACTCTGTTCACAATCGGCCACAGGAATTCTCTTTGAACAAATTGGATTATGTAGGTATTT…
415	chr01_3_31622696	1	TGC	3	9	31622696	31622722	CACCCATGAAGAGAGCATCA	59.787	TTGCTGTGAACTGGAAGCAC	60.032	296	4	CAAGTTAACTTACTCAGAGCACATACACCCCATGCCTGACCCAACCCAATGGCCTTCTTTTGACCTTTCTATTATCCTCCCACCACCCATGAAGAGAGCATCAGGTAGACCCCCTAAACTGAGAAAAAGAGGTAAACATGATCCAAAAAGGGGAAAGAGAAATAGCACTGTGAGGTGTGGTAAGTGCAAGGAGGTGGGACACAATGCAAGGACATGCAGAGGTGGGGCCACTGCAAAGCAAAAGAAGGATGCTGCTGCTGCTGCTGCTGCTGCTGCTGGTGCTGGTGCTTCTGGTTCTGCTGGTGCAGCTGGTGCAGCTGGTTCTGGTGCAACTGGTTCACAGCAAGGGGGAGATCAAGGTGCTTCCAGTTCACAGCAACAACGTAATGCATCAAGTAA…
416	chr01_5_31694104	1	CTGAA	5	5	31694104	31694128	TGTTTGTGCAGCTCAGGAAG	60.175	CAGGAGCATTCAGTTCAGTCC	59.859	247	2	ACTTCAAATCGCCGGTCGCCAGCGGCAGATCACCGGAGGTAAAGGGAAACTGTTTGTGCAGCTCAGGAAGAGTATGTGAATAGAAAAAAAAAGACGGTTGGTTTTCTTTTCTTTCGAATTTTTTCTTGTGTTTTAAGGCTTGTTCTTTAGAGAATTGAACTGAACTGAACTGAACTGAATTGAATTGAACTGAACTGAACTGAATGCTCCTGAATTGAACTGGACTGAACTGAACTGAACTAAATGCTCCTGAACTGAACTGAACTGAACTGAACTGGACTGAACTGAATGCTCCTGAACTGAACTGAACTGGACTGAACTAAATTGAATTGAACTGAACTTAACAGAATATATTAACGAAATAAAAATAATAAATAATAAATAATAAATAATAAATAA…
417	chr01_6_31718892	1	GGAGAA	6	4	31718892	31718915	ACGTCGGGATAGGGAGAACT	59.957	CACAATCCATCACTGTGTCCA	60.433	281	4	TTTTCTCAAGAAATTTTTGAACCCTACAACAACAAACCATCGCTGATAACGTGTTTAATTTCAAGTAATTTTCAGTGTTCACCTGGATTTTAACCAAGTAAAGACATAGTAAGTTCTTCTTCATAGAAGAGGCAGATAATTAGAGATAATGGATTGACATTTGTGTTAGAATGGTAGAAAATGCAGAGAATTGAGTATGGAGGGTTTACCTGAGATGAGAACTGGCACGTCGGGATAGGGAGAACTACCGGAGAAGGAGAAGGAGAAGGAGAAGAAGAAGGAGAATAGAGATGTGGTTTTGTTACCACTGCGGCACGGCCCACCCTTTGAAGTTGGTGGTTACTTGAAAAGACAATACAAAGACTTCAGGGCAGATGTGGCGGTTTGGGTGAGTCATGG…
418	chr01_6_31728207	1	CGTTCT	6	4	31728207	31728230	CGAACATCAGGCTCCGTACT	60.277	ATAAAACCATGGGCCAAACA	60.053	214	4	CATGAAATAAGGAGTTGGGCTTGAATGCGTTGCACGGACCAAGAAAGAACCAAGGGCATAAAATGTGGGACATAAAGATTTGTATTTTGCAAAAAAAAGTTAACAACTAACGACTAGCCCTATTGATTTACGAGGAATATGCATTCATGTTAATTGATAATCACATTGAAGTCATCCGACGTTCCTCTAGAGGAACGAACATCAGGCTCCGTACTAGCACACGTCGAGTAAAATTCATCGTCGTTGTCACGTTCTCGTTCTCGTTCTCGTTCTCGTATTTCTTCAATCTTTGCGCAAGCCTCTTTAACATCCAACCTTTTATCTACATTTCTCTCACAACAAGCCATACCAATGTTGAGTAACTTTTGCATTTCTCCTTCACTATTTTTTGTTTGGCCC…
419	chr01_2_31859335	1	TC	2	7	31859335	31859348	GGGTCCGGGAGATAGATAGC	59.888	CGGCTGCAGAATTTGATACA	59.833	192	3	CCTATCTATATATTAATAATTATACAGGGCCACATACCCTTGGGCATTATTTGGGCCAACCTTCAAAAGAAACCAGTTTGGAGCGACCATATCAAGGCCCACAACTATGTTGAGTATTGAGTTATCCGATTGAAAAGAGTGGGAGCCAAACATATTCTGCCTCCGGGTCCGGGAGATAGATAGCTCATAGCTCAGACAAACTGCGGCAATGGCTTCCATCTCCTCGCTCTTCCCCGAATTCGTAAGCTGTCTCTCTCTCTCTCTTTTTCTCAATTCCATTAATTTTTTGCTTTAATCTTCACCATGCTCATTCTCTCTCTTCCCAAACAGAATTTCTGTATCAAATTCTGCAGCCGGAGCTCTTCTCCAACTAGCCGTTCAACCTCAAAGATTCATAGC…
420	chr01_3_31866418	1	CAA	3	11	31866418	31866450	AGGCTGAATCCCTTGAATCC	60.41	ATTCATGTAGGCGACCCATC	59.78	326	5	AGATTATAAGCAGAGTTCTATAAGGCTGAATCCCTTGAATCCAATAGTACTAATGTCTACCCACCAAAACAAACATGAAAATAATCGACAACATTGCAATTCTATTAACAAATGGTAAATGTTTTCTTGTATATTCAAAGATAAACAAAGAATGAAGAATGAACCAATACATATTCTGTAATCTACAAATATGAAACAGAACAACAGAAAATTATAAACATTATGCAAAACAACCGTAACATAACACCTCAACAACAACAACAACAACAACAACAACAACAACATCTCAACAACAACAACGACTGTAACACAACGCCTCAACCCCAATGATGGGTCGCCTACATGAATCAAGATAAACATAACACCTACATTGGTAAAAACCATTGGTAAGATAACATA…
421	chr01_6_31876960	1	TAACAA	6	5	31876960	31876989	TTGGAGGGAAAATGAGATCG	60.006	GGTTCGTCTTCCGAAACCTT	60.476	325	3	TTTGCGGCTATCCGTTATTTGTTTGCTAACATAACGCAGAAAAGTAAAGGTAAATAGAAATGAAAATACTTTTGGAGGGAAAATGAGATCGTTCAGTAAACAACACATGCACCTATTGCTTACAATGGTATTTTCTTTCAAAGAAGGTATGTTTTTAAAGAGAAATGGTACTTTTTTTTAATGAAATGGTAGTGTTTTTTTGAAGATTTTTTAACGGAACGGTACTCTTTTTAACGAAATGGTACTTTTTAACAATAACAATAACAATAACAATAACAATAATAATAATTCAAATATATACAGCTTAAGCATTACCTCAAATGATCATTGATTCACTTACAAAACCAGAAACTATTCTGAGTCACTAGATTCTTGAAAGGTTTCGGAAGACGAACCTGA…
422	chr01_3_31934868	1	TTG	3	6	31934868	31934885	CATGTTATCCGACCCCAAAT	59.505	CTCCTTAAGAAATACGAAGGGAGT	58.491	303	2	AGCTATTTTGAAATGTATTTATTTTACTTATTCATTTATTTTAAACTTTACTTATTTTTTATTATCTCTTACAATATTTCTTCTATAATATATATACATTTTTCTCTTATCTTACTTTCATTAATTCCACCTTCTATTCCTTGCTTTTTTCTTTTTACCTCCTGCTCCTTTCTGGTTTGATTGGTGACAATGACGATCTCCTACGACGATTCATGTTATCCGACCCCAAATCATTTTGGGACTAAGGCTTTGTTGTTGTTGTTGTTGTAATATATACCAATCACTTTTGATTGGAAAACTAAGGTATATTCAGTAAAAATCAGTTATAGGCCCTATTACTGAATTGGAACATTTTTTTACTTTTTTCACTGATTACAACTTACTTTTACTTATTGAAGC…
423	chr01_4_31938020	1	GATA	4	4	31938020	31938035	AATACCACCCCGAGGAAACT	59.691	TCTTGCTCAGGCTCAAAGTG	59.314	297	2	AAAATTACCCAAAAAGGAGAGACAAATAACAGCAAGCAGATGGCCCTCTAGTTTGCAGTTAATTTATCTTAAAACGCTGAAAAAAAGCTCTAACTTCTTTAGAAGATTGAATGCCAATTGAGGAAAGAAAAATGAATCTATGAGAAATTTTGCAAGTGTATATAGAGAGTTTAAAGAAAAAGTACTTGAATACCACCCCGAGGAAACTTTCCATTCTCACCCAATTAATAGGAAACAAAAATGAAAGTGGATAGATAGATAGATATATACACTACTCCCTTCATCTATTTTTGTTCTTCCTATTTGGAATCTTTTGTGAGACTTAAAGTAGGAAGAACTTATAGAGACTGAGGGAGTAGCTACTACGTACATACAGAAGGCGAGTAAGATACTTATAAA…
424	chr01_2_31942738	1	TC	2	11	31942738	31942759	GATGGAGTGCGTGGTCATTA	59.527	TCAGGCTGCCAGGACTGTAT	60.823	266	3	CTCATCAAACACTTAAACTTTTTAAGGATAAAAATAAATCCGCGCTGGGGGTAAAAAGGTACAATCTCCAGCAAGAATACCAGATTGTAAGCTCCACCAAACATATTGATATAAAAAAATGCAACATGAAACATTCACGCCTACTGTTCGCCGAAAATGGGAAAATCGGAAGATGGAGTGCGTGGTCATTAGTGCCTACTTTATCGATTGTTTACTCTGTCTTCTTCCTCATCATTCCTCTCTGTCCTTTCTCTCTCTCTCTCTCTCTCTCTTCAGCTCACTTACCAATTGTTCTCCCCTCATCTTTCTCTCTCTTTTAATATTAATGCATATAATCATAAAAATGTTCACCATTCTCAGCAACATAAATCCAATCTATCATGTACACATATGGAAGTT…
425	chr01_2_31969623	1	TC	2	6	31969623	31969634	TCTCCCTCACCTTGATGTCC	60.048	GATAGCGTGTGCGAGAAACA	60.019	314	2	GGATTGAAATCCTAAAACTAAATCCTAATTCTAGCCCAAGTGGCAAAGCCCAAATAATAAGACCCAAACACTTTACTCCTTTTCTCTCCTTCAATTTTACGTAAAACAAAAGAAGCCTAGCCCTTCCCTATTCACGTGAACAGGAACCAGGCTTTCTCCCTCACCTTGATGTCCCCGCCGTCAACCACCAGCCACCGACAACCACCACCGGTAACTCCTCCATCTTCCTCCTCTCCTCCATTCTTTCTTTCTCTCTCTCTCTTTCCTCTTGCTCTCCTTAATCAATGGTTCTGATTTGCTTGCCTATGCTTCTCTCGACAGCCACCACAGTACCACCACCAGCCGCAGCAACCACCTCACTACAGCCCTTGTCGCGCAGCGCCGCCCAGTCGCGGCCAA…
426	chr01_4_31973782	1	ATCT	4	10	31973782	31973821	TATAGCGTGCATGCCAAATC	59.691	TAGGGTTGTGAGCGTAAGCA	59.488	294	6	GGGGTGTTACAGTTGATAAAAAGAAAGATTCTCCCACATAAAGAACATTGAGAAACACACTAAAAGGAAAAAGTAACTAACAAAAAGAAACGTAGGGAGTACTATAGAATATTAAGATCTTATGGTTCAAAATATATAAGATTGCAAACTACTAGAGTATTGCGTTTACTATATAGCGTGCATGCCAAATCAGTTGGTTCCATAAAAGATTTTGCGGATACTAGGGTTTTATGCGTACTACATGTTCCCATCTATCTATCTATCTATCTATCTATCTATCTATCTATCTATATATCTATATACTCTACTAAAATACAGAGCACTCATTATGATAAGTGTCCCAGTGTATTTTATTTTATTATTATTTCTATTCTAATAAATTAAAGTATTAATTGATTG…
427	chr01_5_31988780	1	CTGAA	5	4	31988780	31988799	ATGGAAAGAACACGGAATGC	59.939	TTTAGGCGGTTTTGTTCGAC	60.11	383	3	TACGATAACGTATTAATGGAAAGAACACGGAATGCCCCAATTAAGAAAGAAATGAGCAAAGTTCAAATTCAGTGTCTGGATTACGGTGACGTCATGATTATAGGGCTCTGTGACTGTTTGATTTTAAATTATAACTACCTGATTGGACGGGAAAGTATAATAAATTATAGTAGGACATAACTATTTGATCACAATGTGTAACTATTACATTAATTTGAGTAAGGCTTCGTTCTATTCGTCTTATTTTATCTGAACTGAACTGAACTGAATTTATCCAAACTTATTTTATTTGGAAAAAAAACTTATTTTTTCTGTAATAAACTTATTTGTGTATTTGAACTTATCTGAAATTATTTTGTCTGAAATAAGTTAAAATAAGTCGAACAAAACCGCCTAAAA…
428	chr01_5_32044717	1	TTGGG	5	6	32044717	32044746	CCTAGGGTTTGTTGCTCTGC	59.875	TGGGGCCTTAGATGTTGTTC	59.933	396	3	ATTGTTTTCTCTTTCCTAGGGTTTGTTGCTCTGCAACTGGAGCATTTGAGGAAGGTGGATTTTCAACCATTGTTGAAGGAGCTTCTGTGGTTGTTGAAGGAAGTTCTGTGGTTGTTGAAGGAAGTTCCGCCATTGTTCACTGAAGTTGAGCTTTCGATTTGGGGAAATGGAGGGAGTTTTTGAGAGGGGTTAGGGTTTTTGGTTCCCTTTTGGTATTTTGTAGCGTTTGGGGTTTTAGCAGAGCTTTTTTTGGGTTGGGTTGGGTTGGGTTGGGTTGGGGGGGTCTGGAAATGATAGGCTAACCTCGACAAAAGTAAACTAAGGTGTAGTAACGATTATGATATCCGATCTCATCCGGAGGAGTATGAAAAAAATTGAGCTTCTCAACTTGAACAACAT…
429	chr01_5_32158175	1	GTATG	5	13	32158175	32158239	CTATGTGATCCCCACCCAAC	60.05	CCCAAGAAATGTCCTCATGC	60.461	329	3	CATCTTCATTTGTAAAGCAAACAATTAAAGACATACCAATATCAGAACCTCCTACTGATTCATTGGCATTCATGTGTAAGCAATCAACTAGCAATCTACAAAGCCCGTACTCTTAACAGAACTGCAAGCATATTAAAATCCTTCCATCACGACTTCACAAGTACGCGCAAATTTCACGCATACCTATGTGATCCCCACCCAACCCTGGGCATTTAGGTAACTAAGCTAAAGACTGTTGGAGACATTTAAGTATGGTATGGTATGGTATGGTATGGTATGGTATGGTATGGTATGGTATGGTATGGTATGGTATGAAATGTTAACAAGGAGTCTGTTACTTGCAAGACTAAATGCATTTTGCAAAATCTCAAATGACTTGTTCAGAATTTGTACATTAAG…
430	chr01_2_32182560	1	GT	2	7	32182560	32182573	TTCCTTGCAAAAGTGGTGTG	59.734	AGCTCCCTCCATCCCTAAAA	60.032	228	2	TTGTTGTCTTCTTATTGCTTAGAGGCTCAACAAAGCCTTGTTATCTTCTTCTTGCTTACAGGATAAACAAAAGTCTTGTATTTTGGTCAAAATGTAAGATTTTCTTGTTAGGGTTTCAAAGGACTACCATATCATGAGAAGGAAACATGTTATGTGCTCATTTCTCTTTCGTTCGTTCACCCTTATAGCAGACAGTATTTTCCGAATCCTTCTTTTGCTTCATTTTTTCCTTGCAAAAGTGGTGTGCTCGTGTGTGTGTGTGTCAAAATTTTTTGGAGAAGAAAATGCTGAAAAGAGCATTGCTTAATTGCCAATACTAAGATCTCAATTGTAAAGGGGATACTTGAAGATGGGAAGTTCTTGTCCGTCTCATTCGTCATTATTGTTTGAGCATACAAC…
431	chr01_6_32404900	1	ATTTTC	6	5	32404900	32404929	TCTAAATCAAACGGGCCCTA	59.542	GCGGATGCGGTAGTGAAT	59.635	388	4	TTCTAAATCAAACGGGCCCTAAAAATAAAATAGACAAAATAAAATAATCACTTAATGTGTTGATGTCAACTAGCGTAGTTGGTAAAGTTTTGAAGGGATGATACCCAAGACATAGGATCGAATCCCTCTACATCATTTGTCGTCTTACCCTTTGTAGCTCTCTTGCCAAAAAAAAAAAGTCAAAATTAAAAATTTGCCCTTTGAAATATCATTACGTAACAAATCTGCGATTAATTTGGAAATAGACTTATTTTCATTTTCATTTTCATTTTCATTTTCATTTTAGTCTTAGTTTTATTGTATACTTTAGAACTTCACTTAACTTACACAGTTACAGTAGTACGGAGTAATATTCTGACTGCAGAAACAATATTCACTACCGCATCCGCCACACCACCG…
432	chr01_3_32426904	1	GTG	3	6	32426904	32426921	GGCTAGGTGACTGTGGGGTA	59.989	ATGGCCTCAAAAGCATTGTC	60.081	138	4	CACATGCCCCCAACTTTAGAATATCAATAGGGCAATTCCCTTTTGATGGTGGTGGTGAGGCCATTGTTGGGTTCCCTCCTAGTTGTCCACCTTGGCTAGGTGACCCTGGAGTAAGTGGTGAAGGGGACATTGGTGGATTTCCTCCTTGTTGGCCACCATGGCTAGGCGGTCCTGGGGTAAGTGGTGTAGGGGACATCGGTGGGTTCCCTCCATATTGGCCACCATGGCTAGGTGACTGTGGGGTAGTATGTGGTGGTGGTGGTGGTGGATCGGACAAGGGACGGAATTGGAACTCACCATTGTGAAAAACACTAGGTTGAGGCATAGGAAGACAACAATTGATGACAATGCTTTTGAGGCCATTTTAAAAAAGGGAGGTATATTTTCTTGAGTGAAAAA…
433	chr01_5_32436613	1	GACCC	5	4	32436613	32436632	AAGCATTTGTCAACCCGAAC	59.978	TGAAGTTTGCTGTCCACGAG	60.025	277	3	TTATAACTTGTTAATATACTGACTTTATTCTTACAGAATGTATATATATTTTGGTTATAACTTGTTAATATACCGGCTACTTACCAAAAAAAACATTAAAAAAATATATTAGAAAAAAGGCGTAATAAAAGCTCTCAACCCGTTGGGTCAACCCGAACCCGAACACTCTGGGTCTTGAACAAGCATTTGTCAACCCGAACCCGAAAGTGACCGACCCGATTAAACCCGAACCCGAAATTAACCGACTCTGACCCGACCCGACCCGACCCGTTTGACAGGTCTAATGGCAAGGGTAAAGCCGTCCAGGACACCTTTGCGCGTCCAAAAAAGATGTACATTGTTTCAACTCATAATTTACATGATTTGATTAAAATATCCTCCATATTAGTCGGACCATTC…
434	chr01_2_32449137	1	CT	2	6	32449137	32449148	AATGGCGTCTGGAAGTGAAC	60.119	CCTCTTCTTCGCCTTCTTCC	60.455	191	2	TGGTGATGGATTCTGATCTTTTACAAACATCAAGTTTGATGCAGGTAACGCCGGTCCAGAGGCGGCGCCACCGGTGGGATAATACGGAGGTAGCAGCTGCAGAATCGATTGGAAGGCGAGAGAGAATGTCGGTGATAATGGCGTCTGGAAGTGAACTCAACCTATCTTCTTCTTCTTTCACCTTGCTCAACCTCCTCCGTTGTTGTCTGACATAGACTTTGCAATCAGCCATTTTCAAGTTTTCCGTCGCTCTCTCTCTCTGTGTCTGTTTTTCTGATAATTAGAATTAGCTTGCATTGGGGTTTGGGGAAGAAGGCGAAGAAGAGGTAATACTTCGTAGAAGAGATGATCATAGTCTAGGCCTGCCATGTTTGGGCCAATACTTGGGCCGAGCTTAGT…
435	chr01_2_32591577	1	TC	2	7	32591577	32591590	CCCCAATTATTTCAACCCAGT	59.932	CCTTCAATGGGAATTTGATG	57.86	283	2	TATATATATATATATATATATATATATATATATATATATATACATATATACATATATATATATATATATATATAGGGTCGGGATCCGGTGAGAAGTAATCTTGACCGTACAAACTAATGAATCTAACGACCGTAACTTCAATCCATCACCGCGCGTGCGTTAAAAAGTATACTAAAAATACATTGAGAAATCTCTCTTTGTAACCGACCAAACCAACGCCCCCCAATTATTTCAACCCAGTTGGCAGGGTCTCTCTCTCTCTCATACCTTAAGTTTTACCCCTCTTTCCCTATCTTCCATTTTCATCTCCATCATCAAGTTTGTAAAAATTGCGAATTCATTGGAAATACAGCTGATCAAGATACGTTGAGTCCAAGATACATCAACAATATATTATAA…
436	chr01_2_32672363	1	TG	2	7	32672363	32672376	GCCGGCCTTTTGTGATTTA	60.956	ACCCGATAAACTTGGGAACC	60.053	276	4	AGCGTATTAGCTGTGAAGGCCGGCCTTTTGTGATTTAATTTGATTAGATTAATTGATAGTTGCTTGTTGTTATGATCTTGTTGGTTGGTAAACATAAAACATTTCTATCTTATTAGTCTTGATTAGCATTAATCATTCATTATATATAGAAAATCTATTGTGGTAATCATATGTAGTCTTTCTCCACGAACATTTGAGGAATGTGTTTCTCTTGCCATATTATTCACTACCAAGTACTAGTATTTTTTTTGTGTGTGTGTGTGTTTTTGGAATTGGTTCCCAAGTTTATCGGGTCAGGTCTATAACAGTGCGGGTCGAACCAGTTCCTCGGTTTGTCAATTGCAGTTGTAGTTGGTTCAATCGGGTGTCGGGTTGTTAACAGATCAAATATAGATTCGG…
437	chr01_2_32782661	1	AG	2	8	32782661	32782676	ATCGAGGAGAATGGACGTTG	60.073	TGGTGAAATTGGATGCTTGA	60.049	276	2	TTATCCTTCCTCCCGCTCTCCTTCCATTGTTGAAACCTTTAATCTCAATTTTCTTCCAACTTTCATCAATTGAAAAAATTCACAAAAAAACAACAATTACGATCTAAAATCTTTATAGCCTCCTATATTGGTAGTAGAGTATCGAGGAGAATGGACGTTGAGAATATGTTGGTGGCAACAACGATGGAGGGTGAGGGATCCGGAGGAGGGAATACAGAGTTTAAGAGAGAGAAAGAGAAGAGGATAGAAAGAGAGAGAGAGAGAGATAATGAGTTTAGGAGGATAAAAGTAAAACATGCAATAATAAATTTGAAATGACATCATTTCAAAAAATTTGGGTCATTTCGCAACAATTAAGGTCTTTGCCCTATTTCAAAATTGTTAATTTTTTTCGTCTCA…
438	chr01_6_32801073	1	ATGAAT	6	4	32801073	32801096	GGCAATTCTGATAGCGTTCAT	59.199	TGTGTAACAGATGCCAATCCA	59.98	323	2	CGGTAAGCTTCTTGTGTTCTTTTTGTAACGCCATTTACAATAGGCAATTCTGATAGCGTTCATTGTTAATTATCTTTTTNGTTCTTTTTGTAACGCCATTTACAATAGGCAATTCTGATAGCGTTCATTGTTAATTATCTTTTTTTTTTTTTTTTTTTTAACTGTTGGTTATCTTCATTTGGTTAAAAATCAAGTGGCTTTAAGATGATAATGTAATACAGATAAGGGAATATGAATATGTAAAGTAAAATGAATATGAATATGAATATGAATAAAAAAATCATACAGAATAAGAATATGAATATGAGCAAAAAACTTATCCTGAAAGAAGAATATGAATATAAATATTCTTTTTAATCTGAATATGAATAAATGGATAGAAGTATATTAAAAAGAAGC…
439	chr01_5_32828578	1	AAGCT	5	4	32828578	32828597	GGCAACTATGCCTTACCTTGTT	59.565	GCCGCCATTTTCATTCTCTA	60.175	147	3	ATATAATTAATATACTAATCTCAGCCATTAAAATAGGTTTGTTGACCTTAACTAATTAAATGAGCTAGTGCCTTATTTATTGACTACATTAATTATAGTCATCTTTAAAATACTATCTTATTAGTATATTTTGAGGAGAATAATTTCCAGGCAACTATGCCTTACCTTGTTAAAACATTATAAATAATGACATATATGTGATTGAAAAGTGAACCAAAACCAACTTTCCAAAGTATTATCCTTCAAAACAAGCTAAGCTAAGCTAAGCTAATTATTTAGAGAATGAAAATGGCGGCCTTCTTGAAGCCCCTTATTCTAGGAATACTGCTCATCTTTGTGGCATCAGGTTGTATTACTAACTTCTACTACGTACTACTTATTACGGAGTACTTTTTTCAT…
440	chr01_3_32870141	1	ACA	3	8	32870141	32870164	AACAGCTGGTGGTGCAGTTA	59.365	TGGTGACAATGACGATCTCC	59.478	222	2	TTTACAATATGGTAGTTGGGATATTTGACATTTGTGTTGAATTTTTCTATAAGATAAGGCTCTCTGAAACTACCTCGACAATCTTCACTTATGAAGCGCAACATACTCTCCGCAAGTCAAAACAGCTGGTGGTGCAGTTACTTAAAAAGAGTTCAAGTGTCTACTTTTGATCAAACTCTTGAGTAGAAACAAGTAGAACATAACTTTTCTTGACTTTATCCGTGGTTAAATTGGGTACTGTGAATGTCTACAACAACAACAACAACAACAACAAAGCCTTAGTCCCAAAATGTTTTGGGGTCGGCTAACATGAATCGTCGTAGGAGATCGTCATTGTCACCAATCAAACCAGAAAGGAGAGGAAAGTTAAAAGGGTACTGTGAATGTCTATTACACTAA…
441	chr01_5_32899894	1	TGGTT	5	5	32899894	32899918	TCAGATTGCCTTCAGATCAGG	60.346	TTTCTCTCTCTCCTTGGACACC	59.856	378	2	GATATCTTAGAGTTGCTGCGGCAGAGGAAGTCTCTTCCTGTTTGTGAGCTTAACACAGTATTTGAATTGATGGTTAGTTAACTTTAAATTGTTAACAGTTATTTTCAGATTGCCTTCAGATCAGGTTTCTGCATCTAAAAAACTACCATGATTCATGAATGAGGCCTTTTTCTGGGACTTCAATGTAGAGTTTATATTGTTTTGCTTATGCGTCTGAGAATATAGTGTAAAGAGTAACTCTAATCAGTGTGGTTTGGTTTGGTTTGGTTTGGTTTTGCAGCCTATTTTTGAGGTTGTCTTAGTGCATTTTGCATAGGTTGCTTCTCTACATACAGCTGATACATGTCTGTTTTTTTTTTTCCAAAATTTAAATATTTTTGGTATCTAACACCAAATAAA…
442	chr01_3_32901163	1	TGT	3	8	32901163	32901186	CCCATTGTTGGCTGATAGGT	59.813	GCCTCTTGACGATGCTAAGG	59.978	172	5	CAAACTCCTCCTCAGCTTCTTTCAGCAGGACACTAAATGCTTGGTGACTCAAGTACTTTGTTGGGATGACAAAGCGTTTCATCTCCTCACCGACTTGAACAGCTAAGAAACCTTTGGGTACGGCGTTGTTGCTTGGCACCCCATTGTTGGCTGATAGGTCGGTGAAAGAGAGCGTCCTCTTCAGAAAGTTAATGCCTTTGATGCTATTGCTTCTACTTAAAGAACCCTTTCTAGCATTGCTGCTGCTGCTGTTGTTGTTGTTGTTGTTGTTGTTGGAGTTGCTGTTATTGGCCTTAGCATCGTCAAGAGGCAGAAAGCCTTTGCTTGATATGCCGTTGTTGGCTGATAAGTCAGTGAAAGAGAGTGTCCTCTTCAGAAAGGTAATGCCTTTGCTGCTGT…
443	chr01_3_32901441	1	TTG	3	5	32901441	32901455	GGCCTTAGCATCGTCAAGAG	59.978	AACAGCACCGACAACAACAA	60.199	276	2	TTGCTGTTATTGGCCTTAGCATCGTCAAGAGGCAGAAAGCCTTTGCTTGATATGCCGTTGTTGGCTGATAAGTCAGTGAAAGAGAGTGTCCTCTTCAGAAAGGTAATGCCTTTGCTGCTGTTTGTTCTAGTTAATGAACCCTTTTTACCACTACTGCTGCTGTTGGTGCTGTTACTGTTGTTGCTGTAGCTGTAGCTGCTATTGTTGTTGTTGTTGAAGCTGCTATTGTTGTTGTTATTGAAACTGGTATTGTTGTTGTTGTTGCTGTTGTTGTTGTCGGTGCTGTTGTTGTTGCTGGGGTCGCCATTAACGGCCTTAGCTTCGTGTGCTTGTTTCCTCCATTTCTTGAGCATCTGTTTGAGTCTCACAATGTCACTAATTTTGTTAGACTGTTTGGAT…
444	chr01_3_32949175	1	TTC	3	5	32949175	32949189	ATTCGCCTCGATTTCTTCCT	60.173	TGCAAGATAAATGCGGTTCA	60.215	186	2	TTTTCCATCAAGATTAAGATCAACAACATTAATCATTTTCTCAATTTCACTCAAATCCCATCCATTATCCAACCCTAAACACACCAAAACCCTCTTAATCTCCTTTGCATCAATAAAACCATCACCATCCTCATCAAACACCGTGAAAGCTTGTCTAAGAAGTTGTTGTTTTTCTCTCTTCTCTTCTTCCTCGAGCTCGTTGAGAACCTCATTCGCCTCGATTTCTTCCTCTAATATATCGAAACTCGATTCTTCTTCTTCTTCCTTGACTAACCCTAATTGTTTAACCACCTTGCACGCTTTCTCTTTAGCTATTCTTCCATCTTTGTCCATGCCAAACACGGTTATTAACGCTTTTGCCCTCGACTCGTGGGCTTGAACCGCATTTATCTTGCAAGG…
445	chr01_2_32974578	1	AG	2	7	32974578	32974591	CGACAAGACGAAGGTGTGAA	59.873	TAAATTGAAACCCCGCGTAA	60.307	292	3	AATTTCGATAAATCAATAACAAAATTAATAAAATTCAAAAAAATACATAAAAAATATATATTTAAGAAAAAGATGATCGCGAATTTGAAAATCGACAAGACGAAGGTGTGAAAAAACTTACCTCGGAAAAAGCGACGAAATGCGGAAGAAAATAGGTGGAAACGGAGGAGAGAGAGAAAACTGAGGGGAATTTGGTGGTGCTGTGGTTGCCTTGTGTACGAAGTACTAGTGGCCCGACTTGCAGGTTGAAGAGAGAGAGAGAGTGGAGATTTTTAGGTGAAGAAGGAAAGCACCATGAAAAAAGAAAGGGGAAGAAGAGTCCAACTGAATACGCCCACGATTGTGGAAACGTCAGTCGTCACGTTTACGCGGGGTTTCAATTTAACTACCGCCTCATAT…
446	chr01_3_33061095	1	GTT	3	7	33061095	33061115	TTCTCCTCCATTTCCCTTCA	59.6	GGCATGGTGGGTCAAGTAGT	59.851	174	3	ATTAAAGTTAAACATAACATAATTATACTACAAACTTGATGAAGTTGCACTAGCTAGCTAAGCTTATTGGCTTATTGATAATACAACCAAATGACTTCCATATGATTGTTATCGATGTAGCTACTTATTTCTTCCTAGACGTACAAATACTTACGCGTATATATATATATATATATAGATTTCTCCTCCATTTCCCTTCAATTCAGTTGTAGCTTCAAGCTCAATTTATGACAAAACACATATATGATCGTTGTTGTTGTTGTTGTTGTTTGTTTCCCTAATATGTAGGCCAATAGTTGTCATACTCGACGCAATTGTCCACATTCATGAACCTACTACTTGACCCACCATGCCCATTTATGTTCATGTCTAGTTGAACATAACCAGTCTCCAAACCAC…
447	chr01_3_33061633	1	TGT	3	5	33061633	33061647	TGGGAATGGATAGGCATGTT	60.155	CAAAAGAGTGCAGGCATCAA	59.988	251	3	ACCACCACCGCCGCCACCATGTCCTCCTAGAGGGTAGTTTATATGGGAATGGATAGGCATGTTTGCAGTAGTGGCGCCACCATTACTTCGTAGGGCACGTGTGAGCTCGGCGAGTTGATCAACATGATTGTTCATCATGTAAGTTCTTCCAAGGTTGAAGTGAGTTGGGTCTAAAGGGAGCATAGGGGATGTAAGTATGTGATGATTTTGTCCCATTTCTAAATTGATTGCTCTTGTTGATGTTGATTGTGTTGTTGTTGTTGTAGGGTATTTCTTGATGCCTGCACTCTTTTGGAATACACGGCAAACCACCCACTCATCCTGCTTGCAATTTCCAAATTAGAGTTAGTAAATACTACTGATCCATAATAAAATCTAGAATTATCAGCAGAATTATAT…
448	chr01_2_33109391	1	GA	2	6	33109391	33109402	GCCAATTACAGTTCCCCACA	60.755	TTTCTGCCATTTCTGGTTCC	60.051	322	2	AAAAACTCAGAAATTTTTCACAAAATTGACAGAGTACCCGAGTCCGAATAACTAGCCCGATAGAAGTAAGAAAGTAAAAACAAATAAAATTATAAGACTGAAGTATTGCAGAAATTGAGTTAAGAATAGGGTCAAATAATGTTTAAATTGCACAAAGACATGTAAGTTCAAAGCCAATTACAGTTCCCCACACAATATCTTAAATCGAAAGAGATAAACAATGAAGGAAATATAGTGATTTACCTAGGGGAGAGAGAGAGAGCGCGAATGACTTCGGAATTCAATCCTGGAAAACTTGCATCCTCACGAATACATTCAATCCATCAAACAGCTAACGACCACAAATTATCATAGCAAATCACAATAGGGATATAAAGGTCGGCACTACAAATTTTTAAA…
449	chr01_3_33152225	1	ACA	3	10	33152225	33152254	GTCCTGTGGGTTGTGATTCC	60.223	GTGGGCGTTGTTTTCATTTT	59.845	185	3	TTGAGAAATATGATTACAGTACTATTATTCCACTTACCAAATAGATTTTGTAATAATACAACTCTGAGATAACTTCAATCAATGATTCCAGGTGATCCATGCGGACCATGCATAATAAACCTTGATTGTCCTGTGGGTTGTGATTCCAAATTCCATATGTTCGGTATTTGTTATTCAAATGTTTAACTAAACCGAATCCGGTTTAATTAACCGTATATATGCTGCAAAGTTACCGATCTACTCGGTCATACAACAACAACAACAACAACAACAACAACAAAGCCTTAGTCCCAAAATGAAAACAACGCCCACCGTGGGGTTCGAACCCACGACCACAAGGTTAAGAGCCTTGCGCTCTACCAACTGAGCTAGACGGGCTTGGTCTACTCGGTCACACAT…
450	chr01_3_33220112	1	TTC	3	12	33220112	33220147	GGTTTGTTTGTGCTTGCATC	59.178	TCCACAAGCATTACAGACTTGC	60.313	339	2	AATTCCACAAAAGATCTTCAATTGATCTCATTTCACTTCCTAGAGAGTTCTCCAAGTTCAGCTCCGTCTACATGTATGACATTGTTGTTAAGAACCCTAATGTTTTCCAGGTTCGCGACATGTAGATATTTCATATATCTACATGGACTACTACTACTACTACCAATCAAAACGTACTATCTAATCTAGGGTTTGTTTGTGCTTGCATCTAAGTACATATATAAGCATTGCTTCTTCATTTTGGCGCGTTTCTTCTTCTTCTTCTTCTTCTTCTTCTTCTTCTTCTGCTTCTTCTTCTTCCATTTTGAGTGTTAAGGTTTTCTTCAAAGAGTGTGATTGAGTCATTTTCATGTTTGCAAATATTTCATTTCACCAAAACAAGCTATAATTGATGTGGAG…
451	chr01_6_33244358	1	AAAGGA	6	4	33244358	33244381	GTGGATTATGCGGCCACT	59.482	ATTCAAGGCTTTCCATGCAC	60.081	156	3	CTTTATTTTCTAGGGAATTAATATTACAAAATCCATAAACTTAATTTCTTTTTTCAATCTTAACTGGTCTGACTGAATTCTTTTCAATTTATCTCAACATATGGATTGGAAGGTCCTTTTCTACGTTACTATTTGCCATATTTGGAGAGCTAGAAATATGGAAACTTTTGAATTCAAAATGAGAAATGTTCTCTCAGTTTTAACTCTTTTTATGTGGATTATGCGGCCACTAATCATATTATGCAGGGCAAAGGAAAAGGAAAAGGAAAAGGAAAGATGGGTTTAGCTGACAGGTTGATGAATTCTTGGAAAGCTCCCTCTTATGATTTCTTGAAGCTAAATACGGATGGTGCATGGAAAGCCTTGAATATTGTTGGAGGTAGTGGAGTGTTCAGAAGG…
452	chr01_2_33255700	1	CT	2	7	33255700	33255713	AGTTTCATCCTCCCCTCTCC	59.492	TAATGCACGAAATCCCACAA	59.93	263	2	ATGTGGCAGAGTTTGAAGACCGGAAGTGAGTGTGGGGATAAACTCCCCCTTAACGTGCCTATCCAGAATTCCAGATTCATACTGTGTCTTTTTATCGTAGGGGGCCCAATGCAATCGTTAAGCCCACCCTTAATAGTCTCTCTATAATCGATTCGATACCCCCTCTTTTACACTTGGATTTCCCGCTCTTCTAGTACACACTCCTCCGTAACCCCCTTTTATAGTTTCATCCTCCCCTCTCCCCCACCACTCTCTCTCTCTCTTCGCTCCCGCCACTCCAGCCACCGCAGCTGCCGCCTCTCCTTCTCTCGTCAGGTAACGTAATTTCTCTCTACTTCATCCTTTCTAATTTCTTGTTAATTTCTCTACCATATTTTCGTTTCTCGAGTAAAATTTGCT…
453	chr01_2_33339372	1	TG	2	13	33339372	33339397	AGCCTATGAGGGAGGGTTGT	59.957	TCAAATCCAAAGCTGCACAC	59.847	294	3	AAGCTGTTAATTAGTTTGATCTAGTAATTTTATTTAGTTATGCTATGCAAGTTGTGTTCATGCTTGTTCATGTCCAGCTTTCGTTTCATCCGCAATTAAAGGTGTTTTTTTAATTATCGCAGCCTATGAGGGAGGGTTGTGAGGATTTAACCTTTATCAAGAACCCGCTAGAGCTTTGATTTGGTATACTTCCTTTTAAGGGTTTGATACTGTGTGCCATATTTCTTATAAGGTTTCTAAATTGATACTTGTGTGTGTGTGTGTGTGTGTGTGTGTTTGGTGGGGTGACGTTTGGGATATGGTATACGACAGTTGGTGATCAAATTTAGGTAAGTTCTAGCTTTAAGAATTTCTTGCTTTGGACCTGTCCTATGCTTTGCTGACTAGATCTATAGTGTG…
454	chr01_6_33378550	1	AGAATC	6	6	33378550	33378585	TCGTCTTCTTTGCGATCCTT	59.955	TCGGCAAAGTTTCAAGTCCT	59.853	331	3	ACAATGTGGCATGGCTTAATTCGCTGCCAAAGGACCCTTTTCAGGGTGGTGCAGAGTTGGTCATAGATGGAGACAAGGAGGTAGAGAGTTTGGGAGAAGCTAGGGAAGTGTTCTGTAGCTGCTCGTCTTCTTTGCGATCCTTGAAAATTTATGGGTCCAATTTGAAGAGTGTTGTTTCTGGAGGGTTAGAGCATCTCACTGCTTTGGAGGAGTTACATATTATTGATTGCCCTAATCTGAGTCTATCAGAGAATCAGAATCAGAATCAGAATCAGAATCAGAATCAGAGAGGGATTGACATTGGCATGCCATGGCAACCCTTTCATCACCCCCTCCGCTCCTTGATATTGGAGTCTCTCTGTCAGCTGGTAGATTTGCCTAATTGGATACAATACTTGA…
455	chr01_2_33385353	1	AC	2	6	33385353	33385364	CGACGAAGGGGTCTATATATTTG	58.955	TTTGGGTCTGTTGGTGTTGA	59.976	377	4	TCGTTTATATTGCTCTGATTTACAGCCTTTTTCGACGAAGGGGTCTATATATTTGTTGTAGCCTCGACAAATATGATTTTTCGTCTGATTTGTCAGATTGTAGTCGAAAGATTAACCTTCTCTTTAAACTTGCACAAATCTTTACAAAGAAACAACCTGAACTAAATTAAACACGCAAAAGTTAACTAGAATCAAGCTCACATAGAGATATTTACTAAACTGAAAATATGTAGCTTTATTGAGAACCTAACACACACACACAAAAAAAAAAAAAAAAAACTGAAGAGAAAATAGGGGAAATAACCAAATTTTAGATCAAATTTGGCTATATCCACCCTAAAAAAACCTAATTTTGTAAACCTAATTGAAGTTTCACAAATTAACTCGTTTCAACACCAA…
456	chr01_4_33455431	1	TTTG	4	4	33455431	33455446	TTTTCCCGTTTAACCCTGTG	59.833	AGCCCACGATCAGCATAACT	59.723	278	2	ATCCAAAGGAGGTATAATCACATTAACTATCTTTGTTTGTTTGACTGTTTGAGATGTTTTTTGTTTGACTGTTTGAGATGTTTTTCATGTATGTGTCTAATTTATTGTTGGACAAACTGTAGGCAAGGGCAGGGATAAGGGAGGTCCATTTTTTCCCGTTTAACCCTGTGGATAAGAGGACTGCTTTGACTTACATTGACTCTAACGAAAATTGGCATCGAGCTAGTAAAGGTGCCCCTGAACAGGTATTTTGTTTGTTTGTTTGTTTACATACTAATTAAAGGTGGCCGTGTAAATGGAAGTGCCAACTCGCCATTGTGCTAATATCATTATCCTATATATGTATAGATTATCGATCTTTGTCGCTGCAAGGATGATGTGAAAAAGAAGGTTCATGCT…
457	chr01_3_33459577	1	TGA	3	10	33459577	33459606	TGGCTCCTTGGAAATTTTGT	59.546	TGATACGGCAGAAAACAGTGA	59.332	153	5	ACAAACTCAAGGACACTTAATGAATTTTCTTAGCAAGTTTACAAGAGTCTGTTTATTTATTGATCTTTTGTTTTGTTGTCCTCTCCTTTTTAAGAACAACACAAAAACTTCATGTCTAACTGCAACAGAAATAGCAGCAATAGGTTAATTTCTCTGCTTTTTTACGTTCAATTCTGTGCTGTGTTTGGCTCCTTGGAAATTTTGTATACATTGCAATAAGCAGCCAGCATTTTTGTACCTTTGATACTTTGATGATGATGATGATGATGATGATGATGACGATGATGAACATCAGTTTTACATGTTCTAATTTAATGTCACTGTTTTCTGCCGTATCATTTTTGTAGAATGTTTGTAATTTTTTGTTTACAGTCTTCCTTTAGTTCTTGTTCTAATTGT…
458	chr01_3_33529099	1	AAG	3	6	33529099	33529116	CATTAGCTGGGGCTTTTGAG	59.839	TGCATCCAACAGAAGCAAAT	59.276	314	3	GCAAGCTTATAATGATGTGATTGAAGAGACAGCAACTAAGCTTATGGGAAACAAATCAAAGAACAAGGTTCTGGCATTAGCTGGGGCTTTTGAGACTGTCATTTCTTTGCAGGACACTAAAAAGAGCTGACCATCTGCATCTGCATCTGCATCTGCATCTGCATCATCATCATCATCATCATGCTTATTTCTTCATATATACATACAACATATATCCAGTCGATTTCGATTTGTTGGAGAGTGAAAAGAAAGAAGAAGAAGAAGAAGGGAATGGTTTTATTCTTTGATTAATTTGTCTACTTATTACATTTTTGCCTTTTAATTGTTTTTTTTTTTTTTTTGAGGTTGGAAAATTTGGTAACAGTTTGATTTGCTTCTGTTGGATGCAATGTCATACAA…
459	chr01_3_33652549	1	TTC	3	16	33652549	33652596	CGCGTCCTCTCCTTTCTCTA	59.711	CTGCAAGGAAAACAAAAGCA	59.083	123	4	TTGAACAATAATTAAGAAAACATTAACTACATGATTAGTTGTTTTTAACTACGACATTCAAATTATTTACATCTATTCAATAAAACACATTAAACTCAAATGTTTTTGAACTAAAAAGTACTAATCGCCACGTCCACGTCCCTTCTTTACACCAACACGTCCTCTCCTTCGACGTCCGCGTCCTCTCCTTCGACGTCCGCGTCCTCTCCTTTCTCTACCACGTCCTTGGTTTTCATTGTTGTCAACATTTTCTTCTTCTTCTTCTTCTTCTTCTTCTTCTTCTTCTTCTTCTTCTTCTCCTGCTTTTGTTTTCCTTGCAGAAGTTATTTTTCGCACGACTTCAATTCTAGATGAATCATCTTTGTATTTTTGAATTAATAATATATAAACTAAGTTAAT…
460	chr01_2_33690922	1	TG	2	8	33690922	33690937	AAAGCAACTTAGGGGCTGCT	60.393	TGCATCAAATTTCCGTTTCC	60.817	370	4	AACCCCCTTAAAAAGCAACTTAGGGGCTGCTAAAATTAAGAATTTCTTAACTCCCCCTTAAAACTAAAGGATGTAACAAAACTACCTAATTTCTTTCCAACATATAATATCATGGAAGGATAAATTTGTAACAATGTAACCTTTATCAATACAAATTTCTCTTATTTTTCTACTCACTATTATTGAAATCTGAAATGTGATTACAAAACAAGTTAGAGAAAAAGGAAACATAACAAGTTTTTTTTTTTTTGTGTGTGTGTGTGTGCTTCAACTGGTTTTACCCATATTTTCTATTTATGGAAAGGGATCACAACAGCAATTTAACAACCCCATTTCATCAAAATTATGGGAAAAAACAGGGGGAAACGGAAATTTGATGCACCAATTATTAACTGTAGG…
461	chr01_2_33748164	1	GA	2	6	33748164	33748175	TGGCGGAAGAAAGTTATGGA	60.576	TATTGCGGTGTTGATGTCGT	59.995	159	3	AGCAAATATGATTACTAAAATAATTAACTTATTATCTTCATAATTAATTCCTATTTATATATTTAGTAATTGCTGGAAATGTCTAAGGACATAATTCCTTCATGTAGACATTGTTGTTGTCGTCTCCTTGAACAGGTGTTGAGACCGAGATTGCTATTATGGACTTATGGCGAGTATGAGGATGGTGGGAGTCCACCTTGAAGCTCCTCCCATGGCGGAAGAAAGTTATGGAATTTGTGATTCTTGCAGGAGAGAGAGAGAAAATAGGGAGTGAGAAGCGATGGTTTTGGTTTAGTTCCGGTAAGAAGGTGACGGTTTTGGTTTTAGTTCCGGTCAGAAATGTTGTGCAGCACGACATCAACACCGCAATACACTCTACCATTTCAACACCCACCAAAA…
462	chr01_2_33750598	1	CT	2	6	33750598	33750609	GACGCGTATCATTGGCTTTT	60.103	TTATTGCGACGGAGTTAGGG	60.089	283	2	AACAATGCCCATAACCTTAATTACCTTTTTGACAAGCCCATTAGTAAATCAAAATTTACTACTTATGGTAATAATTAATGGCTGCATACCTATCCAGCCAGTAATAGCTGCATACGCACACAAACGACGCGTATCATTGGCTTTTTTGCTCTACACGCAAAACCCGCAGCAAATCCACAAGCACTCTCTCTCTCTNGTATCATTGGCTTTTTTGCTCTACACGCAAAACCCGCAGCAAATCCACAAGCACTCTCTCTCTCTCATCTTTCAAGTTGATTTTTCATTGAAACACCGTCAAATTTCTGAGATTTCTCTCTCATGACCGACCAAATTGTGATTAAATCATCATCTACGATGATAAATCGCCATCAACCAGTCCTCAATCAAACCCTAACTCCG…
463	chr01_3_33765202	1	CTT	3	32	33765202	33765297	GCTTTCGAGAGGCTTGATTCT	60.11	GTTATGCCTCCCACGTTCAT	59.82	392	5	TGGAGAGTTTTAGGGTTTTTTTCTATGAATTAATACAGCGTAGACTCCTTTTTGGCAGATTATAAGGAAGAAGAAGATGATTTTGATTAATAAGCTGGAAATATTACAGAAAATGTGAAGATATTCAAGCTTTCGAGAGGCTTGATTCTCTCTCAAGTAACACCCTAAAAGCTAAACACATCAATACTCAACATAACTTCCCCTTCTCTGATTTTCTCTATTCATAGAGTTCACTACCTACCTACCTACCTTCTTCTTCTTCTTCTTCTTCTTCTTCTTCTTCTTCTTCTTCTTCTTCTTCTTCTTCTTCTTCTTCTTCTTCTTCTTCTTCTTCTTCTTCTTCTTCAAGCTACTAACAACTTATTATAATGCTACTTCCTAAAGTGCCCCTCCTACTAA…
464	chr01_4_33780971	1	AAAG	4	6	33780971	33780994	GGAAAAGGGGTCTGATTTGG	60.663	GGAGTCCATTCCTGATTCCTC	59.888	396	3	AGACCCTTGAGGAAAAGGGGTCTGATTTGGAGGATTTTTTTACAGATCCAAGAATCCTTTGCTTGAGGTTTACATTCAAAAAAATATTATGTTGCAAATATTTGGCATGGATAGTTTTCTTTGAATATTTGTTCGTAGAAATATGTATGGGAGAGTAAAACTTTTTTTATTATTATTTAAGTACGGAGTAACAAAAAAAAAATGGAGTAACAAAATTTATTCAAGTACGGAGTAACAAAAAAAATAAACAAAGAAAGAAAGAAAGAAAGAAAGGTAGAAAAGGAGAATATAGTTTTGGTCACCAAAATTACAGATTCCAAGTTATCATCACTAAAAAAAAATTCAGCAAATATCTTGAATCAGAAAGAGAGAGAAAAACATGGATGAGGAATCAGGAAT…
465	chr01_4_33826012	1	AAAG	4	5	33826012	33826031	GCGCATCAACTGGATTAAGG	60.606	GCCTGTGCAGTGGTGTGTTA	60.79	379	3	AACTCTGTCAGGCTGTTGCAAGAAACTCATATCTATACTGAAGAAAGTGCAAGATTTCTGCATGGTCATGGGCTAGTTAATCGTCTCTAAGGATTGCAGAAGGGCGCGCATCAACTGGATTAAGGGCAATTAATGTCAAATGTTGATCAATAGAATAGTAACTTCAGTGGGCTATTCTTCTCTATAAGTAGGGTTCTTGTAAGGGGTTGTTGTTGTTGTAGAAATTATATTAGTAGCGCACATGGAAGAAAAGAAAGAAAGAAAGAAAGAACTGTCTTTAACTTTATTTTATGAAATGAAAATGAGGTATTCCTCCAAAATTTATTGTCAGTAGCTAAAAGATTAAGTCCAGCCTCTGCAGAACTGCAAACTGAATCAATTTTTCAACTGGTGAAAGGA…
466	chr01_6_33837238	1	TATGGA	6	4	33837238	33837261	TGATTCGGATTTGGATATGG	58.228	GGATTCGGGTCGGATGTAGT	61.106	229	2	CCAATTTAATCTAATATATTTAATTAAAGCGCATACATTTGTAATTTATTAATTTATTAGAAACTCATTAGATTTTGGTAAATGAGAAATATGATTTCTAATTTATTTTAAAATTAAGAAATACAAGTTCTATGTAAGTAAAGTTAACGTATGATTCGGATTTGGATATGGATATGGATATGGATTTGAATTTGGATATTATATGGATGCAATTTTGGAGTCCAAATTTTAAATGGATTTGGATATGGCTATGGATATGGATATGGATATGGATGCAATTTTGGAGTCCGAATTTTAAATGGATATGGATATGGATGCAATTTTAGAGTCCGAATTTTAAATGGATTGAATTTGGAGTTTACTACATCCGACCCGAATCCGATCCATTGCCATACCTAG…
467	chr01_3_33863362	1	TGT	3	9	33863362	33863388	ACACGCCCTTCTAAGACTCG	59.496	TGGGAGAAATCCAAATCCAA	60.244	285	4	TCGAGGTTTTTGTTTTTGGTGTGAATAAACAGAGTACTCTGTTTCTGATGGAGAAGATGAGGTTGAGGTTGTAGTAGTGCTGCAAAACAAAGCGTCATGTAAATCAAATTCTTCAAGTAAAGTAGTTGATGATGATCTTGAGCTTGATTTTCTCTCTCCTCGAGAAATGACTTTGTCACTCACTTTCTTCTCCATCCATTTCTCCACCAAACACGCCCTTCTAAGACTCGACATTTTCTCATCCTCCAGTGTTGTTGTTGTTGTTGTTGTTGTTGTTGACGATCCTCTGTTTTTCGTGTCGGTTGCCCGTTTGAAGAAATCTTCATCTGGGTGTGTTTTTGTGAGACGGTCTGATACAAGATTTTGGGACGTTTTTGAACGGTGGGTTTTCAGGGGTTT…
468	chr01_6_33953881	1	CCTTTC	6	5	33953881	33953910	ATCTGGGTCCCTTGTGAATG	59.779	TGATCCTAAATGCGATGTGG	59.499	221	7	GCAAATGACTCGTATTTATATTCCTTAGCAGTGCATTGGTATACCAATACCACACTAGTCTCAGTACCAATATCAAATTAATAGGTACAATAAAACTCACTTGCGTCCATTGTTAACACGAGCTACTTGAGAATTAGAATTACTCGTGTAGCAACCCTGCCTTCATGTTTAAGTTAGCTAAGCTAGTAACTAGAGAACAAACGCATCTGGGTCCCTTGTGAATGAAATACTGAAAAAAGCTTATCTTTTCCTTTCCCTTTCCCTTTCCCTTTCCCTTTCTTTTCACTCAATTATGATCCAAGCTTAGACAGTAAATGATTACGTAGCATCGTGACATCATCAACAAAAAATAAACATGCGTCATGTAGGGTAGAACTAATTACATTCATATCCACACAC…
469	chr01_3_34009078	1	TTC	3	7	34009078	34009098	GGGTATGTTTGATCTGCCTCA	59.947	AAAGCCCCAGATTCAGAGAAC	59.705	339	7	GGTGCAATAATAAAAAAAAGTGGAGGAAGTATGAGATTATTCGTATTTAAGGTTCTTTGATTTGGGCATGCAAATTTTTTGATGATGTGTGTGGTGAAGATGATAACGAAATCGATGTTTAGTTTCATGTGGGTATGTTTGATCTGCCTCATCGGATGTTTTAATCATCTGGGTATTTAGTGTTTCATCGATTTGAGTATATTTCAAGTTTTGATTACAATATTTTATTATTACTCCGTATTAATTTTTTTCTTCTTCTTCTTCTTCTTCGATTCAGCTCAATTTGTATTTATTTTAAGATACAAGTGGATAGTAGCAGAACTTCACAATTAGATTGGATTGGGACTAACTATTTCTTGCATTTATCTTGGCTAAGCATTGATTTCTTCTAATTATAAT…
470	chr01_6_34015490	1	AGCATC	6	5	34015490	34015519	AACCACCATATCGGCAACTC	59.82	ACGGTCTTCTCGTTTGCAGT	59.914	328	5	AGTGCCATTTATAAGGCGAGTATAACCACCATATCGGCAACTCAAATCTACGTCTATAAACAAGGAAGAATCATACGGAACAACAACCACAGGTTTCGAAAGCTCCATCTCAAAATCCTTACCTATCTTTTCTAAAGGATTTCCCAAAGTCCTCTCAAAAAGTACACTCCTGAAATATAATCTTTCATAAGATGTTTTGTCACCATACTTTTTATAGCGAGCAACGATACTCCCATGAAGTTTGCTACAAGCATCAGCATCAGCATCAGCATCAGCATCAGCAAAATGTTGATGATCCTTGAAAAGGAAACCAACTTTAAGTACACAGTGAACTGCAAACGAGAAGACCGTGTAATGAACAGATGCAAAGCAATGATGATTTGCACCTTTAATAACAGA…
471	chr01_3_34475196	1	TTG	3	9	34475196	34475222	ACCACAATGACGATCACGAA	59.967	TGAGCTTCACAAAGGTGCAT	59.445	324	2	AGCATGCGTCTTAAAACAATCCCCACAAAGCCAAATCCCCATACGACGACAGGTCGACTCAGCCTCAGAGAAAATAGCCAAGTCAGTGGTTAGAGAGTGACGTGCGACTGATTGTGCAGCAGCATTACCACAATGACGATCACGAAGATGAGTGATCAAAGAGCTCCTAGTAAGCCCATTCCCCCCGCCATCTTGACACCCATCTTGACGATCACGTAGATGAGTGATCAAAGAGAAGTTTTATTATTATTGTTGTTGTTGTTGTTGTTGTTGTTGAAAGTGGCGCTTTTCAAGCGCATTATATGGCCTGATCACATTTGTGAAATTCACAAAGGTGGTACAGAAAAAGCTATCACATTTTTAAAATTCACAAAGGTGACACTGAAAAAGCGCCACCTT…
472	chr01_5_34614521	1	TGTGT	5	4	34614521	34614540	TCTGGACCAAGTTCCATTCC	59.903	CTTCTTTGCAAGCTGTGCTG	59.928	280	2	CGTCATCAATGGAAAATATTGACATTGCTGCTGGAACTTCCACCCACCGCATTTCCTTATCCGATGATGCTGATAATCTGGACCAAGTTCCATTCCGTAGTATGCTTGATATTGAAGCCAAAGACTCAGACTTTTCTTTTGTTGGTGGTCCTCCAAGAAGGGATCACACTCACTCACCTGTAAGTACTCTGTTGATTATACAAATAATAAACCAGTAAAACCAGTCATTGTAATTGTAATTGATTTCTGTGTGTTGTGTTGTGTTGTGTTGCAGAATGATCTTGAGGCAGAAATGAGACGTCTAAGGCTTGAGTTGAAGCAAACTATGGATATGTACAGCACAGCTTGCAAAGAAGCAATCACAGCAAAGCAGAAGGTGATAGTTAGCCCTGTGTCCTT…
473	chr01_6_34633599	1	GATGAA	6	5	34633599	34633628	GGCGAAGTTTCAATTTCCAG	59.685	TCAGTACCCAACACGACCAA	60.001	293	4	AAATAATATTTCAGCTTTTATTTTATTTTATTTTATAATATCGACCGTTACTTTTACCGAACACTCATATTCGTTACACGCTACTTAGATGATAATGATGTTTTCGAACAATTTGGCGAAGTTTCAATTTCCAGTGGCGGCTCTGGTGCCTCTGCTACGGTTGATTATTTAGCGCTAAGATACGCCGTGTTTGCTGCAGTTAGGATTGACCTCCTTGATAGCAATGCAGATGAAGTGTACGACAAACCGGATGAAGATGAAGATGAAGATGAAGATGAAGTATTGGAGGTATATGGCAAAGTCACTGCTAATTTTAGTCTGTATAGTACTGAAGAAGTTCATCGGGTTAGTCTTTTCGACTGCTCTGATGAATCAAATATGATGGAATTGGTCGTGTTG…
474	chr01_2_34762979	1	AG	2	7	34762979	34762992	ATTTGCGACTTCCCATTTTG	59.938	TGCCTTTCTTTTGCAGGACT	59.993	297	3	ACTCATCATTTCATCAAACATTTTGGAAAAGAATGCCCAAAAATTTGCGACTTCCCATTTTGGTTAGCTGAGAAAAACACCATTAAATACAGACATCGATACAGTAACATACGGAGTGGAGTATTTACATGTACGTTGTTTGACACGTCCATTGCCATACCAGTCTTGAGCTTCACACGACATAAATAAAAACAATACTTCCCATTTTCAGAGGAGAGAGAAAATCACAACTACCAGAGAGAAAGAGAAAGAGAGAGAGAGAGATGTGGGAAGCAGTGCTTCTAACGTTAGCGGCAACGGCCGGCAACAACATCGGCAAAGTCCTGCAAAAGAAAGGCACCCTCATTTTACCCCCTCTTTCTTTCAAGCTCAAGGTTTATATTCTGCTCTTCCCTCTTC…
475	chr01_3_34770805	1	AAC	3	5	34770805	34770819	GAGCTTCAGTGGGAAGCAAC	59.997	AAGGGCATCAGCAGATCAAG	60.362	171	2	ATCTACTAATGTTGATGTGTCCATTTGCAGGTTACTTATAATATTGGGGGTGATTATGTTGGTGAGCTCAACAAGGTTAGTGCGTTTCGTTCCATGGTCAGTGAAGCGTACTGGGCGAGGTGGGTTGGAGAAGAGCTTCAGTGGGAAGCAACCCGGGTTAGTACGAACGAGGGATCCAAACCCTAGTGCCGTAATTCATACTAACACTTTGCATCATTTGTTAACTTCCCCAACAAAGGAGAAGCCATGAACAACAACAACAACACAGGAACTTCTGTACATTCTTGATCTGCTGATGCCCTTTTTAGCAGAATGTTAGTGTTAGTCTTGACCGGTACGGTACGAGTATGTGTTCCCCGGCATGTATTTTCATATTCCTTTTTGCTGTAAAACTGTAAA…
476	chr01_3_34801282	1	GTT	3	10	34801282	34801311	AGTTGATGCCAAATGCTGCT	60.807	CCACCTTCACAACGAAGACA	59.72	134	6	CTTAAGAATCTGTCTAAATGGCTCTTGTAGGAATGGGACTAATAGGCCTAATATGATTGAAAATGATCCAGAGAGGTCCATTTTTAGTGTGGTAGTGGAATATATATGCTGGTTTATAAAATCAGAGACTTCATTAGTTTTTGGTTGATCGTTTGGTTTTGATAGGCCAAAGTTGATGCCAAATGCTGCTTGTCCTATAATGTCAGTTGCTAACTTGAGGGAAAAGTTTGAGAAGATAACATCTTCGTCGTTGTTGTTGTTGTTGTTGTTGTTGTTGTTGTCGTTGTCTTCGTTGTGAAGGTGGAAATTGAGATTTTGTGTTGCTGATTCTATGAATGATTGCATTGTGGGTAGTAAACTAGCTAAATGAGAAGGTTGGTACATTGAGATTATTGTGTT…
477	chr01_5_34804389	1	AATAC	5	4	34804389	34804408	TCCTGTCTCCCTTCTGCAAT	59.803	CCTGGCCCTCATTATTGGTA	59.778	136	2	TCTCTCATGTCTGCAAAACAGAAATCAGCCTCCTAGTTTCTGATAGACAATCACCATGGTTCCCTTGATCAATCTGACTATCCTCTGTCATAGGATTGCCCTGCACAAATAATAGAATCAGATTGCTGCAAAATATTACTCAAATCAATCTTAGTTTTAATAGTAAACCAATTCTTAAAAATACACAAAACAAACTCTCAATCCATCATTTACGGCTCCTTGCGTCCTCCTGTCTCCCTTCTGCAATATAATACAATACAATACAATACAAATCAAGCATATTGTAAGAATGAGTTAAAACTACTACTTCTAACAAACCAACATACAAAAACAAGCTCTAACATACCAATAATGAGGGCCAGGATCACACCTATCGAGCCTAACGTAGCAAGGAACCAT…
478	chr01_3_34823565	1	ATC	3	14	34823565	34823606	TCCTCATTTTCCCTCACTCG	60.187	CAGCAAGATGTACGGCTGAA	60.011	307	7	CCCCCCCCNNNNNNNNNNNNNNNNNNNNNNNNNNNNNNNNNNNNNNNNNNNNNNNNNNNNNNNNCCCCCCCCCCCCCCCCATAAAAATGAAATTTATATATAAAACCCTCCCTTCCTACCAATTTACATCTTCCTACTCTTTCCTCATTTTCCCTCACTCGTTGACATCAACTACACTCTCTCTCCACCACCCAACTCCAAACTAACTTACTCATCTTTCTCTCTCATCATTTTCTCTCTCCTCCCTAAATCATCATCATCATCATCATCATCATCATCATCATCATCATCATATCATGCAAGGAGTTCAACACCAGGTCAGGCTACAATTGAATACGTCAGGGAACACTTCACCTCTAGCAATCGACGTCTCAGAATCAGCGGAGGTAAGGATCCAAC…
479	chr01_5_34856446	1	TTTCC	5	4	34856446	34856465	GGAAAGGAAATGAGGGGAAA	60.237	ATGGCTTTGTTTGGTTGAGG	59.971	248	2	GGTTTAATATTATATAGGCCCTATTTGGTTCATTATTAGTAAAAGGAAAGGAAGAGAAAGGAAGAGAAAAGAAAAGAAAGGAAAAGAAAGGGAAGACATTTTATTTTCCTATGTTTGGTTTAAGGAAAGGAAATGAGGGGAAAAGAAAGGAAATGTAAATGACAGCTTTTAATTTTCCCTTTCCTCTCAAATTCCTCCAATTTTGGGAGGAAAGGAAATTGAAATTTTTGTAAAGGATCTTCCCTATCATTTCCTTTCCTTTCCTTTCCCATCAAATCATATGTCATTTATCTAACCAAACATGCGAACATAAAATAATCATTTCCTTTCATTTCTTTTCCTCCCAAATCCCCTCAACCAAACAAAGCCATAGTGTTTCATGCCACAAAATGCCTTAAT…
480	chr01_6_34864700	1	AAAAAC	6	4	34864700	34864723	AACAACGACGCCGCTAAAT	60.652	GTCCCGGAGGAGTCTAAAGG	60.067	374	2	TAGGTATCTGAAAAGTTTAAAGAAACATGCAACTAAGTCTATAAAAATGGAGTACATTACTAATATATCTTATGCCAATTACAAAACAACGACGCCGCTAAATTTTTGTGCTTTGTAAAAGCAAAATCATGAATCATTATACAATTAACAAAATAAAAAAGAAAATGATGAGGAAAAAACGACTAACAAAAGGAAAATAAAAAAAACATGAATAATTTAGTGCATCAACAAAGGACAATTAAAAGACGGAAAAACAAAAACAAAAACAAAAACCATATTCTAAAGTCTTTTCACTATTTGATCAAGCAACCACAAAGTTAGGTGTATACTTCATTGTCTTTACTATTAGTTAATTAATTACTACATTGTCTTTACTACATTGATTAGCTCAAGTGCAAT…
481	chr01_6_34885458	1	ACGGCA	6	4	34885458	34885481	AGCTGGAGCAGATGGTGAGT	60.017	GCAAGATGCTGAAGATGACG	59.552	319	6	AATGAGTGTGATGACGAGGTTAATATTTGGTAAGAGATATGAAGGATTGCAAGCCAGGAAGCTGGAGCAGATGGTGAGTACCTTTTTCGGATTCGCAAATGTTGTTCATATCGGAGATTTTGTTCCGTACCTGAGGTGGTTAGACTGGACAAAAGAGAGGAGGTTACATAAGTTTAAACAAGGTAGGGATGGACTTATATATGAGAGAGTTGATTGAGGAATACATTAAAGACATTCAGGAGCTGAAAGACGGCAACGGCAACGGCAACGGCAACAGCAACGGTGGAGATACGGTGAAACCCTTGGTCAAAGTGTTGTTGGAGCTGCAACAATCTCAACCAGACTATTATAAAGATGACGTCATCTTCAGCATCTTGCTGGTACAGTACTCCATATTAC…
482	chr01_3_34903382	1	GTA	3	8	34903382	34903405	TAAGAGCCCCTTTCGATTCA	59.778	ATTGAACCGCCACACTAACC	59.859	314	4	TTGAAAGATGTTGAGAAAGTTATTAATAGATAAATATGGTTAATTGTTGTTTATTTGACTATTAAACAACTACTCCATATATATTTCAACTATTAAGTTTTCACCTATAATATATATAAGCACTTTAAATAAAATTTGAGAAAAAAAAATCTTGATTATACTTATTCGTACGTAGAATCTTATGATTTTACAATTTGATTTTAAGAGCCCCTTTCGATTCAAAGTAGAATCTTGATTTTAATAACCTTGGTAGTAGTAGTAGTAGTAGTAGTAATAATAATAATAATAAACGTTCGTTTCCTCTCGAAATGGGCGATTAGGGCACCGGGTTAGTTTCGAATTCACGGCCAGCAGAGGGGGTTTCTCCGGCCATCAGGCCGGCCGCGGTGGTTTCGTCAG…
483	chr01_2_34914244	1	GA	2	7	34914244	34914257	CCTTCAATGGGAATTTGATG	57.86	CCCCATTTATTTCAACCCAGT	59.932	283	5	CTTGATGTACCTTCAATGGGAATTTGATGTACCTGCGACAGTTAGTTGATGTATTTATTTTCAATGTATCTTATATTTATTCTCAATGTATCTCATATTATTTATCAATGTATTTATAATATATTGTTGATGTATCTTGGACTCAACGTATCTTGATCAGCTGTATTTCCAATGAATTCGCAATTTTTACATACTTGATGATGGAGATGAAAATGGAAGATAGGGAAAGAGGGGTAAAACTTAAGGTATGAGAGAGAGAGAGATCCTGCCAACTGGGTTGAAATAAATGGGGAGGGGGGGCGTTGGTTTGGTCGGTTACAAAGAGAGATTTCTCAATGTATTTTTAGTATACTTTTTTAACGCACGCGCGATGATTGATTGAAGTTACGATCGTTAGAT…
484	chr01_4_35402586	1	AATC	4	4	35402586	35402601	TTAAATGCCACGCAACAGTC	59.735	CGGTGTCGGTAGCTGTTTATG	60.56	326	3	TTTACATGTTAATCATAATTAAACACAAATCTTAAATGCCACGCAACAGTCTTTTGTTTCTTTTTTCTAGGCATTGGATCATAATCATGCTTAGTAAACAAACATTTGGAAATTCATGTAGAAGTTAACACAATAAACACCAATACCTACCACAAGACAACTCCACAAGACTTAAAACACACATAAACAAATGCTGGAAAGTAACAACATCAACAAAACTTTGAAACTTTATTAATTACTTAATTAATTAATCAATCAATCAATCAGTTACATAATACAACTCACAATTTAGAGCTAAATCTGGGTAAGTAACAAGAGCTGGCTTATCTTGATCACCATAAACAGCTACCGACACCGGACCCGAACCCGTTTTAACATAATATTCCTGAACAAATTACA…
485	chr01_3_35402768	1	AAC	3	6	35402768	35402785	CCCGAACCCGTTTTAACATA	59.693	GGGGACCAAAATGGATGATT	60.757	202	4	ATAAACAAATGCTGGAAAGTAACAACATCAACAAAACTTTGAAACTTTATTAATTACTTAATTAATTAATCAATCAATCAATCAGTTACATAATACAACTCACAATTTAGAGCTAAATCTGGGTAAGTAACAAGAGCTGGCTTATCTTGATCACCATAAACAGCTACCGACACCGGACCCGAACCCGTTTTAACATAATATTCCTGAACAAATTACAACATTAAACACTTACGCAATGCACTTAACAATAACAACAACAACAACAACAATAATCAAAAATTCATGAAACAAACATTAAAAATGAATCATTTTGTTCCAAATGTAGAAACTATTTGAATTTCTGTCCTAAGATGCAATATAATCATCCATTTTGGTCCCCCACAAAAACTTAAAAAATCC…
486	chr01_3_35425305	1	CCT	3	5	35425305	35425319	ACCACACCACCACTCTCCA	59.984	TTTCTGGAACGTGGGTAAGC	60.11	323	3	ACCACACCACCACTCTCCAGCCACCGCACCACCCCCTAGTAAATCCCCGCCCTCAAAAAGACCCCGGTGAACGGCTGCTTGCCGCCCAGACTCGACCGGAAACACCCCTCTGCTTTCCCCTGTTCGCGCGACCACCCTTCCCCCTTCTTGTTGTTTCGCCGGCACAAACCACACCACCACCGCCGCCTCTCCGGCGCGGTTCCGTGATGCGGCGCCGAACCACTTGAGCCCAACCGCCCAGCCACCCAGCCTCCTCCTCCTCCTTCTTCCTCTTCCGTCGTGCACTCGTGCGGCCTGCTGCTTGCTTACCCACGTTCCAGAAACAAAGTTCCACTTGGGAACTTTTGTTATCTTATTTCAAGTCAGCCAACACCAAAGTCCAAGCCCAATATCCATTTT…
487	chr01_2_35425478	1	AC	2	6	35425478	35425489	AGCCAACACCAAAGTCCAAG	60.149	TTCGATGGATCGTTCATCCT	60.426	304	3	CCACCACCGCCGCCTCTCCGGCGCGGTTCCGTGATGCGGCGCCGAACCACTTGAGCCCAACCGCCCAGCCACCCAGCCTCCTCCTCCTCCTTCTTCCTCTTCCGTCGTGCACTCGTGCGGCCTGCTGCTTGCTTACCCACGTTCCAGAAACAAAGTTCCACTTGGGAACTTTTGTTATCTTATTTCAAGTCAGCCAACACCAAAGTCCAAGCCCAATATCCATTTTTGGTAAAGCTCTACCTACTTTGGACACACACACACCTATTTTTGTATTAATGTTATTTCTTATAAATAAATAAATCATTACTTTTACATTGTTATATTTCAAATTAATAACTTAGAAATTATTTTGACTTAAGATTTAATAAATTTTCATGTATTGATTTTATGGAAATATTA…
488	chr01_2_35580684	1	GA	2	6	35580684	35580695	GGCGATTTGAGGAGAGTGAG	59.95	AGGAAAGACCGCATTGTTTG	60.11	325	3	AAGATCAGAATGGCCGGGGTGGATCTTGCGGTGGCCTAGAACCTACAACCATTGAAGTGGAGAGGAAGGCGGCGATTTGAGGAGAGTGAGAAGCGGCGAGGATGACCGACGGCGGCGGAGATTTGTGGAGAGTGAGAAGCGGCGCGGATGACCGACGGCGGCGGAGATTTGTGGAGAGTGCGAAGCTGCGAGGATGACCGACAGCGGCGGAGATTTTTAGGAGAGGGAAGGACGGAGAGGTTGAGGGAGGAGAGAGAGAGAGCAGAAATCAGGATTGAAAATGAAATGAAATGAAAAATAATGAAAAATATGTATTTATATTTATTTATTTAAAAATTCTCAGCTGACATCAGCGCCTAGTTGGCATCTTGATTGCAAACAATGCGGTCTTTCCTGTGA…
489	chr01_4_35590167	1	AGGG	4	5	35590167	35590186	GGGTTTGCAGGACAAAACAA	60.904	TCCCTCATCACCATTTCCTC	59.862	198	2	GGGTCGCGCAGCGCCGACGAGAGGGAAGTGTAGATCTGGCGAGAGGGGAGTGCTCCGGCGACTATGGTGCGAGCAAGAGGGGAGTGTTGTGAGGCATCTCCATTCGGGTTTGCAGGACAAAACAAAGTTTGGCTGAAGAAGGTGGGCGGCGAGAAAGATGTGGTGGGTGGCGAGAAGAAGGTTGAATAAACCCGACCGGAGTTCGGGTGAGGTGGTGCCGGCGCAACTGCTAGGGCTGCCATAAGAAGAAGGGAGGGAGGGAGGGAGGGAAAGAGCAGAGAAGGAGGAAATGGTGATGAGGGAGGGGGGTGAATTTGATTTTAAAGGGTAGGATTGACTTTCACGCAAAAAATTGGGGCGTTTTAACGGATTAGGGTGTCGAATAGAAACCCCCTTCCT…
490	chr01_6_35645316	1	GGCAAG	6	4	35645316	35645339	CTCCAGCAGCCATAAAGGTC	59.836	GAGGATGTCGGCTTCATGTT	60.081	115	3	CGACAGATAGACACTTGGTTTTAACGTTAATTCCTAAAATAATAAGGAGTATCTTTTAGAAAAATATATTCCAGTGTACGTTAATATTAAAATAAAACTATGCAGGTAAAGAAAAGGACCTCGGATGGAGGAGAACATGGATCACATGTAATGGAATATGGTAATACCGACTTTAGTAAGGAACACCTTTCATCGTACATTGGATCATCAACCCTTGTCTCCAGCAGCCATAAAGGTCACAACAAAGGCGGCAAGGGCAAGGGCAAGGGCAAGGGCAATAAGCACAACCCGATCTCTTCGACTCCTGTTGAACAACATGAAGCCGACATCCTCTACTTAAAGCGAAAGGTTCGTTTGTACTACCTTCAATTAGTCCCTTTATTTCCATAATTTAGTATT…
491	chr01_5_35646963	1	ATTAG	5	6	35646963	35646992	TCATTGGCCGAAACCAATAG	60.827	GTTGCACTCCATCATTGCAC	60.128	279	2	TTTATTTTGGATGAATTTTATTTTAGATTTATTTTTTAATTATTAGAGTGTTTGTTTTTGTATGGAGTTGTATATATTAATAATTAATTAATTAAAATATCTACGTGACACCTAATAATTATCTACATGACACACGATTTTTTTAATTCAAAAATAAATTAGAAATCTTATTTTTCATTGGCCGAAACCAATAGTAATCCTAGGTGGCGCTCTAATATTTCAGCAAATATGCCTCCTTTATATATGTATATTAGATTAGATTAGATTAGATTAGATTAGATTGTTCATTAATAATTCTACAAGAATTATAATATTACTCGTAAAATTAAGTTTCTAAATAGTATATTAATTGTATGTAGGTTGAGACTTATAAGACACATTGTGGAGTCCTCTCTACCT…
492	chr01_4_35750650	1	AATG	4	4	35750650	35750665	GTACGGCTTTTGCAACGAAG	60.802	GTTAGGCACTTGGGGAATGA	59.933	268	2	GGAAGGGAACAAGTTTAACAACTCAGAATATTTCTACATATATAAAGTATAGGAAACAAGTGTCGGTTAAGTGTAATTCGTATAAAAATTGGAAAGGCAATACACGACTCATCGACTCATGCAGATTAAGCTCACTCGATAGCCACATGACATCTAGGCTTATTTAGGAGTACGGCTTTTGCAACGAAGCACAACCAAATATCACTACAATCAGCACACCATTATTGAAAAAGATGTTAATTGTAAGAAAATGAATGAATGAATGGTAAATAAAAGACTCCTATTAGCCAACTACAGAACAAGCAAAACTAATACTATTAGCCAACTACGAAACTAGCACAATTAATCCTATTAGCCAATTACAGAATTGCACTTGTTCCTATTAGCTAACTACAAAAC…
493	chr01_4_35773233	1	ACAT	4	4	35773233	35773248	ATCGGACCATACCGAGTGTC	59.81	TTTTCATGCAATGGCACAAC	60.51	388	2	AAAAGAATATTCCATAAAGGAAGGGTAATATCGGACCATACCGAGTGTCGGGCCATACCGACGGAATTCCAGCGCATAAATTAAATGAAACAACGTCTTGTATCATTAGTAGGAGATTGAAGCTTTCCGGCAAGTCTCCCCCCATTGTTCATACTCAAGGTATATACGTTCCAAGAGTTTTGAAGCTTGTTCTGGTTGCACTTTACGTTCATTAATATTTTATTTAAGGTGAACTCGAGACTCGAACACACATACATACATACATACAATTAATAAACGACAACCAAAACAATTTCATTTTAATCCTTTAGGACTTGTGATCAATAAATTAAGACGTAGTGAAATTATTACCAAGTTCCTTCTCACAAAAGGTGAGATTCCACATCATGACATGAGGGT…
494	chr01_2_35774484	1	AC	2	12	35774484	35774507	CGGTGTTCATAACCGATTCC	60.192	CTGTTGCAGGTGTTGCTGTT	59.946	382	5	AATCTGAAAATTCATACTTTAATAATTAAAATACGCCTCATGAATCAAAACATATAAATCCTCATAATACGGTGTTCATAACCGATTCCCAGCATTTTAGTTATTCAAAACAATAATAATAATGTAATTTGAAATACGAAATTGAAATAAAATAGATTAAGGAAAATAGGATTATACCAATCCGGCCTATAGCACGGAACAACAACGAATTAATTGTGATTGGGCGAAAGAATTAAATAACGAACAAGAACACACACACACACACACACACACGCAATCGTGTGTGCGCGCGCGGCAGAGGGGCGACGAGCAGGGGCACAGCGCGCGCTGGGCGCGAGGGCTGACGCGAGGGCTGGCGAGAGAGAGAGAGCGGGGGCGAGGGATGAGAGCAAGGGGCGT…
495	chr01_5_35799356	1	GCCCG	5	4	35799356	35799375	CGACATAACGGGCTGATTTT	59.96	ACAACAACAAGCAAGCAACG	59.951	296	3	AAACTCCAAAACTTACTGCATCAAATAGTTGCTTTATAAATTTGGTCCGGCCCGAAAATTTTATTTTTTTGGGCGGGATTGGGAAACACAAAAATACACTTTTTAGTTATAAATTTGGTCCGGCCCGAAAATGGCCCGAAAAGCCCGGTATTTTAGGCCCGAAAATAGCGGGTTTGGGCACGAAAATTTGGCCCGAATCTTGGCCCGACCCGGCCCGACCCGACATAACGGGCTGATTTTTATGCCCAAGCCCGGCCCGGCCCGGCCCGCCGTTTGATCAGGTCTAATGTGCGTGCACACAGACCTGAAACTGTTGTTCTGTTGTTGCTCATGTATTACTACAGTTTGCTTGCTCGTGTGGGGTTGCTGTTGTTCTACAAGGCTCGTGCAGTGGGGCTG…
496	chr01_3_35838756	1	TTG	3	6	35838756	35838773	GTTGAAAAGCTTGGGATTGG	59.546	AGGAGTTTCCCACCACCTTC	60.349	396	4	CCCATATTCGAAAGTGTGGTGTAGTTAGGCAACAATGACATAGGAGAAGTAGGTGTACTACATTGTGCCAACAATGTTGAAAAGCTTGGGATTGGAACATAGAATTGATTATAAAGATTTTGATTAAGATTATGATTATGATCATGATTAAAGCTATGATTTGGAGTTGAAGAAGAGGAAGAAGGTTGGTAAATGTTGGGATTATGAATGAAAGGGGCTTCAATTTTAGGGACATTAAATTTGTTAATATTGTTGTTGTTGTTGTTGTTTGCACCAAAGAGCTTCTTCTTGAGCTTAGTGTTCCAATGATTCTTCACATCATTATCTGTCCTTCCTGGTAGATTGGCAGCTATCACTGACCACCTACCCAAAATCAAATCATTTAACCCATCATTATTA…
497	chr01_4_35875448	1	TGGG	4	5	35875448	35875467	CATTCATGTGTGGCAGTGTG	59.568	CGGTGAGATTGTGATTGGTG	59.96	155	4	TAGAATATTAAATTTTTATAATATTTTCGAATATGAAATTAAAAATACTAATGTCCAAACATTTATATTAACAAACATAAAAATGCAAACTGTCCTTATTATTTCAAAATGGATGGAGTATTTTGTAGTGACTAGGTTAAAAGAATGAGTTGTCCGTCAGACACAAAATCATTCATGTGTGGCAGTGTGCTTTTGCTTCCTAGTGATAAGTTAAGGGGCTGTTTGGCTGGAGGGAAATGGGTATAAGTATGGGTGGGTGGGTGGGTGGGTGACAAAAAAAAAGATATTTTATTTTGATGAGGCTCACCAATCACAATCTCACCGTTCGTACAAGTTACAATGATGTGGACGGTGAGAGATCAAGGCAGAATGTGAGGAAGATCTCTTCTACAAAATATC…
498	chr01_3_36005002	1	AAG	3	6	36005002	36005019	TGGAGGCGGTTAAGAATTTG	60.067	TTCCACGTACACCCCTCTCT	59.574	223	3	GGAGTGGCGATAACGAGGGATATGACGGTGGCGGTTAAGGTGAGGCCTGAGAGGACTAAGAGGACGGTACCGAGGGTGGAGGCGGTTAAGAATTTGACGGCTTGGCGGGTGGTTGGGCTTATAGGGTGGCGTTTGTGTTGCATTTGTTGTTCATAGGATGACATGTTGGTTTGCATTGTTGATCAATGTATAATGTAATTAATGGTTTAATTTTTTTAATTTTTGGTGAGAGTGGAGACGAAGAAGAACAAGAAGAAGAAGAAGAAGGATATATTGTAAAGAGAGGGGTGTACGTGGAAGAGGGTTAAAAGATGGGAAGAGGTGAGTATGTTTGGTAAGGAATGGCAAGTGTTTGTTTGCATGTATGGAAATTTGTGGTTGTTTGACATGTGGAGAACT…
499	chr01_5_36056972	1	ATCAA	5	4	36056972	36056991	TGACTCCTGGTCAGTGCAAC	59.872	TGATGGAGAAAAGTGGGAAA	58.117	320	2	CAAGCCTTGGTTATCGGTATATACGATGAGCCTGTGACTCCTGGTCAGTGCAACATCATTGTTGAAAAGCTGGGTGATTATCTCATTGAGCAGGGTCTCTAAATAGCTTGGTAAGTTCAGTCCTTGTTGCTTCAAAATTTGCTCACTTTTCTATGTTGTATTTACCGCTGAATAAAATGTGAAAAGACGAGGCTTCAATTACCCTTTTATTGAAAACACTCCCTTCTCTCCAATATAGAGTTCCTTATCATCAAATCAAATCAAATCAAATCAGAGCGTTTCAAAAAGAAATCTCTCCTTTATATTCAAGTAAAAGACTATAATTTACAAATTATTTCCCACTTTTCTCCATCACATCTCACTCTTTTACTTTCTCTCTTCACTCACTTCAATAATTTT…
500	chr01_2_36140353	1	GT	2	6	36140353	36140364	AACGATGACATGGACCAACA	59.812	GATTCATTCCACTCCCCATC	59.145	167	2	CTAAATTTTTTATCCCTTACAATTAATGCGTAATTAATAAATCTTGAACGTATTCATTTATCAATCATACTTGCATGGATCTGGTCCACGCTATAATTAACTTAGACTGTGATATTTTAGGTGTTTTATAACATTTAACGATGACATGGACCAACACTGTTCGTGTTCGTAATACATGCGAGGCCATAATTTAAATTTTCGTGTCAATTACAATTTGGTTGTTGACTTAAAAATAACTTCGCTTAGGCGGTGTGTGTGTGTTGGGGTTGGGGTTGGGGTTGGGGATGGGGAGTGGAATGAATCACACGGTACATCAAGCTACAAATTAAAGTTGGATATAATTCAAATGCTACCATTGGAATTTATTCTCCAAGAACACTTAGTTGGCGTGGCTTTGGT…
501	chr01_6_36167739	1	TACTGC	6	5	36167739	36167768	AAAGTGGCAGCTATGAGCAA	58.677	CATCTGCTTTGTAATGGACGAA	60.131	198	4	CCCATAGTAGGAAATTTCATAGCTACACTGGTAAAATCCTGTTTTTGTGCATAAATAAGGAGCCATGATAATAAAGTTGACAATTTAGAAATCCCAAATCATGAATCATAACTTATGTACCCAGTGATCATACACGTTCATAAGCTGTACGTGTACCTGATTTATAAAGTGGCAGCTATGAGCAATCTAATCATATCGTAGCCAAAAGGAAAGCAGCAGTATTGCTATAGTTTTTTGAGAAGCCGGTGGTACTGCTACTGCTACTGCTACTGCTACTGCTATATTAACACCAGAATAATCCATTGATCATTAACAATTATCATGACTTGGAAGATTTTTCTTTCGTCCATTACAAAGCAGATGTAAATTTACAGTCAATGGTACTACGGTTGAAGTATA…
502	chr01_5_36174578	1	AACCA	5	4	36174578	36174597	CGGCCCAATTTCAACTAGAC	59.569	AGTGACAAGGGAAGCAATGG	60.111	177	2	ATTAGAGGATGTAATTGCTTCGGATTTTTACATGATTAATAATAATACTTAACGATACTGCCAGTTTTTCCTATAAACACAAATAAAAAAAGCCAAAAAAATATTTAAGAGAGATTTTTTTTTTAAACGCATAAAAGACTAAACCATATTACTAGTGAGTAGTGGCTTATGCCAAATACTTATTCTTTACAAAAGTGGTACTATTACCAAAAACTTCCGGCCCAATTTCAACTAGACATACATTAACCCAACCAAACCAAACCAAACCAAAATAAACCCAAAATAATGTTGTAGCCCTCATTTCACCACCCAATATTTGACAAACAAACCAGAAGATACTGCCAGCCCTCAACACCTAACCTGATCCGTCTTCCCCATTGCTTCCCTTGTCACTCAACT…
503	chr01_3_36267210	1	GTT	3	6	36267210	36267227	TTGCTTCCATATAACCCAGCTT	59.99	TCACCAATCAAAGGTTCAAGG	59.956	260	3	CTAAATTAGCAATACTTATTTTCATTTATCTTATGAGACGATCTAAACGTTAAAACTCGGATGATTTTCTTAGGTTATAATTGTTTTTTTTTTTAAAGGATTCTAATTAGGCTATAATTGCTTCCATATAACCCAGCTTGAAGAAAGAAAATTAACAAAAATAAATAAATTAATGTGGTTAATTATAAGGGGCCTTATTTTTTAATAGTCAAAGATTAAAAGATGAGTTTTCTCTCTTTTTTTTTTTTGGTTGTTGTTGTTGTTGTTGAAAGAATTCAAAGATGAGTTTTTGAAATTGCGTTGAATGATAAAAATGTTAACTTGGGTCTATCGGTGAAAAAAAGAGTTCAAGATCACCTTGAACCTTTGATTGGTGAAATAAACAAATTCAAGGCTAAA…
504	chr01_6_36322744	1	ATTGAG	6	4	36322744	36322767	GGTCCATCAATAACTGCACCA	60.77	TCAGCCACCTGAGTGACAAG	60.022	250	2	TCTATGTGGTATGACTGGTATCCATTGGTAAAGTAAGTCACAACATGGGTGCATAATATGTTTACATTGATCGGTTTCATTCAATCTGAAAACCTACCCGGATAAAGTTGAGTAGCTTCCATTATAAAATGTTGCTCCTCATAAGGAAAAAGCAAAAGGTTATTAGTTGCAACTACGAGTACAAATTATTAAGTTAAAAGGGTTAATGGTCCATCAATAACTGCACCATAGAAAATCGTTATCCAACAAATTGAGATTGAGATTGAGATTGAGATTTAAGGCTAGCCATGCATCTTGTTCTCTTCTTGCATTATACTCCGATCCGTCCGGTCGAAGATAGTACTCCGTAATAACTAATTGGTTCTTACTGCTTAAAGGAAAATTGTTGATAAAAATGCA…
505	chr01_2_36339037	1	GA	2	8	36339037	36339052	GAGGAGGAATGCGTGTCTCT	59.41	ACCGATCAAACCGATACGAG	59.955	288	3	TTGTTTCATTGTGAATATTTTAAGATATTTCGTTGCACTCCGTACGAAAATAATAGAAAAACGGCGTTGAGAACTAAATTCTCCTAGGGAGAATATTATTATTTTTAAAATGAAACAATATTAAATTAAAATATCATTAATTAAAATTAGTAATAATTTAATTAATAAATTAGGAGTGGGAAAAAAAAGGAGGAGGAATGCGTGTCTCTTTCGGCGTGGTGGAAGAGAAGACATTCTCCTAGGAAGGAGGAGAGAGAGAGAGAGAGGGTATCGTCAGTGTAACGGAGTTAAGTAATTGGTCCGCCATTGGCAAGACATTAGACATTCACATATATCCCCATTCCCATGCGCTCACTCCCACACTCCTACTCCCACTCTAGCCACGGCTAAAAGATCGAG…
506	chr01_6_36378463	1	TCGAGT	6	6	36378463	36378498	GATGGAGAAAGTGCAAGCAA	59.002	CCCAAACCCAAACTCCTCTT	60.332	241	5	ATTAAATAACTACAGTGCAATTACATGTTGAGGGCAGTCTACAGTGATTTCACGTCCACTATATAAACCTACACTTTCACATAAATGAATTATCATCTCAATTTCATACGTACATTAATATACAAATCGATCCAGTTTTTCATTAATTACATAGTACTCCATACTTTCTTAAAAATGGGTATTCAACTGATGGAGAAAGTGCAAGCAAAGAGAATTCTAATGAAAACTCTAGCAAACAAGAAGGTGACATCGAGTTCGAGTTCGAGTTCGAGTTCGAGTTCGAGTTGGAATGGAGAAGTACCAAAAGGTCATGTAGTTGTTTATGTAGGAAAGAGTTGTAAGAAGAGGCAAGTAATCCCAATATCTTACTTAAATCACGCTTTGTTTCAGAGTTTGCTT…
507	chr01_6_36424104	1	CGGCAT	6	4	36424104	36424127	CACACATGCTCATACGCAGA	59.436	TTACCATCTCCCTCGCCTAA	59.662	192	3	GTAATCTTTTATGAAACACAATTTGAATTACAATTCTCTCAAATTTGCAACTAGTTGTAATTAACTCGTCAACTTCACACGTTCTGACTACGTGAGTCACATTCGCTAGCAGGTCTATAATTTTAATATTCGATCCAAATACGTGAGAGATTTAAATTAGTTAACCAATTTTTATTTCTCATATCGAGGTAAATCCTATCGAGTAAAGAAAAACACACATGCTCATACGCAGAACATGATTAGTATAAACGGCATCGGCATCGGCATCGGCATATTGACACTATATATGGATGCTTAGAAAAATGAAAAGGGGAAGAGAAAGATAAGGAACATAGATGGTAGTGCAACAACTATCCACATACCGTTATGGTGACTTAAAGGGGGGTTAGGCGAGGGAGA…
508	chr01_2_36452035	1	GT	2	6	36452035	36452046	TCAACACACACACACACAACG	60.148	CTAGCCTCTCTCGCTTGTCC	59.333	202	2	CAAAAATCCACACTTTATAAACATATATAATCTGAAAATTATAATTTCAAACATCAAAACCAATTTCTTTAATTAAAACATACTACTAACCCAATACGGTGTTCATAACCGTTTTAATTAATCTAAACAATCCAATAATTAAACTAATCACAATAATTAAATCGGTTTAAAACTGAAAATTAATATTTTTGAAAACAAAATTTGATTAAACAATTGATCAACACACACACACACAACGATTAATTAATCGTGTGTGTGTGTGCCGACCAACACACACGACAACAACAATAATAGCACCAGCGACGCAACGCACCACAGCACGGGCGCGCGCGCAAGGGACGGGGCAAGCGACGAGGGCGCTGGGCACAGCAAGACACACGCACACAACGTGCGCGCAAG…
509	chr01_2_36521618	1	TG	2	8	36521618	36521633	CCAAGCGCTCTATCCAACAT	60.235	ATTGGTTTGGCTTTGGTGAA	60.344	329	2	ACCACAAAGTGAAGTAGAGTTGGTTTCCCATCACTGCTTTTGTAATGAGAGAGCTTCCTCTAGGAGCACCAAGTGCTTTCAAAAATTTCCCAAGCGCTCTATCCAACATTTTTGCACCATAGTACCTAAACAAAATCCACAAAATAGATTCATCATCTAAATAGCTCCACCGATTAGTAGCTCAAGAGACACCACCGATTATTTCAACCCAGATTCAAAAAAGATATATACATTAGATATCATAATAATTGTGTGTGTGTGTGTGAGAGAGAGAGGGAGACACACACATATTGGTTAAGTAAATGAAAACACCAAGAATTTCATTTTAGTAAGCAATCTAAAACACTGCTTTTACTTGCAACAACAAAACTGACAGCCCAGAATGATATGATGTTGGTT…
510	chr01_3_36526850	1	ATG	3	12	36526850	36526885	TTTCCAACTCGAGCCATCTT	59.813	CCAACGGTTTCTCAACCATC	60.353	224	3	TAGCTAGGGATACATATGAGTGGGAAATGACAATGTTTGTTGAACCTACTCTGTAAAATTTCTCTTTTCCTATTCCTCAAACTCACACCCCTCCCCCATATTATTGTTCTTATTGTCATTGTCATGACCATGATACTTCTCTTTGTCCCTATAACGAGTCATATGTTAGTACTGTCAACCCTTTCCTTCGATCTAATATGCGGAATTTCCAACTCGAGCCATCTTATTGTGACATGAAAATCCTTTATAATGATGATGATGATGATGATGATGATGATGATGATGGTGGATTTGTTGAGAATGTTAGTTCATTAGAGGAAGGTTATCATTTGAATTTTGGTATTGAAGAGGAAAAGTTGGATGTAACGGAGACTTTGGAGGATGAAGAATCACTAATGG…
511	chr01_4_36597074	1	TTTC	4	8	36597074	36597105	TGTGTGGAGGAAGCATGTGT	60.162	GATCTGATTTCCAGAAGATAGCC	58.373	305	4	TGCTCGAACTTGATGATGTTGATGCTGTTTATACTGACCAGAGATAATGATCAAGATTGTCGTCTTTCAATCCAGTAACAACTGGATGCTCCATCATACAGTAAACGGGGAGGACCCTTTCTCAGAAATAAACTATTAGAACACATGCACTGTGTTCCATGTCATGTGTGGAGGAAGCATGTGTTTGCACTCTGCCATCAATGGCTTTTTCAACCGCGATTCTAGAGGTCGATTTGAGACACTTACCCTTTTCTTTCTTTCTTTCTTTCTTTCTTTCTTTCTTCTGTTGCAAATTGTACATTGTATTTAATCTCACAATTTTGTACTTACTAGTATTACAGAGTATTCATCTTTGTATAGTAGACATTTGAGTACCTTTCGTTAATAATAATCAAAAAT…
512	chr01_4_36642100	1	ATGT	4	8	36642100	36642131	TCAAGCGAAGCTTTTGGTCT	60.132	TTGCCTTTGACATTGCTCTG	59.988	350	3	TGGTGAATCCCTGATAAAACAACCAGATCCAGCCGAAGGGATTGCTAAACTTTTTGGTAAAGATATTTCTATATGAACCACAAGTTACAGAACACCAATTTGGACATCAAGCGAAGCTTTTGGTCTGTAAACTCGTCGTACTACACCATTTTTGCATTTGTGCTGCTATTACGTGCTCAATTCTTTCGATTACTTGGCCTGTTTGCTCGAATAGATGCCAAGCACCCCTTGTAACTTCGACTACACAAAATGTATGTATGTATGTATGTATGTATGTATGTACTTCTATATGAGTTTTTAGATGTTTAGCTAGAAGGAATAGGCTGATGCATTGCATCGAACTCTCTTCAACCTCGATCAAATCTTACTTTCATCAAACTTATGCTCTGATTGGTTCGA…
513	chr01_6_36650665	1	ATGAGA	6	5	36650665	36650694	AAGACGCCCTACGGGATACT	59.983	GCATGTTGCGACCTTTATCA	59.694	251	3	TTTAATCCATAATTGGAAATATTACTATTTGAAATCGTGCATTGAAAAACGTACCCAAATAATTGTGTCATTTGAAAAAGAACGGATAAAATATTTAGGAATTCACCTAATTCATTATATAGTACTCCGTATAATAATTTTATGAAGTTAACAGGTACTCCGTACTACGTATATAGGATTACAAGCAATATCGATAAACTAGCTAGATATAAGACGCCCTACGGGATACTAAATAATTGCATTTCCAACATGAGAATGAGAATGAGAATGAGAATGAGAAGGATCGGATTTTCTTAATCTCTCAATCTCTCATAATAAGAATTGAGCTCGATATCTTGTAATGAGTGGAAATTATACCAAGGATCGAGTTTGTAACAGATTAATTACTTGTGTTTTCTA…
514	chr01_5_36707266	1	GATTA	5	8	36707266	36707305	GAAACAAGGGGAAGGGTGAT	60.169	AATGCGCCTTTGATTTCAG	58.858	135	3	CATATAATCTTTTCCTATAAGAAGGGATCTCGATTAAGAAAATATGTAGTTATACAAATCTCTTACGGGATAAATGTACAATACTACTCCTTACTTCATTTCACTATTGATACGGAAAGAATCGTTATTGATAAATGTACAATACTTTACCCGTAATAGATATGGAAAGAATCATTAGTGATTGAGTAGGGGGAGAATTAATGAAACAAGGGGAAGGGTGATCATCTACTCCATTTCACTAACCATGATGATTAGATTAGATTAGATTAGATTAGATTAGATTAGATTAAAAGCAATAGTAGTAGTTAGCATAGGGTTCTGAAATCAAAGGCGCATTTATTAAGCAAGGTTGTGATTATAAAATGACACGAAATACGGAAGAAATTACTGTGAATAAAA…
515	chr01_6_36717566	1	CTGTGA	6	4	36717566	36717589	GTTGGCCTGTGATTTTGGAT	59.797	CTGGGTTCATGTTCCTCCTC	59.505	201	2	AGCGAATTGCTACGAGATTTGTGTCCATTTAAGAAAAGTTCAGTGATCAAATTGGGATTTTGTTAGTAGCTTGCTCATATTTAGCTAACCCACTATTTTCACTGGTTGGCCTGTGATTTTGGATACCGCTAAATGATTCTGTGGTAGATACATATGTGGAGGTGTAGTGAAATGCAAATTACTGTACATGAAGTAACATTTCAATAATCTGTCATCACATTAGGTTGATAGTGGATGCTGTGGCTGTGGCTGTGACTGTGACTGTGACTGTGACATGTCTTTTGGGAGGAGGAACATGAACCCAGATTTTGGGTCGGATTATGTAATTCACTACTCCCAAATGAAAAGAGAATATATCCATGACAGTTTTCTTGACAAAGGAGGAGTTTCTATTTAAAA…
516	chr01_6_36729408	1	AATAGT	6	4	36729408	36729431	GCAAATGCAAGCAAGATACG	59.472	AGAGCAGCGAGCAGTCAAAT	60.307	284	3	GACTCAGACAACTTTCAGGGTTAAGAAATGGAAAACCGAGGTTATTGCAGCTATGCGAAAAGAAGAAACCATCTCTGTATTGCTACACAACTTTAGCGTGTTCAGGTCTGCTTCAGCCGCTAAGATTCTACATCTCTCTAGTTCACTTTTTCAACTCACAGATTAATGATACAGGTAAATCACCAGATAACTTGCAGCAAATGCAAGCAAGATACGGTAGCAAGTGACAGAAAATGAGCATCATCCTCCAATAGTAATAGTAATAGTAATAGTAAATTAACGACTAAATATATGCACATTGAATTCATTCAGTAAAATTAAAAACCACCTTTTTATAAATAAACAGTTAAGACCCCACTGGTGCAACCCCTTTGGCCTTGGCTGTTGCAGCTGCGGCTG…
517	chr01_2_36733875	1	AC	2	8	36733875	36733890	CACGCGAACTGAAAATGAGA	59.988	AGGAAGGAGGGCTACCAAGA	60.204	226	3	ACATCCCTAAAATACGCACTATCACTTGCTCCCTCTGCATCGCGTGCTCGGCGACCTAAGCTGCCAACATAGCTTGACTGGTATCTCTTCTGAGATCCTGCAAGCCCACTTTCTGTGAAACAAATCATATAATTAGGGATAAATGTCTGATCACGCGAACTGAAAATGAGATCTGGATTCCAGCCAAGAAAGGAACAAGTTGAGTAAACAAAGGACAGAAGCCAGATTAAACTTCAAAGCAGAGTTCAAACACACACACACACACAAAAACAAGATTTAAAACAACAAGGAAAATTCTCGTTGGTGACATCCTACTTTTGTATTTTCTCAATGGTAGCCAAAAAAGGTTTTGAATATTCTTGGTAGCCCTCCTTCCTTAATTACTATCTAATATAGCAT…
518	chr01_3_36745943	1	TGT	3	5	36745943	36745957	CACCAGTTCCATCTCCGTTT	59.966	TCAACAGCATCAGCTCCAAC	59.992	164	2	GACTTTGTAACTGTCATTGCTTGATGATGAAAGTCACCAAAAGTCGACGAATCAAAAGCACCACTTGCTGATGATGCTGAAGACTGAAAAGAGTTCAATAACATAACATCATGCATCATAGAGGATTGCCCTCCACCAGTTCCATCTCCGTTTTCAGTTGTTGTTACAACTTGACCTTGTTCCATGAACCCTGGGTTGACAGTTAGTCCACAACTAGTACTATTATTTGTTAGTACTACTTGATGGCCGTGTTGTTGTTGTTGTTGCTGCTGCTGCTGTTGGAGCTGATGCTGTTGATTACTAACAGTCACCCCCATCTCCGCCGCCTTCTGTAAGAGTGCGGTGGCGGACATATGGGGATTCGCCGGGGCTTGGAATGACGACAATGCAGACCCCAAT…
519	chr01_3_36746123	1	TGT	3	7	36746123	36746143	GAATGACGACAATGCAGACC	59.093	TCCTTCCAACACCAACAACA	59.976	129	6	TCCATGAACCCTGGGTTGACAGTTAGTCCACAACTAGTACTATTATTTGTTAGTACTACTTGATGGCCGTGTTGTTGTTGTTGTTGCTGCTGCTGCTGTTGGAGCTGATGCTGTTGATTACTAACAGTCACCCCCATCTCCGCCGCCTTCTGTAAGAGTGCGGTGGCGGACATATGGGGATTCGCCGGGGCTTGGAATGACGACAATGCAGACCCCAATGCATTGTTATTTGAACTTTGTTGTTCATACTGTTGTTGTTGTTGTTGTTGTTGCTGTTGCTGTTGTTGTTGCTGGTGGTGTTGGTGTTGTTGGTGTTGGAAGGAATATAAGAGAGATGATTGTTGTTGATGATGATCAAGCTGACCACCTCCGCCATCCAAACCATTTTGTTGTGGCGGA…
520	chr01_3_36746339	1	TGG	3	7	36746339	36746359	GCGGAATATCCGACCTAACA	59.923	TATGGTGTGTGTGTGCAGGA	59.568	308	3	AATGCATTGTTATTTGAACTTTGTTGTTCATACTGTTGTTGTTGTTGTTGTTGTTGCTGTTGCTGTTGTTGTTGCTGGTGGTGTTGGTGTTGTTGGTGTTGGAAGGAATATAAGAGAGATGATTGTTGTTGATGATGATCAAGCTGACCACCTCCGCCATCCAAACCATTTTGTTGTGGCGGAGGAGGGCAAGCTAGCCAAGGCGGAATATCCGACCTAACATTGATCATATTCGAGTGTTGTCCGAGCTGGTGGTGGTGGTGGTGGTGGTCGGGTTGTTCTCTCTTGAGAGGGAGAGATTGAAGGAGTTGATGGTGAGAAGTCAAGTGAGGTGGAAGAGAGAAATGGGATAATGGAGTGGTAGAATTAGTGTTAATTCCTGCCATTCCACCTGCAGCA…
521	chr01_2_36749283	1	AG	2	6	36749283	36749294	GACTGACCTTGGATGATGCTT	59.155	GAGTGTGACTGCCCCAGTTT	60.159	226	3	TGATGAGTAGAGATAGATCTAAAAACAAGAAACCCTAATAATAAATAATAATAATAATATGAGAATTTATGATATTTATATCTTTGGTTTAATAAAAATAAAATGAAATGTTATATGGGGTTTAATTTATTAAGATGCTAAAAACAAAGAAGATGAAACCAAAAAGAGGATATTATTATTAAGCAAAATAATAAACAAGACTGACCTTGGATGATGCTTATAAAGATAGACAAAATAGCAACCACAGACAGAGAGAGAGAGAAGAGAGGGGAGGAGAGAGAAAGTGAGAGAGATATGGATGAGGGAAAGGTAAGAGAGGAATCCTCCTCTTGTAAAGTCCACCACTCAAAATTTAAAAATAAAAATAAAAAAAAGGAAAAACATTAGTACCATTCCAAA…
522	chr01_2_36765587	1	GC	2	7	36765587	36765600	CGTACGCAAGCACAAACACT	59.974	ACCGGGAATTTAATCGGAAG	60.143	263	3	AAAATCACTTTGAATGCTTGAATACTCGATGTAAATTGTGAGCATTGATCACCTATTTATAGGGCATGGGTATCGGATATTAGAATCCTACTAGGAAACGATTTAGTGAATCTGAGTTAATCTAAAATTCAATCACTTAATTTATCTAGTAGACTTAGGAAATTAATCTTATACGAATCCTAACCGATCAAGGTTTCGTACGCAAGCACAAACACTCACGCAGGCGCAGCAGCCCACGAGGGGCGCCATGCGCGCGCGCGCGCTGAGCCCAGGCCCAGCAAGTGCTCGCAGCCCACGAGGGGCGCGCGCCTGCTGGCCTTGCTCTCGCGTTTGGGCTTTGCTTGCTTTGGTCGCGCGCGGGCTTTGCTAGGCGTTGGGCCTAGCTTCGTGCTAGGCCTT…
523	chr01_6_36823410	1	AATCAG	6	4	36823410	36823433	TGGACCAAGGGCATTATTTC	59.762	AAAGCGAAAGACAAAGTTCTGG	59.927	215	2	TGAAGCGGCCTCTAGCTAGGCATTCAGCTCACTTGATCTCACTGAATTATTAACTTGTTAATTAATACTGAACCGCATTTATTAGATTTAACATAGAATGCATACTTGGACCAAGGGCATTATTTCCTTCAGTTGGCAAGTATGAACAGAATGTAGGACGTCTCCCACCAGATCGTACCATCATAATCAGACAGAAACAGACGTTACCCATCATGGGGTAGCGGGGTACGAGGGTACGTGCACGACCATAATCAGAATCAGAATCAGAATCAGAACAGAACAGAACATATCAAATACTGCCAGAACTTTGTCTTTCGCTTTTCGTTATCATGTTTCATTACTTATTCATGGGTTGACAGAATAATCAATTCGTAATCATAAATCATGCTTCGTAAAGCT…
524	chr01_2_36951053	1	CA	2	6	36951053	36951064	CAATGCCGGAAGCTTACATT	60.096	CATCACCCGTGCCACTAACT	60.975	182	6	ATCATTTTTCTACATTTTCAATAAGACGCATTGTTAAAGTGATGTTTATTTTGGTAGTGCTCAATTTTGATATAATCGTGTCTTTGTTGAAGGGAAGTTGTTTCATTTCCACTAAACATGTTTGTTTTCATAAGTTTAACATGTGAAATGAAGCCACGTGCAAGTCAATGGCCGGGAAAGCTCAGTCAATGCCGGAAGCTTACATTTGGTTGTCTTTTGGAAACAAATTTACATTAATGTGTGAATTTTCACACACACACAAAAAAAAAACCCCTATATATGGTCATCTCTCGAAAATTTGGGTTATAAAATGTCCTTTTTTTTTGGCAAATTTGCTTTATTTTAACTAGTTAGTGGCACGGGTGATGCTCTGATATATTTGGAGCTTCTTTTACTCAT…
525	chr01_3_36955031	1	GAT	3	6	36955031	36955048	GAACTCCGGAAAGCGTCTAA	59.452	TGATTGGATCATGCCTCGTA	60.033	161	2	GAAAAAGCTCCATGATTTGTTAAATGGGAACGAGTAGTTTCTTGTGCCTAGATTAAACATAAATAAAACTCATAAATACAAGAAGCTATGTGAACATGATCTACCAGTACAAATTCTTTGTTGTCTATAAATCTTGACAGAGAACTCCGGAAAGCGTCTAATGTAGAAATGGAGCAGCGCAGAAAGATCTCATTTGACTAAAAGATGATGCCAATGTACAGAAGTAGCAGACTAGCAGCAGAAATTACAGATGATGATGATGATGATGACGGTGGCCTTTCCTACGAGGCATGATCCAATCAACACTTGAAGTTTGGACATTAGAGTTGAAGATCAACTTCATCTGGGCCTACGGGAGAGACGACCACCAACACCAGTTGTTGGTGGTCTGTCCTCTGT…
526	chr01_5_36960461	1	CTTAT	5	6	36960461	36960490	ATTCCAGTGCTTTCGCAACT	59.882	GCCATCACTTACCCTCTCCA	60.073	312	2	TTCAAAAGATACTCCAAAAAGAATAGACAAATCACAAAACTCCCAGATTGATCCTACATAGTATTTGTGAGAGACAGAAAGGGAGTGCATGAAACAGAAGGAACAAAATAGTCCAAAAAAGAGCCAATGAAAATCCTTTTATCACAACATGGTCCTGCTTCAATAAAGGACTATAATTTAACAATTTTGTAACCCCAAAGATTCCAGTGCTTTCGCAACTTAGGTACCATTCTCTTCAACTGAATTTCACTTATCTTATCTTATCTTATCTTATCTTATTGACCCTTATTGGAAGTTATAAAAGGTGCCTTTTGAATTTATTGACCTTTTAATGGCCCTTATTTTATCTTATCTCATCTTAATAGACCTAAAATAAGTGAAAATGAGGTGAAGAGAACA…
527	chr01_3_36977492	1	CAT	3	5	36977492	36977506	CGAAATCCAGTGTCGTTGTG	60.152	CTGGGCTGATTTTGCATTTT	60.074	287	3	CGAAAAAGGGAAGAGAAAACTACCTGTTCAATGTCCCTTTCCCCGGGTCCACCCCTATGCGAATCACCCATCTACGTTGCGAAATCCAGTGTCGTTGTGATCTCCCCAGCCTCAAATCACCCATTTGAAGCAATCCAAAAACTCCTAATACTAAACCTAAAATTCAGTGAATTGACTACTAACCCCATATAATAACAATGCCAATTATGCTAACCATCATCGCTTTTCTACCCCAAAATTTGTGTAAGCCATCATCATCATCATAATGTAACTCCAAAACGCATTATTCTCCAGCTCACCTACTCCACAAAAACACCAAACACTCAAAATTGTAAAAATATCCTCCAAAATGCAAAATCAGCCCAGAAATCAACTCTTGAAACTCTTTTATCTCACTAA…
528	chr01_3_36998030	1	GTG	3	6	36998030	36998047	CGGCATCAAGGAGAAGAAAG	59.948	GTTTTGAATCCCATCAGCAA	58.547	347	2	ATCCATGGTATGAAGTTTGAAATTCTCTCTTTACCCAGGCCGGCATCAAGGAGAAGAAAGTTGGGTTTCAAGTGACTCACACGAGTCACTATAACTTTAATTTTGGCTCCTACAACTTGCATTCTGCAATTGAAGGAACTTGATATACTGAAATTGAATTAATTTCAAGCTATGTATGTACATCACTATCGGTACATACACTGTTAATTGCTGGCTCGTGCAAGTTGGTGTCAGTGGCGGTAGCGGTGTGTGGTGGTGGTGGTGGTGAGTGTTAAGTACTATACTTTGAAGTATAAAAAACGAAAATTCAGAAACTAGATTAGGACGAGATAATCTATGTCCTTAGGATAATATTAGCCCCACTATATTGCTGATGGGATTCAAAACTAATTTACCCCC…
529	chr01_2_37019504	1	AG	2	6	37019504	37019515	AATAAAATCCCCGGAAAACG	60.016	GGAGAACCTCGTACGGTCTTG	61.051	209	2	TTGTTGATCAGAAACTAATCTTGTGTCACCATCGCAATTCGATGAAGAAACCATCTATATGAGCACAGATTTTACGAAAAATAATAAAATCCCCGGAAAACGCCCGGGCCACACGTTAGTATACAAAAAATCATGTATATATTTAATTTCCTTAAAAAATATTACTAGTTATGAGGTGCCAAAAATCTTATAAAAGGACCTGTGTTATTGATCGTTGTTAAATGCGAGACTGGGCTGCACCCGTCATCAAGAGAGAGAGAGTCCACTTAACAAGACCGTACGAGGTTCTCCTTAAAACCACATATAAAGATTATTTTTGCGTGGACCTGGTCCACAATGATATTAGTATGGACCCAAAATCAATAATTTTCTCTAGCACCCTTTTACATACATAGAGAC…
530	chr01_6_37040945	1	GGGTTC	6	4	37040945	37040968	GCCGGCTACTCTTTTGTCAG	60.015	CATGCACGGGACCTAATCTAA	59.967	218	4	TACCATTATAATAACAAAGGTTGTTGAACCAAAATGAAGGGCTGGGAAAGTAGAAAGAGAAGGATGAAGGAAAAGAGAAAGATATTGATACCCAGAAAGAAGTAAATAAGAAACCAGAGTAGCAGCACTTTGGCCTCAAGCTCAACCATCCTAAGGTGCCTCTTTGAGTCTTTGGGCTTCCGCCGGCTACTCTTTTGTCAGACAATTTTGCAATACTATTTTCTGATGGAAAAAACATGTATTTGGTTAGGGTTCGGGTTCGGGTTCGGGTTCGGGTTTGACTTTGGTTTGGTTGATGGTAACTGAAACCTAATTTTCGCATCTTAAAATGATTTTTGCACACCTTTTTCACTCTACATGAAGACAATAGAAAACATATTAGATTAGGTCCCGTGCATG…
531	chr01_3_37066965	1	AAG	3	6	37066965	37066982	TCATGCAGCTTTATGGTTCG	59.833	ATCATCTTGCTCGCGAAATC	60.326	286	3	ATTGCACCCTATAACAATACTACATCCATTGTCCTGGAAGAAATGTTTGAGAAGGGAGAAAAGGTAGTCATTTTGGGACCCGATGGCCAATTTGTTGATACTCGTGGAGCAGAACTCATGCAGCTTTATGGTTCGTATGGATATCCCTTCACTCTCGATTCTATTATCCACAAAACTCTGAAAGAGCTAAAGCAAGTCACCCTAGAGTCCTTCTTGAAGTCACTAGAAATCCCTCCTTGTACAGGGAAAAAGAAGAAGAAGAAGAAGGTTCTGTTTTACTTCGATTATCCATTCTGTATCCATACTAAGATTTATGATGCAGTTAAGCGTTTCAGCAAGTATGATGATGTGGAAATTATAATGGTCTCCTTTAGTGATGAAGATTTCGCGAGCAAGATG…
532	chr01_3_37097319	1	TTG	3	5	37097319	37097333	CTTTCCACTCCTTTCTTGTTTG	58.036	GAGTTTGCAACATTGGGTGA	59.547	168	3	ATTTACTTAATATTTTTGTCAAATTAGGTATACAAATATGGCACTACTCCGTATTATTTATGCTTCAAATTTACTCAAGTTTCCCCCCCTAACATATTAAGCATATACTATTATTTATGCTTCAATTTTATAACAGAATCATTGTTTTTTTTTTAAACTTTCCACTCCTTTCTTGTTTGATTAATCACAAAGACGATCTTCTATGTTGATTCATATTAGCTGATCGCAAATCATTTAAAGACTAAGGCTTTGTTGTTGTTGTTGTAGTATTAAGCATATACTAGTAGCGGAGTAGAATATTTTTGTCACCCAATGTTGCAAACTCCCTCTCTATTTTTTTAAGTGGTGCATTTCTTATAAATATGGTTGGGTGGGAAATGATAAGTACAGGGCCGTCAA…
533	chr01_2_37146076	1	CT	2	8	37146076	37146091	ACATTGGTTGGCTCTTCAAA	58.201	GGGGCTCTTGAGTAGCTCTT	57.76	309	3	TAGACTTATTATCTTCTAAACTTCAAACTGTTAAATAGTTCCTACTACGTATAAGTTTTACTAACAAAAGTAATTGAAAATTCTAGGAATAATGTTCTTTTAATAAATGCATTAAAAATTGTACTAAAACAAATTTGAAGAACATTATAGAAAAAAGGGGATACAAAGTTATTAACCAATACTAACACGGAGTAAGTAAGAGTATGTACATTGGTTGGCTCTTCAAAAGAGCTCTTAGAGGACTATTTCCTCTCTCTCTCTCTCTACCACTATCTCTCTACAAGACACACTCAAGAATTCATTCTTAAAAATACCCAACATTGGTTGGTTTCTTAAATGAGCTCTCCATTATTATTTTTACCATTTAGTGGTCCACAATTAATTGTGTTTTTAACCAAA…
534	chr01_6_37204643	1	CTTAAT	6	6	37204643	37204678	GTTGGGCTTTGATGGGTCTA	59.933	TTTGCTGCACGATGTAGAGG	60.011	250	2	GATTGTTTGTCTTTGGTGATTGGTGAAAAACAGGAATTTGTGCCAATAGAGGGAAAGTCCAATTTGGTTCAGACTGGTTGGGCTTTGATGGGTCTACTTCATGCTGGACAGGTATCTTCATAATTTTTCTAATAATACAAACATAGCTTAAAATTATGACAAATCATGTGTTCTTCAATCTTCAGTAGTGTACTATTACATGAAAAGCTCAAAATTGAAGTCAAGTAAATTATTGATCTATTTAATTTACTTAATCTTAATCTTAATCTTAATCTTAATCTTAATCAGGCGGATAGGGATCCAACTCCTCTACATCGTGCAGCAAAGCTTTTGATTAATTCACAACTCGAAAACGGCGATTTTCCTCAACAGGTACTTAATTAATTCTCTTATAAACAC…
535	chr01_6_37215658	1	TTCTGA	6	4	37215658	37215681	TGGGACGCTCTTTTGATTTT	59.685	GTAGGACGTCTCCCACCAGA	60.112	297	3	TGGAAACGATTTATGGTTATGAGAAATGTTTTATGATTTACAACCATGTTTATGATATAATTCTTGATTGGATTGTGGGACGCTCTTTTGATTTTAATAATGATTTTACGAAAGTATGAATTACTTCAATGAGCTTTACGAAGCATGATTTATGTTTATGAAATGTTATTCTGTCAACCCGTGAATAAGAAACGAAACATGATAATGAAAAGTGAAAGACAAGGTTCTGGCAGTATTTGATCTGTTCTGTTCTGATTCTGATTCTGATTCTGATTATGGTCGTGCACGTACCCTCGTACCCCGCTACCCCATGATGGGTAACGTCTGTTTCTGTCTGATTATGATGGTACGATCTGGTGGGAGACGTCCTACATTCTGTTCATACTTGCCAGTAACCAT…
536	chr01_4_37404206	1	ATGT	4	8	37404206	37404237	GAGGGAGGCTGTATGGTCAA	60.073	TGCTGCTGCTGCTTCTTCTA	60.18	240	6	AAAATTTGATGTTTTTCGTTTCTCTTATGTTGAATTGGAGGGAAATTCTGTAGCTCGTGAAATTTCAAAGTATAATCCTGGTAGGAGGAGGGAGGCTGTATGGTCAAGTGACTTTCCTAAAGTTGCCTCTGATGCTGCTTCTTGGGATATAACTTGCTGTCTTACCAATGCAAGGGTAACACAATTATATATTCCGGACATTCTAAAATAGTATTAAAATCCCGAAAGGTTTCATCATAATCACTAATAATGTATGTATGTATGTATGTATGTATGTATGTATTGCAGGATAGTCTTTGGAAAGAAATAGAAGAAGCAGCAGCAGCAGCAGCGTCAAGTAGTAGAGGTGACTTATATTACTTACTCTCTCTGTCACTTGAGATAGTTTAAACGTAAATG…
537	chr01_4_37407441	1	ATCA	4	6	37407441	37407464	AGGGGCCCAATTGAAATAAG	60.143	GAGCTCCAAAACTCCCAAAA	59.288	382	5	TGCTCTTGTAACCCTTGTAAACTTTTCGTGCCATAATGGAGGGGCCCAATTGAAATAAGCCAAGGTTTATAGGCACTTAAATTGACATTTCTTAGTGTTCTAGGGACTCTATAGATGCAACATTTGGAAGAAAGAGGGGGTAATTCATCAAATCTTTTTCTTATTGATTTAGCCAATTGATGAATTCCATCTTCCATCTTCCCAATTGGTACCCTTTTTCTCTGAACCAATAAAAACAAATTAACCCATATCAATCAATCAATCAATCAATCAATCCAATCATTTCATCCCATAAACATATTACACGAACAATTTAAAAAAAGCGAAAGAATTCCTTTACAACGATTGTAACCCATGTAAAAAAATACGAATCGGATTGAAATAGTAGAGTGGTGTTAC…
538	chr01_4_37471931	1	AATC	4	4	37471931	37471946	TACACAAATGGCCGAATGG	60.328	TGGGCCGATTAGATGTTAGC	60.06	133	2	CTCGATCGATAAGTACTTTAACAATATCAAGATTTTATAGGTATTAACGATATATAATGTGCATTGACAAGTATGTCCAAAGAAAATGAGAAGAACTATCAGGAACGAAAAGTACGTGTACCTTTTATCGAGAACTTTTAATAATTTATTCTACTCTATAATATTCTTACACAAAATTTTAGCTATATATTAGTATCAAACACGTACTGCATATTTATCAATCACTATTACACAAATGGCCGAATGGGTAATCAATCAATCAATCAAACCAACTAATGCAAGTTATATAACTAGATAACAATTAAGCATAGCGATAAAGCCGATAATAACCAATACAACCAGCTAACATCTAATCGGCCCATTTACATTACCGGCCTATTAGAAATTTTCTGTTTTTTG…
539	chr01_3_37486276	1	AAC	3	8	37486276	37486299	CGAAACATGAAGAGTTCCCAAT	60.352	GACATCCCAGATTGCCTCAT	59.893	178	3	TAAAGGGACATAATTGAATAACATACTAATTAGATGGACTAAACCATCACAAGTTTCGGATAACTAGAACATTACAACAACTAAACACATTATGCTACGGAATAAAACATCATAAAGGCAAAGTAAAGTACGTTTTACACATCATAAAAAAAAATCGATTACGATAAATCAAAAGCAATCACTAAAATGACAACTCTTCTTCGAAACATGAAGAGTTCCCAATTTTGAAAATTTTAGGGTTGTTAGCAAAACAACAACAACAACAACAACAACAATAAGAGGGGGCTCCTGCAGACGTGTTGCTTTACTCCTGGGATAAGGGACTTGATGTGTGTGTGTATTTAACTAGGTCATCGCCTATGAGGCAATCTGGGATGTCTGACTTCGTTTCCGGCCGTG…
540	chr01_6_37570174	1	ACTCCT	6	4	37570174	37570197	GAACTGGGTGGAGAAAAGCA	60.232	GTTAGGGTAGGGGTGGTGGT	59.972	325	3	TTTATTTTCCCCATTCTTTCCTTTTTTGCCCCCCAATTAACTGAGCAGGCCTCCTTCTTTTCTCTCTCCTATAAAAACATAACCAACCCCTAAAAGTTTATTTTTTTTAGAAGAAGATCCAAAATAGAAATGGGAACTGGGTGGAGAAAAGCATTCTGCTCAACCATCCCAAAAGATAGAGAAAAAGAAAGACCAACTCATCGCCACCACAACAACCACCGTGAACTGGTGGATGTACTTCCAATTCCCACTCCTACTCCTACTCCTACTCCTAAAACTAGGTCTAAATTAAGCTTGTTTTCAAGTATCAGTAACCCTTCAACTCCTAAAACTAGGTCTAAATTAAGCTTGTTTTCAAGTATCAGTAACCCTTCAACCCCTAGATTACGCGTCCGCACC…
541	chr01_3_37570744	1	ACA	3	8	37570744	37570767	GAAAGGGATGGCGATTTACA	59.901	GAATGGGATCAAAACGAGGA	59.871	368	7	ATGAATTTGGTTTGTGTTTGTGTTTCTGTTTGTCATTTATAAATTGAGGTTAATTTTGTTTGGGATTGCAGAATGGATGTGGGCTATGTATGCAGAGTGTAAAGACAGGGAAAGGGATGGCGATTTACACGGCGGAATGCTCACACACATTCCATTTCCCATGTATAGCTGCTCATGTGAGGAAGCAAGGGTGCTTGATCTGTCCAGTGTGCAATGTCACATGGAAAGATGTCCCTCTTCTTTCGTTACACAACAACAACAACAACAACAACAACCCGGCCGAAGCCGATGCCGATGAGATCATTGAAAAGAAAACCATCATTTCCACAACCACTAGTGCCACCCATCCTGCTGCCATGAGCGCTCCTGCTACACCTACTGGGAGTGCCAGGATCCACT…
542	chr01_5_37621082	1	ATCAT	5	4	37621082	37621101	ATGCCCTTCCAAATTCACAG	59.933	TAATAGAGGCGGTTGCTGCT	60.003	311	4	CATGTGATATCTTATTAGGTCTATCTGACCGTCTTAATATATGACAACGAAATATGTTGAATGCAAAATGAAGCAAGTAGCACAAGCAGCAATGGATCTACAAATACATTGCAAACATTTAATTACCGCAGCCTTGTTAGCCGGCCAACACAACGCCTACTTAACACAATTATGCCCTTCCAAATTCACAGCTTATTTCTTCAAACAAATTAAGGTAGAATGTAAAAAAGCAACAAGCTCACATACAACATCATATCATATCATATCATATCAACAACATTGTAAATCTGATCAACTTATTTCGACAAGTTCGATCAAGTTTGTTACTCCTTATTACTTATTAGGCACCCAAATAATGGTATCCTCAGCAGGTGGGAAATGGCAAATATGAGTACTTCC…
543	chr01_2_37690731	1	CA	2	7	37690731	37690744	GGAGAATGAGTCCCACACAA	58.482	GGGGAGGGATAAATCAGCAT	60.117	338	2	AACGCATAACTAAACCGGGTGAATATGACAGACAAATAAATATAAGACAGTATGATATGAGACTAACTATTTGACAAATTTTAAATTTTATTATTATTATGGAGAATGAGTCCCACACAACTTAGAGCTCTCTACCTTTTTACCATAGTTCCTCACACACACACCATATGTTTTTTCACAACAAATAATTTATTTTTTATTGTTTACANCACACAACTTAGAGCTCTCTACCTTTTTACCATAGTTCCTCACACACACACACACCATATGTTTTTTCACAACAAATAATTTATTTTTTATTGTTTACAAAAAATATAAATATAAAAAATTCCACCAAAAGAATATATATATTCACATATCACAATCTCTCCCTCTCAGTCTTTCGTTCTCTTTCTTTCT…
544	chr01_3_37899301	1	TTG	3	7	37899301	37899321	GGGATATGCTGCAAGTGATG	59.105	TTTCCCTCAAGAACCCTCTG	59.255	389	3	TTTTTTCTAATTCATCTTTTATTTCAGAGTCAATTTACTTGTTCCACCCAAAATTAAACTCACATTATGAAATGAAATCAAATTATTATCAGTTAATTTGCCAGATTAATTTAGGGATATGCTGCAAGTGATGAAATTCAGTGTTCGTAGTGAAATTTAAATATGCAAGTGATGAAATTTATTGGAAATTTAGAAAGATTTATGAAGTTGCACTTTTTTATTTGTCTGTAAAAGTCAAGTAATTGCTTTTTGTTGTTGTTGTTGTTGTTGGTAATATCAACTTGTAATTAAATTGTAATAGTGTTTTAATTAAATAAAACAATGCCTTAATTGTAGATTACTCACTTGATACAGTATAAGGCGTATTTAGGTATTTTTGTACTTGATTTGGATAAGAAA…
545	chr01_3_37930592	1	CAA	3	5	37930592	37930606	ATAACACCAAACCCCACCAA	59.948	TTTGCTGGCAGGGATTAGAC	60.214	346	2	TCAGCTGAGCTTCACCTGCCTTCACTCCTTTATTCCATCTAAAAGAGATATTTAACCCCTTATTATCTCATCTCCTCCATGGCTCCCACTTTCTCTCCCTCTCTTCCTTCATAACACCAAACCCCACCAAATCCCGTTTGTTTCACTTTCTTTCCTCCTACTTCGTATTTTCTTACACAAACCCCACCAAATCTCTCTTCTACCTTCCTAACAAGCAACAACAAAAAACGCAGGAGTACAAGGCAGCAGCAACAACAACAACAAAAAGTACGCCGGAAGTACAAGCAACAACAGCCGCGTCGACTTACCGACAAACACCAAAACTACACAGCCTTACAAAAATGACTACAGACTAACTGTAAACAAATGACTCATAGGAAAACCAAGGATTGAATCTTG…
546	chr01_5_37992333	1	AAACC	5	5	37992333	37992357	CGCAATTTATGGGTTGGTTT	59.699	CCAGTTTTATATGCGGAGTGG	59.483	285	2	GATTCATTTTACCTTATTTCAAATAAAACTAATAAACTAGTGTGTAAAGTTCACAAAACATATATAGTTGAACCAAGTACCTTCAATATTGTATGATATGTTATTGTCCCTAACTATTCTCCTTCTCTAAAATAATTAGGGTGTTCACAGTTTGTTCTTAGCAATACCAATCCCTTTTTTAGCCATTTGGTATGGGGGAAAAAAATCCAAACCGCAATTTATGGGTTGGTTTAGATCTCGGGGAACTTGAAACCAAACCAAACCAAACCAAACCAAACTGCAACTCGTAATAAACAGTTTTATGCATAAAATATTTTTTAATATTTACCTTAAAGAATTATATCCAACATATATCTAGCAAATAATACACCACTTTTTAATTAAGTTTTTATATTGTTA…
547	chr01_5_38015548	1	CCGGC	5	4	38015548	38015567	GACCCGGAACAACAAAACAC	60.255	GCAACATGGAGGTAAAGATGG	59.443	202	3	CACGAAAAAAGTCCAGCCCGACACGAGCTGCACGAAGTCATGGGCCCTGGGCCTTAATTTTTTGAAAAAAGCACGACAAGGCACAGCACGACTCGACCCGGAACAACAAAACACGTTAAATTTAGTAAAATTAACCTTAGGCACGACGGGTCACGGGCTTGAGCCTTTTTAACTTTTTGGCCCAGCCCGACACGGAACAACGTGGGCCCGACCCTATCAGGCCCACGGCCCGTGGGCTAGACACAAAGACCGGCCCGGCCCGGCCCGGCCCACGGCCATCTTTACCTCCATGTTGCTATAATTTTGGAACCTAGCTACTCGTATAAACTAAAGGACATTCTAATATCAATTATCAACCAACTTAATTACTCCGCATATGATAACACTTTTAACATGAAG…
548	chr01_2_38038211	1	TC	2	18	38038211	38038246	CCTTTCAAGGACAAACACCA	58.594	GGGGTTGGATGAAAGAGATG	59.336	233	5	TAAGAGTTCCGAATTACTATGCACTTAGCACATGCAAATAGTTAGCCTACCTTTACCTTATACTTTTCCCCACTTTTTTGTTTCTCAAAAAATAATTTTCACTCTTCACTTTTTTTTACCCCTAAAATAATACTANCCTTTCAAGGACAAACACCATCAACTAGACTATAAAAATAAAATAAATAAAATAAAAAAAAGGATAGAAGCCTCTTTCTCTCTCTCTTACCCACACCCTTATTTTTCTCTCTTTCTCTCTCTCTCTCTCTCTCTCTCTCTCTCTCTCTCATTTTCAGTCTCCCCATTTTCTCTCACTACACTTTCTCTCTCCTCTTTTGGAGAATCGAAACCTCATCTCTTTCATCCAACCCCAAATTAAACCCACAAAAATCAAATCCAAAT…
549	chr01_6_38044409	1	CAGAAT	6	6	38044409	38044444	TGTGGCCAACACAAGGTTTA	60.004	ATCAGGAGTTGGTGGAGTGG	59.962	316	5	GTACGGCCTAGTAGCTCAAGGCAGCCCTTCGTTGAAAACAACTCTCGTCATCATCCGTGTTATCCTGCTTCCGTTCCCATTCCCACAGCTCAGCCTTTTGGCCCGTCGTTTCAGGGTGATGTGGCCAACACAAGGTTTATGGGGCCAATTCCATTGACATTGCAAGGGCAAAGGAACATGGACAGCTCCCATTTCTCCCTCCAAGGTGAAATCCATCGACCTCAAAGACAACAAATGGGTTCTTCCCTGCAGAATCAGAATCAGAATCAGAATCAGAATCAGAATCAGAAGGGGAAGGGGAAGGATATCTCTGTCATTTCACACCCCCCTTATGTCAAAAACACTTCACAGGGTATGAATAAGGATGCTGCACCTAACTTCCTGAGTAGAGAGAGTGTT…
550	chr01_6_38080945	1	AATACC	6	5	38080945	38080974	CTAGCCTGCTAACCCAGACG	60.03	CCCGGGGAATCTTCAGTAGT	60.319	297	3	AACCAATTTTAATACTAACGTATAATACCAATACCAAACGCAAATAATATTAGTGACCGGCTCAAGCCAAATACCAATACCAATACAAATCCATTTGGGGCACTTTGAGGGAGGGTTCCCCTTATCACTCCCCCCACTCTCAAAGTGTCTAGCCTGCTAACCCAGACGGATTGATCCGTGCGGGATTCCGACCTGGTAGGGCCTATTCATCTTACCTTGCAAAAAAAAATAAAAAAAAATACCAATACAAATACCAATACCAATACCAATACCAATACCAATACGAAGACGAAATAATACCAATACCAATACCAATACGAAGACCAAATCAATACGAGTCCACTTCTATTCGAACACAAGCCCGTTGAGACGAGCTCCTCTAGTTTCATAGTCGCATCT…
551	chr01_3_38083980	1	TTG	3	9	38083980	38084006	CAACAAAAGCTAGGCGCATT	60.397	TTGCCTGTCAAGGCTCTTTT	59.993	194	5	CGCTTCAGAATTGAAGCCCCCACAACATGTTCATGTAATCATCAGAACTTGTTCTTCCTAGAGTTAAGTAGTAATCACTTACCAGATTCTCCAGAAATTTTCCCACTTTATAGTTTATAGTGACTTTAATCAGTCAACAAAAGCTAGGCGCATTGCACATGGATTATCTCCTGCCTATTAAACTTGCTGTGCAACACCATAAATGTCTGGTAGGCATTGTTGTTATCAAATCATTTTGGGACTAAGGCTTTGTTGTTGTTGTTGTTGTTGTTGTTGTATCAGACTTGAACTCTTAACCGTAAACTAGGAAAAGAGCCTTGACAGGCAATGAAGGAGACTCCAGCATTCAAACAAACTCATAGCCCTGGGTTGTGCCAAAGTTTTGTTTACACTAAAAAG…
552	chr01_3_38101243	1	CAT	3	10	38101243	38101272	TACCCGAAAATCCAAAATCG	59.767	CCCTTACGACAGTGGTGGTT	59.884	354	7	GGATACCCGAAAATCCAAAATCGATCCGAATTAAAGAAAAAAATAAAAAAATATTGGGTTGCTAGAACACCCTCCGTGGCAAATTTGAAATTTCCAGCCACGCCTAGTTTGGGAAAAAGTTTGACCCATTAATCTTCATCGCGCTAACCACCAACTCCCAGCCACCATTGCATGTTCGCCTAGCCATAACTCAACTAAGACCAAGCCCTAATACACAAACTGACATCATCTTTTCTGAGACATCATCTCCATCATCATCATCATCATCATCATCATCATCGTCGTCATCTCTATTTCACAAAAATACCCCCCACTTAAACAAGAAAAAAAAATGCACAACCACCACTGTCGTAAGGGAGGGTGCCATAGATGAAGGTCGTAGCTCATTGATTTGAAACA…
553	chr01_5_38102090	1	TTCAG	5	7	38102090	38102124	AGTTCAGTTCAGTTCAGCTCCA	59.136	ACCGTTCCTTGCATTTTCAC	59.978	237	2	ATATATAATTATTGTTATTAATAAATAATTATGATTATTGTAGTTATTATTTATTATTATGAGTATTTTTATAAATATTAATTAATATTATATTAATTATTAATTATTTTATTATTTTACTATTTACTATTTATTATTTACTATTTACTATTTACTATTTACTATTTACTATTCATTCATTCAGTTCAGTTCAGTTCAGCTCCATTAAGTTCAGTTCAGTTCAGTTTAGTTCAGTTTAGCTCCATTCAATTCAGTTCAGTTCAGTTCAGTTCAGTTCAGTTCAGCTCCATTTAGTTCAGTTCAATTTAGCCAAATAAAGTCCAGAAAAACAGGGCCATAATAACCTAGGTAGTAATTTGTAAATTTTCCTAAATAATAAACGAAGATATCCGCACCCAC…
554	chr01_5_38170156	1	TCTGA	5	5	38170156	38170180	AAAGGAGAATCATACCCTGCAA	59.966	GTCATGCATTGGGAAGTGTG	59.967	385	3	GAAAGTCGAAAATAGTTCAGAGATGTGCACTTAGTATTGGACTCATCACATGGCGTTGCACCAGGAATAATGGTAGTCAACCAAAGGAGAATCATACCCTGCAATATGTTTAGCATTGCCCTTAACATAACTTATTTGTAAGACTTACACGATTACTTATGCCCTGTTTAGTTCACCTTATTTCTCCTGATCTGATCTGAACTTATTTTTTCTGATCTGATTTCACCTGAATTTATTTTTCTGATCTGGTCTGATCTGATCTGATCTGATCTGATTCTTCAGAATTAAGTTTAAACAAAAATCTACATTTATTTAATATTAAACGACTTACGTGTAAAATAAATATTACACAAATTTATAATATTGTTATTATTTATTTGACTTTGCTCATGATTTAAC…
555	chr01_6_38179241	1	ACCCCA	6	5	38179241	38179270	TACCTAGCCAACCCCACTTG	59.986	GGCGGAAAACAAACCAGTTA	59.975	313	3	CTTGTAATTTTTAGTAACTTATCAACCCCACCATATAATTAAATAATATATCTACACTCCACTCCCACCCCCAATCCCCTAAAATGACATGGTCCCTACTTGTTTTACTTATTAAAATACCTAGCCAACCCCACTTGTATTATTATTTTATTTCATTCAATTTTTTTTATGCCACGCTATTCGACGCCCACTTTTTAATGGTGAAAAACCCAAAATTACCCTTATAAAAAAATCAAATCCCCCCACCCCACCCCAACCCCAACCCCAACCCCAACCCCATACATCACTTTCTCTCTCTTTAATTTACCCACCCCTTTCCCAATTTAGGCAGCCACCACCGCCATCCACCACCGACACCATCACTCCCACCTAACTTGTTTTTTTCTCCGCCACCCACCA…
556	chr01_3_38293798	1	CCA	3	6	38293798	38293815	CAACTTGGCACCGGTAGAAT	59.993	TGGACTTTGGCTTCTTTGCT	59.993	119	5	CATGATGTAGCTTCTAATTTAAGTACGGAGTTTAGCGCTCCACCGTTACCTCTAATTCATGTTTCGGAAAATAAGACTTATATCTCGGTGAATCCCGAGCTTGGGAATACTACTGAGAGGAGTTCTGCATTCAATGAGGCCCCGAAAGAAGACTTTGCTTTGCCACCAGGGCATAACGGGGATTCCAACTTGGCACCGGTAGAATCTCATGATGTAGGTCGTCCTAATTTAAGTATGGAGTTTAGCACTCCACCACCACCACCACCACCTCCAATTCATGTTTCAGCAAAGAAGCCAAAGTCCAAGATGTTTGATATGAAAGTCCTTACATTGTCAGATATGAGTGAGGAGTTGCTCCAAAACTATTTGTCACCTCCTACGATGGTACGTAACATGGTA…
557	chr01_2_38404168	1	AG	2	6	38404168	38404179	GACGGGACTTACGAATTGGA	59.933	TCCAAATTGTTTTGGGGTTC	59.64	100	3	GAAAATAACCCAATTAAAAATGAAAAATACCAAATTAGAATAAAAAACCCCAATTAGAAATTAAAAAAAGAACAAACAGATCTCTCAAATTCAGATCAGTAGAAAAACCCAATTAGAAAAACCCATTTGAGGAACGACTATTGGGTTAGATCTGCACAATTTGAGAGGAAATAATCTATAAAAAATATTCAAAAAAAGGGATTATTTAGAAAGGAAGAGAGAAAAAGACGGGACTTACGAATTGGATAAAGAGAGAGAGAGGGAGAGAGAGAAACAGAGGTTATTTGATTGGGCAAAATGAACGAGGAACCCCAAAACAATTTGGAGTAAATTAATCCCAAAAAAATAAAATTAGAAAAAAAAAAACCACTTCTCCCCTCTTATAATTTGATTGGGTTG…
558	chr01_4_38404488	1	AGAA	4	5	38404488	38404507	CTGCAACTGCTGTAAATGAAGA	58.253	CAAACAGAGCCCCAAAAGAA	60.22	287	2	TTTGGAGTAAATTAATCCCAAAAAAATAAAATTAGAAAAAAAAAAACCACTTCTCCCCTCTTATAATTTGATTGGGTTGAATCAAAAACACAAAAAAGTATTAAAAAAAAATTGACTTTCTCTCTCCAAAATCTAGTTTGGTTTTGTATTTTATGGGGGGCTAAAGTATCAGTTTTGTATCAGTTTAAAAGAGTACTTCTGCAACTGCTGTAAATGAAGAGAAATTTCAGTGAATCAAAGAAACAGAGGAGAAAGAAAGAAAGAAAGAATTGGGAGGGTGGGGGAAGAAAGAAAGAGAGAGAGACAGATAGAGAGGGGGGGAAAGGAGAGAGAAAGTGAGTGAAATTGAGAAGTTGGTTAATTAAGTCGTCCTTTGGATTCTCAATTCTCTGCAATGAA…
559	chr01_2_38460075	1	TC	2	15	38460075	38460104	ACACATAGAGGGCCATGAGG	59.95	GGAGGAATGGAAAGCATGAA	60.014	371	12	AGCGGCGGACTTAAGGGTATGGGATAAATGTATAATAACGTAACATGGGGTTGCATGGTAAGACTGACACATAGAGGGCCATGAGGTTAGCTGAAAAAGAAGCACAGTTACCCTTTCCCCACTTGAATACTAACCCTTATTTGGGGACACTAAGAGAAGGACACTTCCCTACCAAGTCCACAACAATAACATGTATGCATTTGCCGCCCCTTCTCTTAGGGACTCTTCTTAGAATTCAAGTATTCATTTTCTCTCTCTCTCTCTCTCTCTCTCTCTCTCCTCAAAGTTGAAACCAATAACATTTGTTATTAAAAGCAGCCATCCCCTTCGCCCACTGCGTTCTCCCATGCACTTGTCTTCTTCATCTCCAACACCCGCCACTGTTTTCTCTCTTTCCTC…
560	chr01_4_38555501	1	AAGC	4	4	38555501	38555516	TGAAGCAAGCCTTTCCAAAT	59.823	CGGTCTATCAAACTATGCTTTGTG	60.076	208	2	TTGTACTAAGCAAACAAGCTATAAAAGCAGCCTAAGTATAGGAATGTAATCAATTTTTCAATAATAATTACAAGCTCATTCTCTCTTATCTCATACTTTCTCTATATCTCTCTATTTATTTTATGAAGCAAGCCTTTCCAAATGGCACATGTGAATGTCCCATATTGATGAAAGATGAGAGATTTAATCAATTAATATGGTTAATTAAGGGGTTACTCCCCTTATAACTATATGGTTTTAAGCTACACAAAGCAAGCAAGCAAGCCGTAAAAGTCGGACTTAAATTTGATCCTGCAATTAGAATAACCACAAAGCATAGTTTGATAGACCGACAAATACAAAACCAAAGTGCATGTAGAAACATTGCACAGCTACTTTTATTGTTCTAAGTTCTAACAA…
561	chr01_3_38580644	1	TCT	3	12	38580644	38580679	TAAGACGATCGCAAATGCAG	59.976	CTGGGGAAGAAGCAAAATCA	60.184	228	8	ATAAGATTGAATACGTTTGTTTTGTGGCTTGAATAACCCATAAAGCTTATTTCGTAAACCAGAATACACAGGCCAAAGTAGAAGTGTTAAGACGATCGCAAATGCAGCGAAGTTGACTAACGCAATATCAATTTCGATTTTGTTTGCAATTGCAACATAAACTGCAATAATTAGCATAGTAGTTACTGCGCGCTATCCACAAAGTGACAATGGCAACCAGATTGGGATAAGTAACCTTATCTCCATCTCTCTTCTTCTTCTTCTTCTTCTTCTTCTTCTTCTTCTGCTTCTTCTTTGATTTTGCTTCTTCCCCAGTTCCCGTGTACTTACCATTACCAATTTCATATGTTTTTGACACTATTTTTTGATGTTTGGTACTCAAATTTTAAGTTCTTACAT…
562	chr01_2_38627645	1	TC	2	6	38627645	38627656	TCCAGGCACCCTCTAAAGAC	59.284	CTGAGTTTTGCACCGAGACA	60.025	292	2	CACATGTTAAATAACATGTAGTGCGGTTGTTCACTTGTTTGCATTAAAGAACAAAGGAAGTATATCGAGTAAATAAAAAATAACATACACGGCCTACAATAAAAAAAAATCTCCACAGCAAAAAAGGAAGACTTTTTGATAAACGAGAGTTGCAGCGCGACTTCCAGGCACCCTCTAAAGACCTTCCTCCTTTCTTTTTTGTAATCATTTGAATTTGTTTTAAAATTCCTCAATTTTTTTTGCTTTCTTTCTCTCTCTCTCTTCTTCCTCCATCACCTTCCTGGGAAGCTTGCCATTTTCCCATGTGTGCAGATAAAGAGAGAAAACTATACTTTTTCTGAATTCCTTTCATACTTAATCTGGGTCTTTGTTTGATTTTGTTCTTGCTATAATTAGTAG…
563	chr01_6_38636193	1	CCATGT	6	6	38636193	38636228	CCCGGACCCTATGGTAAACT	60.068	ATTCCTTTGCCCTCTTGCTT	60.208	308	3	CACATCTTTTTGCATGTTCATTTAGTTGTAGGCTTGCATTTTTCATGATTATTGTGTACTTTTGTAACTTATGGTGAGTTGATAAGTTTGACAAGCATTTTCCCATTGTTTCAACTTTTAGACAACTTACATGCCTTGGCCCGGACCCTATGGTAAACTGATAACGATTGAGGCTTGTGTACCATAACCCATAAGGTCAAAGTTTCGAATTTCTCCTCCCTCTATTTGTAATTTGTTGTGCGGGTTGTGCCATGTCCATGTCCATGTCCATGTCCATGTCCATGTATTTATAAGCATTGAAAAAAAAAACAAGCGAAAAGGATGAAACGTTTTTAATTCAAATGTACCAAGCCGGGCAAGAGGCTAGCTAGTAGTACAACGTTGAACCAAGCCGTAACT…
564	chr01_4_38727557	1	CCTC	4	5	38727557	38727576	AGAGGGACAATGACCAATCG	59.927	TCGTCGGTGAAAACAAACAA	60.127	316	2	GATCTTTCCTTCCAAAAAAAATGAAAAAAGAAAGAGAGACTGAGAGGGACAATGACCAATCGTGGACACTTCTACGGGGGAAAACAGTAGATGAATTAAGTAATGTATTATGCAATTTATATAATTATACACAAATTTTTAAGGGTGTACAAAAATTATGTTACGAATTTTTTTGCCCGAAGGTCGGACCCGCCCGAGCCATATAAAACATCCGCCACTGAAGAGGGATAATGAATCTTCCTTCTCCTTCCTCCCTCCCTCCCTCCCTCCAACCTTTTATCCAAAAAAATAAGCTTACATCAAGATGCGAGGGCCTTATGGAGACGCGGGCTACCAACTTGTTTGTTTTCACCGACGAGGTGAATTGCGTGGGCTTGGGTTTGTGAAGGGGATCGATCT…
565	chr01_5_38749350	1	AGTTC	5	5	38749350	38749374	CGAACCGTTTGGAATCAACT	59.971	TGGAGCAAGAAGCACAACAG	60.175	215	2	CAGTATGTTCTGAATTCTGATTGAGAGTTTGTTACCACTTACCGCCCACCGGATTGCCAACTTTCCCACGTGTCACTTTCTGTACAAGTGTCAATTAGATAGAGTTTTCAGATTTTCACCCGTTAAGGCCCATTTGGGCTTTTGGCAATGCATTATGGAATGGGTTTTGAGCAGCTCATATAATTCATATTTTCAAATAGGGTGGACACAAACTGTATTGTTCGCGAACCGTTTGGAATCAACTCGTAAAGTTCAGTTCAGTTCAGTTCAGTTCATTTATAAATGTGTTGAGCTCAGACTCAAAAATGTAGTTCGAATGATAAACGAGTTAATTATAGTGTTTGCCTTAAAAGTACTCGTTGGGCCTTCTTTGGTCTTCTAACATGAGGTCAAATGGCC…
566	chr01_3_38751472	1	TGT	3	11	38751472	38751504	GCTGCCAACACTGACTGAAA	60.032	TTCTTCATCAGCCGCTTCTT	60.096	285	4	GCATCAGCAGCTACAGAAGCATTGTTCTTCGACGTCGATAAGGCCGGTAATGAAGTAGGGAACAACGCCAAGCTCCGACTACTTTCTGCTGATTGCAGTGCACCACTCGAAGGGAATGACGTCATTTTCTGGTCATTGTTAGCCTTATTTCCAACATATGACGATATTGCAGCTGCCAACACTGACTGAAAATTAGGGTTTGATGCAATTGCCTTAGTCGCCACGGCAGCTATTGTTTCATTCAACGACTGTTGTTGTTGTTGTTGTTGTTGTTGTTGTTGTTGAACATTATTGTTATTATTGCTAGGGTTTTGGTAAATATTATTAGTCCTTGTGTTATTATTATGATGATTAGTGTAGGGTAACAAATACCCACTAGCCCAACTACTACTAGTTGGT…
567	chr01_2_38786025	1	GA	2	33	38786025	38786090	TATGAAGGAGATCCCCGAAA	59.458	AAGGAGGAAGGGATGGAAAA	59.875	398	3	TGCGCATGTTAGTAGGTAACGTCAACGAGGTGGAGTCTCTATCTGCTATATTAGCACTCTTGAAGGTGGGAGTCTTTTTTATCCATGAAGAATTATGAAGGAGATCCCCGAAATTATTAGCTATGGCGAACAAGTTGGTAATAATAGTCTTAATGACTTAATCTAGGCCTCGAGGAATGATACTTGGGGGGAGCTCTTGCTTGATGTTGTTGTCCTGTCTTTAGAGATACTTGGGAGGAGCTCTTGCTTGAGAGAGAGAGAGAGAGAGAGAGAGAGAGAGAGAGAGAGAGAGAGAGAGAGAGAGAGAGAGAGAGAATTATTTTCTTCCAAAATGTAAGTAATTACGATGCAGCTGGGCTATTTGTACAGTTTAAACCAACAGCTTTTGAGCTTTTCCCG…
568	chr01_6_38790256	1	AAATCC	6	4	38790256	38790279	ATCGAGAACCACGCTTGTCT	59.874	AGGTCAAGCTTCAGGCCTTT	60.382	314	2	TGAATCGAGAACCACGCTTGTCTAATTATGACGCCAACATGCTTTATTAGTACAAATTATTTTGTTAGTACCAATACAATAAAACCCTTATTGGTAGTGATTAGTTGTGTATTGGTAGTACCAATAATATACAAATATATACCAATACGGAGTAACATAATAACTTTGTACCAATATAACATGTTAGCGTCCAATCTGAACAAACGTGATTCTTGTTAGAGACTTCCTCAAAAATACAATAGCTCGCTGAAATCCAAATCCAAATCCAAATCCGACAAGTCTTACGTACGATTATAAAAAGGCCTGAAGCTTGACCTGAGTAAGGCTGCGTTCTATTCAACTGATTTCCACTTATTTTTCCTGAACTTATCTTATCTGAACTTAACTGAACTTATCTGA…
569	chr01_2_38925906	1	CT	2	11	38925906	38925927	AAGGCGTATTGGAATCGTTG	59.96	CCTTTTCCGGCCGTATTTAT	60.161	336	2	GGAGGGAGCGAGTGGAGTCAAAGTGGACGAAGGCGTATTGGAATCGTTGGTTTGCTCTGGCGTTTTTTGGGATGGTGGTTTGGAGGATGGTTCCATATTTGGTGAAGATGCGTTCTATCTCAACAATGTTAGTCTGGATAGGAAGAAATTTGATGAAGGTTGTTCTTGTGGCTATGTGTTGGAGGGGTGGTTGGCGGCGGTGTGTGGGCGGTGCTTTCTTGCGAGCAACCGTTTGCCATTCTTCATGGGCTCTCTCTCTCTCTCTCTCTCTAGACATGCTAGATAGATTATTTAATTAGATGGTGGGGTTGATAAGTTACTAAAAATGGCAAGTGTATCTCTTAAATAAATACGGCCGGAAAAGGCAAGTGTATCCCTTAAATAAATACAGAGGGAGTA…
570	chr01_2_38949533	1	GA	2	6	38949533	38949544	AAATCCACTGAACGCCAAAC	59.978	AACTCTGTGCCGGTCAAATC	60.119	377	2	TGCATAAAACTTTACCAACGAATCAATTCTACATAAATCCACTGAACGCCAAACCAAACATACTAATACTAACTCCACCATAGGGAGACTAACAAATAAGGCCGAACTCCGCCCATACGGTGAAAATTTATTGAACTTAGGAGACAATATCTGAATTAAATGAAGGAAAATGGTCGAAAATAGTCTAATTTCCGAAGAAATTAAACTATTTCCAGCCTACGACGACCAAGAAAATAAACCCTAGAAAATGAGAGAGAGAGAGGATGGGAGAGTGGCGAAGTTGGGACTTAATTTGGATAATATACGGAGTATATATAAATATAAATATAATACGGAGTATATATTACTATATGTCGTACTTATACTGCCTCCGTCCCTTAATACTCGCCCCGATTTGAC…
571	chr01_2_38958907	1	TG	2	7	38958907	38958920	CACATGATGCTCATCCAAGTTT	60	GAAGTTGTCTTGGGGCACAT	59.973	346	3	NNNNNNNNNNNNNNNNNNNNNNNNNNNNNNNNNNNNNNNNNNNNNNNNNNNNNNNNNNTTCCCCCCCCCCCCCCCTGTTCTTATTTTCTGCCTAACTCGATGTCTAAAATTAAACTTTATAGAAAAAACCTTCTTGTTTGCAAAATAATGTCGTTAGAACACATGATGCTCATCCAAGTTTAAAATAAGCTATATGAAACATAAAACCTACTCTTTAAGCCCCCAAGAGAAAAGAAAAAAGTACCACCATGTGTGTGTGTGTGATGTGTTAAGTGGTAAGAGCGAGAGAAGCTCAGTCATATACGTGCAATATTGTAATATTGGATCATAGCTCTCTCAACAGTTCACGCAGCGAGAAATAATACAAAGTACATGTTTAAACAAAATCCAAATGAACCA…
572	chr01_5_39038081	1	TTCAG	5	8	39038081	39038120	CAGTTCAGGAGCATTCAGTTCA	60.431	CTCTGTATTAACCTAAGACCTTCCA	57.283	278	3	GTGTCATCTTTATATTTTAGGAAAATTACCAACTAAGGCCCTGTTCTTTTTGGCTTAATTTCACTTTCAGGACTTATTTGGCAGTTCAGTTCAGTTTAGTTCAGTTCAGTTCAGTTCAGGAGCATTCAGTTCAGTTCAGTTCAGTTCAGTTTAGTTCAGTTCAGTTCAGTTCAGGAGCATTCAGTTCAGTTCAGTTCAATTCAGTTCAGTTCAGTTCAGTTCAGGAGCATTCAGTTCAGTTCAGTTCAATTCAGTTCAGTTCAGTTCAGTTCAGTTCAGTTCAGTTCAGCTCTAAAGAACAGGGCCTTACTTAATTTTTCATTTCACCCTTTGTACTCATTCAAAGCTTCTCAAACTTGTGGGAAAAAAAAGTCATAATTAACAAAGAATTTACTTTTT…
573	chr01_3_39215182	1	ACA	3	14	39215182	39215223	CCTGGGTACGACTCCAAGAC	59.574	AGCAGGCTACGGTTGAGAAA	60.015	245	5	ATGAGAGTATGAGACTGGATACGGGTCGTAATTCCCTACCTAATTTGCTGAATTAGACCAAAATTGTACCATTTTCATGTTATAATTAACTTTTATGGTTCGTGGTTTGTGGGGGTGATTAGAGAATTGGGTAACTTTAATAATAGAGAGCCATGGAAAGCAATGATATAGAAGTGATTTGATCACAGTCTAGGCCTCCTGGGTACGACTCCAAGACTTTCACTAACTGCTAATTGGCATCATTCATACACAACAACAACAACAACAACAACAACAACAACAACAACAACATATCATGATTTTCATTCTTACTAAAACAATCAAAAACCTCTTAGGGAAAAGTAAACAAAAGTTACCTCTTGTCTATTATACTTCTGAGACCCATTAGAAACCGAGTTC…
574	chr01_5_39222065	1	ATATC	5	4	39222065	39222084	CTACAAATGCGACGAATCCA	59.688	TGGACCACGGTTTAACAACA	59.857	300	3	TATTAGAGAAGTTAATTATTGGGGAAGGGTAAAATTATAACGAAATGGTATAATATATGTCCTGATTAGGAGTATTTTAATCAACGTTAATATGGAGTATATTCACTTAATTAATAGTACTACAAATGCGACGAATCCAGCATAGGAATTTTAGTTGTACAAATAAAATGTATACCACCTGTTATTATTATTAACACTGTAAAACTAAAAATAAGGATTAAGGAGTGAATCACCATATCATATCATATAATATCATATCATATCATATCATACCACCATATAATATCACGAATCCTTGTTTGTAGCAATTGCTTAGAACGGTCGGTAAAGTAAGATAAACGCTCGGTATACCGTCAATATATTTAACATTTACCTATTGGTATACGATTGGTGGAGGTT…
575	chr01_6_39225403	1	AAAGAA	6	4	39225403	39225426	ATCAACCCCTCACGATTCAC	59.786	GTGAAGGGGAAGGACACAGA	60.088	195	2	CGAGCTCATTCGAGTTTTTGTTAAATTTAGTACAATTATAATCAAATCACGAAACTGTGTTAAACTTAATTAGTTCACGACCCAGTTAGAACCTGTAACTCCTTTAACACTCCAACCATCAACCCCTCACGATTCACGAACTCTAACTTCACAATCACCAAACTCGAGGGTACCTTAATTTCTAGGGAAACTTAAACAAAAGTCCAACCCAACAAACAAAGACTACACAATCAAAATAAAAAGTACTCTAAAGAAAAAGAAAAAGAAAAAGAAAAAAAATATGATTTCAACATCTGTGTCCTTCCCCTTCACGTGAGCATCCCCCTTTCTCTCTCCTCATTCACCCTTTCTCTCTCTAAAAACAAACAACTCCTGTAAATTCTGTAAGCGTCACACACA…
576	chr01_3_39253747	1	GAA	3	5	39253747	39253761	GTTCCTGGTGGAGCCTATCA	60.073	CAAAGAGGTGCCTCAATGCT	60.397	362	4	ATTGCTTTCGTGACACCGATCTTTTCTTTCTCCTTGCAGTTCCTGGTGGAGCCTATCAGAGAAGAGAGACCACACCAATCAGTACACTATAATTCAGACTAACATCATATCTAATTTTGTACAAAAAATTTCATCACAATGTCCATGGTAATGCAATATGACTTGAGTTTTACCTTTTACTACCGAAAGAAATCCAGAAAGAGTTAAATGGAAGAATCAATTAAACACTTATCTCAATCCAATCAACAGGAAGAAGAAGAAGAAAAAAACAGGAATTTACAGTTTTTAAAAAAGCTGCAGAAAAAACTGAGGCAAACAGATCACATGAGTAAGCATAATAGGGTTTGTAATTTCTGAAATCAAAGTTCTGATTTAATGTAAGCATTGAGGCACCTCTTT…
577	chr01_5_39316302	1	TGAAC	5	5	39316302	39316326	TGAACTAAATTGCACTGGATGC	60.138	GCGGGGAAGTTTTCCTTACT	59.593	285	4	GAGTTTTAACATTTAGAAAAGGTGTGAGCACAACTTGTTTCTAGACTTCCATCAAACTTTATATAAAATATTTCCACATTCTAATAATAATAATAATAATAATAATAATGATGATGATAAAACTTATTAGACTTGATTGAACATATATGACCCAATCAAATTTATTGGACCGTATTGATTTGATATGACCTATTAAGGCCCTGTTTTTTAGAGTTGAACTGAACTAAATTGCACTGGATGCTCTTAAATTGAACTGAACTGAACTGAACTGAACTGAGTGCTCATGAACTAAACTAAACCGCGAAATAAGTCATAAAACTGAAATTAAGAAAAAAAGAACAGGTCCTAGATTTATCTAAACTTATAGCCCTAAAACTTACATAATACTTCTTCTGTCCC…
578	chr01_2_39375516	1	TC	2	6	39375516	39375527	TTCCATCGACAGAACGATCA	60.201	ACATCAATCAAACCCCTCCA	60.173	338	3	AGAAATTTAACCTTGGTAGGTGGGATTATTAAAAGATCGATCTGGGAAAGAAGTATTGTTAATTCCATCGACAGAACGATCAGACAAGCGAGAAGAAGCGCGTTTCTTAATTGCAGATTTCTTCCTTTTGCGATTGATAGTAGCAGTGGAAGTAGTAGCAGTACTAGCATTATGATGGGTCTTCTTGTTTGACCTCTTTGATCTTTTACCAACACACCCTTTTGGGGTTGATACACAAGCTCCCATTTTTCTCTCTCTCTCCCCCTCCCTCTAGAAATTTGCAGAGGAGAGAGAAAATTAAAGAGGAAGAAGGAGAAGAAGATGAAAAAATTGGAGAAAATAATGGTTTAAATTAATAAGAATAATATTGATGATTATATTGGAGGGGTTTGATTGATG…
579	chr01_3_39375876	1	CAA	3	7	39375876	39375896	CGGATGGAAGAAAGAACGAA	60.184	GATCAAATCTCGTCTATATCACTCG	58.389	179	2	AATAATATTGATGATTATATTGGAGGGGTTTGATTGATGTGTATTAATAATTAAATAAATTAATGTAATGGCAATGAATTGAATGCAAGAGAAGAGGAAGGAAGAGGAGGAGGAGAGAGAAAATAAAAAGCAGCAAAACGTGAATTCGAAGGGAAAAGAAAGATATATGTGGGTCGGATGGAAGAAAGAACGAACGAACAAAGAAGGTGAAATTATTGAAAAGAAGAGGCTTGTAATGCAACAAACAATCAACAACAACAACAACAACAAGAACAACCGCTTCTTTTTCTTTTAAAGCTTTTTTAGGTGTAGCGGGGGATACGCAATCCGAGTGATATAGACGAGATTTGATCCTAGTATTATTCCGTAGTATTAATGATACTCTATGTTGAGATTTTT…
580	chr01_3_39467604	1	ACA	3	7	39467604	39467624	TAGAGGAACAACGACGACGA	59.44	GCCGATAACTTCCCTCTTCC	60.039	111	2	ATTATCTTACACATCAATTCTTCCTCATTATGCAATAATCATTGATTTTCGATCTTCCTTGCTCTAGCTAGCTAGTTTCCCAAAACTTATATATAGAGGAGGAGAACAAATTAGAGAAGTTGGAATATGAGTAGTAGGAAGTTTAATAAGTCTATGAATGGATTATTAAGAGTAATTACGTTAGTAAGCTTTTTGTGGCTTTCTTTGTTTGGAGTTTTAGCAAGTAGAGGAACAACGACGACGACGATGACAACAACAACAACAACAACAAAATCTCAGGACAAGCATAATGTGAAACATGAAGTAACCACGGTTGGAAGAGGGAAGTTATCGGCGCGTTCGAAGGTGGATATTAACTACATGAGCAAAAGAAAAGTACCTAATGGTCCTGATCCTATA…
581	chr01_3_39574847	1	TTG	3	5	39574847	39574861	GCGTGACGATTCTTAAAACGA	60.258	TGAAAGTGTTCCAATGAGCTG	58.912	346	2	TTGTTTTTTTAGTGTTAGACCAATAAACAGTGACAAAGACACTTATGTCGATTCAAAATATAAATTGTTTATAATATCAATGATTCATGTATTTCGAAGACTCAATCTACTAGTCTTAAATTTTAAATGCGTGACGATTCTTAAAACGATTTGTATTATGGAACAAATTTATTTGATAATATGATTAAAATGGTCCCATGTCTATCATGGATCAAAGTATACAATTTTGGAATTTATTATTGTAGTTTTTTGTTGTTGTTGTTGTTATTGTAAATGCCTATAAATCAAAACGCTAACAGTTATCGAGTCACTTCTTCCTAAGAAGTATTACGGAGTACAAATTAACACAATTTGATGTTCTACCAGTGGAACACTTTCAAAATAATTATAAAGATTCTT…
582	chr01_6_39611110	1	CAAAAT	6	6	39611110	39611145	CGAGGGGTTGTACATTGTTG	58.897	TCCATGCCTGCTTCTTTTCT	59.955	400	3	CTATTTCGAGGGGTTGTACATTGTTGTACATTGTCAAGCCATTGCTAAGCAAAAGATATAAACAACACACCAAAATCCATACTTTTTTTTATAGATCACACTCTCAAATGCAAAAGCTTACATATTTCACACATGTAATAATCATCGAGCAAAAATAATTGAACATCCTCATAAGGAGAATGTTGCAATACATATTTGATTGTCCAATACAAGCGGATCCGGGTAGGACCCCAATATACATATCAAAGCCAAAATCAAAATCAAAATCAAAATCAAAATCAAAATAAATAAAGAATCAAAAGAATACAAAATTTTACTTCCAAAGAACCCAAAACCTGTGAACAAAATATTGAAGTCAAAGCGCAAAGGCAGCACTTTACTCATCAAGAAAAGAAGCAG…
583	chr01_6_39626877	1	CACCCA	6	5	39626877	39626906	TGCAGCTTGCTTGTGTCTTT	59.788	AACAGCGAGTTTGAGCAACA	59.64	143	4	GTGAAAGTTGCTTTCAGGGTTGAAGATTCTATTACTGATCACGGTGCTGAGAACTATGGTCCGCGTGCTGTCTCTGGGTCTTATGATGATAAGAGTGGTCTAAAAAGTGAGCTTTAAAACTTCGAGTGTTAATGTGATTTTTTTTTCAATAATCTTTTGGCTATTTGCTTCTGGTGTTATTAAAGGTTTGAAAGTGTAAATTGTATGGAACGGAATCTAAGTGTAGTGCAGCTTGCTTGTGTCTTTATGCACCCACACCCACACCCACACCCACACCCACACTCATAGTTCATTGTTAGTTGACCTGGTATATAATTGTTAAAGTCTTATACATAAGACAATGTCTTCTTGTTGCTCAAACTCGCTGTTTCCTTTTGAAGGATGTCTGGTTATGTTCTG…
584	chr01_2_39648323	1	TC	2	8	39648323	39648338	ACCAATTGTCTTGCGGCTAC	60.14	GGTTCGATGATGTGGGATTT	59.611	280	5	GTATCGTTGACAAGCTTAATTTCTAGTTAAAATAAATTTGAAGTCACACTTGTCACTAACACAACAATCAGGTCCAAATTGTTGTTGAATTTACCAATTATACCAAGACCAAAATACCTAAAATTCCAAAATTAAAAAGTTGTTGCCAACACCAATTGTCTTGCGGCTACTTTCCCCTTCATATAGCATCGGTCCACCAAGTCCATATTCCCGTAATCCTCTTTTACCTCATTTCGATCCCCATTTCATTCTCTCTCTCTCTCTCAACCATGGCGCTCCTCCACCGAGTCAACCGAGCGAAATCTCTCTCCTCCCTCCTCCGCCCCCTCACCACCGCACACAACCACCTCCACCGCCCCTTCTCCACCGATTCCTCTAAAACCCTAACCATCGAAACCA…
585	chr01_6_39734584	1	GGTGCT	6	5	39734584	39734613	GGAGCTGGTGCTTTCTTGAC	59.997	CAAAGGGAGCAATGGTAGGA	60.066	306	4	GTATTAACGTTGACTTTTTCCCAATGTAATGGCTTCAGTTTCACCTGATCATTCTTGCTCCCTGATGCCTCTTCCCCAATTGCAGATGATTCCTGAATATTTCCACTTGGTGTACGCCTCGGTGCTGCTGGTGGTTTTAATGATCCGCCCATCTTGAGCGGTGGAGGTGGTGGTGCTGGACCTTTCTTGGCTGCCATTGGTGGTGGTGGTGGTGGTGGAGCTGGTGCTTTCTTGACTGCCATTGGTGGCGGTGCTGGTGCTGGTGCTGGTGCTGGTGCTGGTTCTGACTTAGCAGCCATAGAAGGCGGTAAAGGCGGAGTAGGAGTGATTCCTTCCTTAGCAACAACCACTTTTTCAGCCACCGCCGCCTCTTCTCCTCTACCAACAGCCTGAAAAGTG…
586	chr01_6_39795586	1	TCATCT	6	4	39795586	39795609	GATTCGTGGGCTGAAAACAC	60.504	TGAGGTCATATCCCAAACAGG	59.799	300	3	GATGGAAACAATTGTAAGCCTTTTAATACTACTTTAAGAATCTCTTTATATCCTGTAGTGTCCCTATATGAAGATAAGAAATTGCTTTACCTGAATCTTCAATGGCGAATTTCTCAGGAGTTGATTCGTGGGCTGAAAACACCTGCAGTTTTTACAGACTACTGTGAAGAAGCTGCTCATCTAGCTGCTCGCTGTCTGAGCAGCACAACGAGCTGCCAGCTGGCACTTCCTGTAAGTAGACGTACTTGCTCATCTTCATCTTCATCTTCATCTTCTACGAAGAAGATGTCAAACATTTAACAGGTGCTCTTTATGTATTTGCAGATACAGTTAAATCCATTCAGGCAACCGATGGCAGTAGAAGACACTGCATTGCATCTCCCTTGCTATTCTAATTGT…
587	chr01_6_39796765	1	TTCTCT	6	4	39796765	39796788	ATACCCACCGAAATCATCCA	60.014	CTTTAATGCATCGCCCAAAT	59.928	253	3	ATAGTGTAAAGTATTTTGTGATATTTTCTACAATGACTTGGACTCGGAGTCAAAAAAAGCGCATCCTCATCTATAAAGTTCTAATTTGGCAATTCCAACTGTTTCCTCAAAATTAATAAAAATAAAATAAAATTCTAATCAATTAATCAATTCCAACTAACTCCCAGTTTTCATTTAAAAAATAAAATAAAATAAAATAAACTAACGAACTCAGTTGAATAATACCCACCGAAATCATCCACACACGTCTTCTCTTTCTCTTTCTCTTTCTCTCTCCCCCAATTCCACAGATGGATCGATAACAACAACCCCAATTTTGTCTCTCAAATTCTCTCTTAGCTCAAATTCCCAATCATTTACTTCCGAAAAACCCTAATTTACAGTATGATTCAAACCAAA…
588	chr01_2_39807053	1	GT	2	7	39807053	39807066	TTCCGTCCATAACCAACTCC	59.79	TTCAGCTGGCAAGATGTTTG	59.988	388	2	CAACAATTCATCTTACATAATTACAAAAAAAAAACACCTAAAATTTTAACACCTAGATGCTGTGCTCTTAACAAAATGTGGAAAAAGCGGCAGGAGAAAAATTGTGGTTCAATAATAAATTTCCGTCCATAACCAACTCCATTGATAAACAATTTGTATCTATTAGATAATTGTATGAACAATCGTAACCATGAAAATATAGAAGACAACAGTGTTAAAATCAATTAATAGATTAGCATATCTTGGTGAGTGTGTGTGTGTGTATGCCTATATGCATGCTTGTGTGGATATAGAAAAAGATGAACTGACCTGCCTATCACCGTTAGTCATGATACCAGAGTAACCAAAGATGAAAAGGAACCATGCTACAATACTACCCCAAACACTTATATGATGCCA…
589	chr01_4_39908363	1	ATAG	4	5	39908363	39908382	CGTAACGGTCGTATGGTTGA	59.464	AAGGGCCTCCCTACCAAAA	60.802	267	3	CAACAGATACAGATACAGATACATGATATTGTTAATTGGGTTCCTGTTTTTGGTGGTTATATGATACGTAACGGTCGTATGGTTGAAGTCTTTAATGGGATGGTTCGTGAATTACCAGATACGGTGGCAGATATTGATCATGAATCAAGATCACAAGTTCACTTGCAGCGGTGGTACCAGCGCCAGCTACGCTTGCAGACGCGGTTGGAGAAAATTGCAAGTTAATTTCAGCTACAGATACAATGATACATAGATAGATAGATAGATAGATATTCAATCGGTATAGTAGTTTAATTTGATTGTAACGCGTAAGTTTTTGGTAGGGAGGCCCTTCCTAGAAGGTAAGCCCTTTCCAACAACTTAATTTTGTAATTTGTTCTTGGTATTTAGGTTTGCAAA…
590	chr01_2_39919497	1	CT	2	7	39919497	39919510	CTGCATGTTCCCATTCCTTT	59.933	TTAGGGGTTGCAGAACCATC	59.933	329	3	TTTACAAAAATTAAACAACAATCCCTAACTTCCTTTGACCATTCTTTTACTGATCCAAAACATGATCTTTACTTTTTTTTCACCCTTTGCCTCCTTTTTATATGATGACTATCTCATTCAAATTTCTCTTTTCTTTTCCCTTTTTCCCTCCTCTAATCTTTCCCTTTTTTTTTCTTCTTCTGCATGTTCCCATTCCTTTTGCTTGAATTTCAACACCAAAAGCCAAAATTAAACTAATTACCCTTCTCACTCTCTCTCTCTCTTCATTTTCTCTCTCTACTGAAATGAAGTTCACTCCTTCCTCTGCTTCGTCTTCTTCATCTTCTTCTTTCAATGAAAACTTGTGTAAAAGTAAAGGCAATGTCTTTGGGTGTTTTTCAGCTGTTTTGAGCAGAATTC…
591	chr01_3_39920060	1	AGG	3	5	39920060	39920074	TTCCGATTCCGATTACAAGG	59.894	TTTGGAGGATTTTGAGGTGA	58.117	361	3	TCCCAGATTTTTCCGGTTCCGATTCCGATTACAAGGAGCAAATCAATGGATTCAGATGATTTCAGAGAGAAAACAGAGGAGATGCAGCACAGGAGAGTCAAGACTTCTGTTTCATTTAGGGAGACACCGGATTTTTTTGAGCTCGAAGACGGCGATTTCTTTGTTCTCAACTTTGAAAAAAGAGGCAAAAATCAGATCAATGGATCCAATTTTGGGTATTCTGAAGTGGGTATTAAAGGGAATAAACGTAGGAGGAGGAGGAGGAGAGATAAATGTGAGAGAAAACAGAGGAGAAACAGAGATGAACAGAGAAAAGACAGAGTATTTTCAAATGAAGAGAGGCTTACTTTGAAATTATCACCTCAAAATCCTCCAAAAATTGATGCCTTTTTTGATGCT…
592	chr01_3_40041795	1	CTT	3	5	40041795	40041809	GGGAGTTGCGTTTAAATTCG	59.586	TGGAAGGGAATGAAGAGGAA	59.6	337	3	AAGACTAACATTGATGCGGGAGTTGCGTTTAAATTCGATCAAATTCTATTCAACCGTCAATTAAATGCTAACTTAGAGACAAAGATTGAATCCATCTGTACGATGAATCACAGGTTCAAAGTACTACAACGTACTTGGCTAACTAATAACCATCACAGATCGATCAATACATGAAAAAGGTTTTCCATGTTATCCAACATGCCTACAAAAATCTGTTTCACTAATGAATTAAACTTCCTAATTCTTCTCCTTCTTCTTCTTCTTTTTCTTCTTTGTAAGTTGGCAATTGCAATCATACAAAGCCTCATAATCACTAGTTCCCATACACCCTAACTTCCTCTTCATTCCCTTCCATAAACTCATCTTCTTTTTACCCTTCTTCCCACAACTCTTTCCATC…
593	chr01_3_40042951	1	TTG	3	6	40042951	40042968	CACCGGCAATGAGGTTAGAT	59.955	GTTGAGATTGGGCTTTTGGA	60.051	234	4	CTCTCTATTACCTCAATGGCTTCACTATCATCACCATGTTTATTAAGGTATTGAACGAGGGACCCGGCGATGTTCTCTTGTGGGACTTGCCGTTGCGCCATCGCCTCGACGATCGGCTTATACATTTTCACCGGCAATGAGGTTAGATCTTCTAATGAAGTTTCAGTATCCGATGATGAAGCATTGGAATGATCACCTTCACCAAAGAGCTTCCTCCTTGTTGTTACATTACTGTTTCTCATGGGCCTATTGTTGTTGTTGTTGTTGTTACTAACCATGATGGGCTGGGCTAGGATAGTTGGATCGGAGAGTACGTGGGCTGTAAGGGCCTCTATGCAGCAATCCAAAAGCCCAATCTCAACGGCCTGCTGAAATGTGGGCCCCCTTGATGCTCGTAAT…
594	chr01_3_40044169	1	ACA	3	13	40044169	40044207	CCGAGATGATGAACTGTTGG	59.086	TAATTGGTGACTTCGGCATT	58.093	338	6	GTGACAACTAAATATTGTCGTAACTTGCGACCTTTATCATAATTTGGATTTCTAACTGAAAAAGGAATAAGTATTTATTACCGAGATGATGAACTGTTGGTTCTAGCTAGGGCCATCTTTTACCGTAACGTAGTTGTTTAACCTTATAGCAATGTAAATTGAGTTTTCGATTCGATACGAAAATTTCAAACTTCCCCTTCTTCAAACAATTAGTAGCTGTTGAACCAGAAATGAAATAATTAGTACTCCACAACAACAACAACAACAACAACAACAACAACAACAACAAAAAACAAGTTTTGCGAAAAAAATTTAAATTGACTTAGAACATTTAGAAGAAACCATTAGTAACAAAACGATGTCATCTAATTAGAAAAAGATCAATCACGGTATTGAGCA…
595	chr01_3_40132952	1	AAC	3	6	40132952	40132969	CGGTCTCTTCTGGTTCCAAG	59.837	CTCGAATTTCTTTCCCACCA	60.044	131	3	CCTTTCTTACTCTTCTTCATCTTTAACACCCAAAAAAAAAAAATTTTTTTTTTTTTTTACATGAAGAGTAGTCCATATTGTGTAGAAAAGAAGATGAAATTGTTCGGGTTTGAGGTTGATCTTTACAAAAATCCTGAAAACATCATCAATGAACAAGAAGAAAGCACAAATTCATCCAATACGGTCTCTTCTGGTTCCAAGAAAGAAAAGGTTGATAACGAAAGGAGTTCTTCCGTAAATAATAATAATAACAACAACAACAACAACAATAACAACTTTATCGAGGTAGATGTGGTGGGAAAGAAATTCGAGTGTCAATATTGTTACAAAGAATTCGCAAACTCACAAGCATTAGGCGGCCATCAAAATGCTCATAAAAAGGAGAGGATGAAGAAGAAG…
596	chr01_3_40155133	1	TGT	3	14	40155133	40155174	AGGGTTTTGTTGTTGTTGGTG	59.782	GGGTGGTTGTTGTTCTTGCT	60.012	165	5	CACATGAACTTGTTGAAATTTCACCCAATTTCAGTTTCTCTAATTCCCCTAATTTTTCGAACAACAAAACTTACTATTCAAAAATCAAATCTTTCACCATTTTAATCATTTATTTGATTAAAAAAAAAGTTAATTATTCAAGGTTTAGTATCTCACTAAATCTGGGATGTTTGTTATTATAATTATGTCGGAAGATAGATTTCTTTTTCTGAAGAATAGTGTTGATTTTTAGGGTTTTGTTGTTGTTGGTGTTGTTGTTGTTGTTGTTGTTGTTGTTGTTGTTGTTGTTGTTGGAGGAGAGAGAATTTCCCAAATCGATTACGAAAATGCCGGCAGCTCAGAAATCGAAGCCGGAAAGAGTTAATTCCGGGAAGAAGCAAGAACAACAACCACCCCAAG…
597	chr01_2_40189090	1	AC	2	7	40189090	40189103	ATTTGGCCATCCATAACTCG	59.784	TTTATCGCAAGTTCCAACCA	59.157	243	3	AACTTTTGGTTGACGATACTTTTTTTCTCTTCTTAGTTCTTACTAGATTTTACAAGTTTAATTATACGTTCACAGTTAAACTATATTCTCTTTATTGTAGAGTTTTCTCTATTAATTGTTTATTGGTTCAGTGGTGATTGAGGCTAAAATTGGTAGGGAGAGCCGCGTGTTCGATCCCCTCGCAACAAAATTTGGCCATCCATAACTCGCCCCGAATTCGAATTAGCCCTAAAATTGAACCGGGTGGTAACACACACACACACCAAAAAAAAAAAAAAGTTTTCTCTACCAAAAATTGGTTATAAATCGGATTATTGAGTTTAGAGTGTATTTCGAGTCTAGGTCGGGTAATTTAGTTAGCATAATTTATAGGGGTCTTTTTTCTAGCTATAATGAGAA…
598	chr01_6_40223040	1	GAAAAA	6	4	40223040	40223063	GGGACTTGTGGTGTTCTTGG	60.399	TAATCCAACCTTTGCCAACC	59.801	338	2	ATCACAATTTAGCTTTTATGAAATCAAAGGTTTTACATCTAAACAAAAAAATTGGGACTTGTGGTGTTCTTGGTGTAGGTGGTGACTGAAGATGGTCTTAGTGGAGCTAGGTGTTGTGGGGTGTGTTGAAGGGGGAGGAGAAAGAAAGGGACGGCGGTGGTGATGGAGTTGTTGTCATCAATGGCGGTGGTGTTGGAGTTTTAACGGGGAAAGAAGGAAACTAAAAAAAACCCAGAATGAATACAAAAGGAAAAAGAAAAAGAAAAAGAAAAATATTTTTAAAATAAAAATAAATTAATAGTTGAATGACACGTGTACATGTTACCTATTATATTGGGTTGGTGACCGGTAAGGTGCAATAAAAGTTAATGGGTTGGCAAAGGTTGGATTATTAAATAA…
599	chr01_6_40226741	1	ATGACA	6	5	40226741	40226770	CTTAACACCCGGACGCATAC	60.386	CAGGAAAAGAGGCTTCAGGA	59.545	146	4	AGTATGGAGTATAATATACATACAATATGCCAATTGATAAATGGTAATGATGTTGCCAAGTGATTAAGGGTGCAACTAGTTCAACTATTTGTTTTACTTTGGCTAAAAATTGCTCAGTAATTCATTTTGGCAATTAATACTCCAACATGAATATTGACATTCAATGTGTTGTCCAATATGGATATTGACACCAGTTTTAACAAACAAGGTTTTCAGAAAGTGAGAGACTCTTAACACCCGGACGCATACATGACAATGACAATGACAATGACAATGACAGGGTAGTTTTGGTTTAGTTAATGCAATTGCGTAGACCTAAAAGAAAGAAAATCCTCACCTCTCTTCTTAACCTTATTCCTGAAGCCTCTTTTCCTGCTAAATGCTGTCTCCTGCAATTAA…
600	chr01_6_40239905	1	ATAGCC	6	4	40239905	40239928	GAACACGGGTTTACCTTCCA	59.83	CGCCTCAGATGTCAAAGAAA	58.999	283	3	ATCCCTTTGTGAGTATGTTATGTTGCATGAGCTAAGACGTATAGAATCATTAATAAATTGCTGATTCCCTTGAAAGTAAACCTTGTGAAATGTTGGGATTATGGTATCTCCAGTTTTATGAGATAAAATCTGACAGATTATCTTATTCATCAAGAACACGGGTTTACCTTCCATTCGCATTTACGTGCATACTGACATGAGTACTTGCCTAACATTCTGCTATTGCGATTTGATCTGGTAAAATACGGAATAGCCATAGCCATAGCCATAGCCATGTGAGTTTTATACTTTTATGTCTTGTAAGAAATTGTTGTCCGCTGTATTATCTCCTCGAACTTTTGTTAAACTATCTTTTTATGCGTAATAGGAGTAGTAATTTTGCTTCACATTAATCACAGA…
601	chr01_3_40275892	1	AGT	3	5	40275892	40275906	AACTCGAAGAGCACATTGCAT	59.896	ATCCGATCAAGTAGCCCACA	60.483	341	4	CAACATACTTTTAATTCTCTCCTTAACAAAATTAGTTATGTTGATCAAGAGATGACACGTGGCAAATACTGTTAAGACTTGGAGGGTGGACAAACATTATCCCTTTATGAAGAGTTCTTAAATGGGCTTTAAAAGAGACATGATTATGGTATTTTCCATAGCTACTTGTATAACTCGAAGAGCACATTGCATTATTTGGCTCCTCTTTTCTAGACTTATGATTATATGCACTACGGAGTATTTGGTAGCAGTAGTAGTAGTAGTAGAAGGTAAGTTTTAAAGCTATAGGTTTTACGTTAGAATCCTATATTGGACTAAAAGACTATAAAGTCCACAATATCCACTAAAGCTATCCGAGTTCATACCTTTAATTTTCAATTTGTAGTTTTTTATTTTGTT…
602	chr01_3_40321043	1	TGT	3	5	40321043	40321057	CATAAAAGGCGAAACCCTCA	60.067	GAGGGGTGACAAAGGACAAA	59.943	196	7	TTGGAGATTACGGCTTGTTACACCCTTCACCTTCATTAGTTTCTTCGCGTACAAGGTTGATGCATCAGGAACCTACACCGGTCTCCTAATCGCACGATCAACTGATCTTATACTCTCTAACATACAAGGTTGGTAACTATAAAGTTTATGTCACAATGTCACAATGTCATAATCTTAATATTTATTTTCATAAAAGGCGAAACCCTCACCCACAGGGCCGTATAATCTTAGTATAAAGATACTAAAGAATGTTGTTGTTGTTGTTGGTTTGGCTTATGGGTGTAGCAGAGGGCAGATTTGTGGAGTACTGGCCATCAAGCATAGCAGCAGCTGCCATACTTTGTGCAGCAAGTGAAATGCCAACTTTGTCCTTTGTCACCCCTCAGCATGCTGACTCAT…
603	chr01_2_40357663	1	AG	2	9	40357663	40357680	AATCCACAACCCAACCAAAA	60.066	CCTCTTGATTTTGCCCCATA	59.894	328	2	CAGATAATGATGTCAATCCACAACCCAACCAAAATAATTTCTGTATCTGAAGGCAAGAATACCTTCAATAGCTGATTTAACTTGGAACATTTTGAAAAAAAGTAAATTAAATTCCAATATATTTTCTTCTGAAATTACTTTAATGCTCCCTCTGTCCCTTTTTCATTACCCCGTAGAGAAAACTTCGCTTTATTAACACTTGGGTCTAACTTGTGCACATGGGTTGGTAAGTGCGCCCATGAGAGAGAAAGAGAGAGAGAGAGAGAGGGGGGGAGGACTTAAAGAGAGAGATAGAGTAAGGGGGGGAACTTATCATTTAAGATATGGGGCAAAATCAAGAGGACACCCCAAAGAGGAATACGGGGAAATAAAAAAGGGACAAGGACTATCAATAAGTTT…
604	chr01_6_40368683	1	TTTTTG	6	5	40368683	40368712	CTTGACCACATGCGCAATAA	60.665	TTTCGTGACGGAGGGAATAG	60.066	272	6	TTTTATTATTGTCCGGATTTGCTTTAAATATACCAATAAACATACGGAGTATTTAACACAACAAAAGTATACAGCCGGAATACGGACTACTTCAAATTGCAAGCAGCTCTTGTAAGTTTCAATTGGGTCTTATAATTATATTTTGTCAAGTTTACTCTCTTGACCACATGCGCAATAATAAATCCATAAAAAGTGAAAACAACACAAGTACCCAATACAGCAAAAGTACATCGTGTGATATATATATGTTTTTTGTTTTTGTTTTTGTTTTTGTTTTTGTTTTTAGAAGATGGAGGACTCTAATGCTCAAGTATTTCCAGCCACCTTTCCACTTTCCAGGCCAAACTCGTTGAAAGTGAGGGGGATTATAGGGGAAATTCTCACTTCGTGTGATATATG…
605	chr01_4_40407155	1	TTTG	4	6	40407155	40407178	CTCCCTCCATTCCAAACCTT	60.298	CCTGCCAATCCCATAAACAC	60.192	362	2	AAGGTCAGTTTTTAACCTCTGACAAATATCATTTGCGTCTTTTAGTGTTAAAATTTATGTGGTGGGTAAAATCACTGGATGCAGGTCAAGTGGAAGGTTGTGTTACTTGATGGAATTTAAGTACCATATTGTCTGATTTGGAAAAATTAGGAGTAGAATACTCTCCCTCCATTCCAAACCTTATATTCACCTAGATTGTGTTATTCCATATTATCTTAATGGACTAATTGATTGTCAGTTGAATATATATTTGTTTGTTTGTTTGTTTGTTTGTTATAAATGTTTGCCTAATTCTTTCAGTTTTACTACCCTCATGTACTGTATCATACTTTTCTGAGTAATTTGCAACAAGTATCCTTGTAGAGTTATTTAGTCTAGTCTATCAGCTTCACTTTTGGA…
606	chr01_2_40407571	1	CT	2	7	40407571	40407584	GTATGCCTATTGGGCCTGAA	59.923	AAGTCGCCTGATTGCCTAAA	59.845	154	2	TCATCTTGCTTCTAAGTTGTGATTGTTTGTTTCCACAACCTTTCTGATGCTTTGATTGTGGATTAACCTTGCAATAATGCTGTCATATGTGTTTATGGGATTGGCAGGGGGAGAAACTGTATGCAAAGACGCTGCCTTATCCTTTTTCATCGAAAGATGTTTTTGAACAAAGCATTCGTATGCCTATTGGGCCTGAATTCAACCCAACAACTGCTGCTGGGGCTCTTACCAGGCCAGAAGTGAGTTCACCTCTCTCTCTCTCTCAACTGTGGTTGTTTTCTCAAAAAAAAAAAAGTGTAGCCATATGATGATTTAGGCAATCAGGCGACTTTTGCTTTTTCTGACATCAAATATGTTCATTCAGGTTGTTAAGAAATCTGGCATGATCATTGATCCAAT…
607	chr01_3_40437634	1	GAT	3	11	40437634	40437666	AGCATTCTGCCTTTCACGTT	59.882	GAGAATGAGTAGTCGTCGTCGT	58.483	212	9	AATGAGTGAGTAAGTGAGTACGTAAGTGAGTGTAGCCAAGTATTCGATCTACTAATTAATTAATTAATTCATTAATATTGTTGCTGCTTTTTGGAAAGCATTCTGCCTTTCACGTTGCGCCTTCGTTGCATATCATCAGCATGATTTGCTTTCTTCTTACTATATATTATATATATATGTTGCTTTTCCATGGGTTCTTATATCATGCATATCTCACTTTTATTTCTAATCATCTTCAACCACAACATGGATGATGATGATGATGATGATGATGATGATGATGACGACGACGACGACTACTCATTCTCTTGATCTTTGTACGTTTAATACTTTAATTAGCGAGTACTACATATATGATCACCAATAATTACTGTAAGAAAACGACTTAAACAAAAGGTA…
608	chr01_4_40454241	1	CAAA	4	7	40454241	40454268	GATTTCTGTTGGGCAGAAGC	59.82	GCATCCAGCGAATTAAAACTG	59.734	400	5	TCAGTTGGTAGCCTGAGAATCTGAGTTTGTTTTTTTATTTTTATTTTTGGGCTGAGAATTTGAGTATTAGATTTCTGTTGGGCAGAAGCCATATTGTTTGAAGTTTAGAGTACTGGAGAAGTAGATAAAATCACATAGTCCCACGTCGAAATTTTAGGAATTTTTTTTTTGATGGAGGATAGACCTCAATATAATTTATGTCTTGTAATGGTTACTGCTAATCTTTAATATACTGTTCCTAGCTTGCATCAAACAAACAAACAAACAAACAAACAAAAAAGATTAGAAAACCTTAGTTGTCTCTGTAATCTTCGAATTCCTTCAATGTAGTGTTTCGTCGTAGACATCTGATAAAATTGGAATGATCCAGAGAAGATTAGCAAAAACAGTTAATATTTT…
609	chr01_2_40467640	1	TG	2	7	40467640	40467653	CCCTCTGTGGTGATCCAACT	59.962	TAGGGCCAAGTCAATGGTTC	59.933	211	4	GTTAAACTGGATTTTAGTTGTATTCACCACAAAGTAGTGTGGCCAAGTAGTGATCGCAAGCTGCTTAGAATGACAGGTGTTGTTTGTTTCAGTATTTGAATCTTTCGTGCTGAACTTCCCCTCTGTGGTGATCCAACTTTTCTTGTATCTTGTGTGAATGGTTCAGGCATCTGCAAAAGGGAAATTTAAAACTCCTAGCTTCATGTTTATAATTGGCATTGCACAGCCTTAAAGTTGCATGGTTTTTTTTGTGTGTGTGTGTGCGCAAATGAGTCATAAGGACAATACAAATTAAAAATTGTGGGGTTTGAACCATTGACTTGGCCCTATGTCTCAACCATTAGGCTAAGACCTCATTGGCAGTTGTCTATTCTTGGTTAGTGACAAATTAGATAATTT…
610	chr01_2_40562885	1	TC	2	7	40562885	40562898	GGGAGAATGGGAGGAGGATA	60.228	TCGAAAATTCTGCACAAACG	59.849	344	3	GAGTCAATTTCAGCTTAAGTTTGAGGGAAATTGATGAAATTGAAGGGAAGTGAGAAAAGGGGGGAGACCTGTGGAAGAAGAGGGAGAATGGGAGGAGGATAAGGGACGCAAGAGCATTGGAGTAGGAGACGAAGACAAAAGTGGTCATACCAGTGTTCATAGCTTGTTTGCTGATAATCATGAGTCCTACTTGGCAACATTCCGCCATTAACATTGCTATGTATGGAGCTGCCTCACTCTCCATTTTTATCTCTCTCTCTCTCAACTACTTGCACTTCTGATTTCTGAGGAAGAGCTCAAGAGCAAGAGATGAAGAGATTAGTGGAGTAGATTACAGAAGTGGAAAGGCTTCGAAAGTCGTCGGAGATGCAATATTGGACCGGGGCAATTTTGGGGCGG…
611	chr01_6_40643903	1	GTTCAT	6	4	40643903	40643926	TCGGTTTCGGTTATTCAAGC	60.074	ACCCGTTTATGGTTCCCACT	60.476	295	6	GTTATGTAACACCCTTCGATTCAGTTGACCTGTGACTTTATTTTTATCCTCTTGCACACTATTTTTCAGACATATCCTGTCAATTGGCCCAACACTCTTGAGTAAATAGTATGAGTACGAGTGTACGACTATTATTTTTGTTGCAATATGACATGTGATTTCCAATGAAACGGATTATTCAAATCTGGTTCGGTTTCGGTTATTCAAGCTGCCGGTTGAGTTACATATATACTCATTGATTTTGTTCAGGTTCATGTTCATGTTCATGTTCATTTAACTAATCACGTAATATTATCCTTTATGTATATGTTTGGTTCTGATCAAGTTTAGTTTAGTTAGGGCAAAAATGAAGTTGATATAATTTTAGGTAAAGTTCAAGTATAAGTCGGATGATTTGAA…
612	chr01_3_40650744	1	ATG	3	16	40650744	40650791	CTAGGGGTGCCAAGCAGTAG	59.891	CGTTTCATCCAATCCCTTGT	59.79	378	9	CGGAAGCTAGGGGTGCCAAGCAGTAGGAGAATTTGTAGTTAATGTATGCACCAAGTTGCGAGACTAGGGACAATGAGCCCGCCCCTAGTCCAACGACCCCTTCTCCTTGGATGCCAACTTGGCCTCGCTGGTAAAACCCACACCCAAAAATAATGGTGGACGGTTGACTTGGTGAAGGTAAGCTAATGGTTTCCTTGGCTAGGACGCCGACACTTTGTGTTCCATCTCCATATAGAGCCTCATAGAAACATGATGATGATGATGATGATGATGATGATGATGATGATGATGATGATGAGCTCTTGTTGGTGTTATTAGGGAGGCAACCTTGAATAATGTGTGGATAGTTGCAAGAAGGAGAAGTACAAGGGATTGGATGAAACGAGGAGGATTTCTTTG…
613	chr01_2_40668556	1	TG	2	9	40668556	40668573	TATCAGCCTCGGTCCACTTC	60.218	TCCACGGAGTATCCTTGTCC	59.927	206	4	CTACTCAAAATCAATACATGTTTTGTAACCGAAAGTTATAGGGTAGGATAACTAAGTGTGCGAAGGTGGGTGACTTTTTTATAGGCATTAAAGAGTTTGAAGACAAAGTCGCTACATCCAGTTCATAGAGGACGCAATGACTCAGATTCGCTACTTATGCCTTTATTTTCTCTGCATCACAAACATCAGTTGATCAAACCAAGACGTACCTATCAGCCTCGGTCCACTTCCTGCTAATCGGTGCATATATGTGTGTGTGTGTGTGTGATAGATCGTTGGGTGCTGGTAGTTGACTGTTGGTGGTGTCTGGTGGAGGATGTTGGTGGTGGCAGTGATTGTCAACTAGGAAGCACGGATATATCGTCTGACCCGTGTGTCTCGTGTCGGACACGTATTGGA…
614	chr01_3_40682188	1	AAC	3	13	40682188	40682226	GTAATCCGGGACGGCTTTAT	60.171	TCCTGCTCCTTTCTGGTTTG	60.366	332	5	GGTAAGTATAATATCAACTAAAGTTTGCCATTTATAGAAACGGTGCAAGTAATCCGGGACGGCTTTATAAGGAAAGCGGTGCAAGTATTCCGGAACGGAGGGAATAATATTCAAGAAATATAAATTCTGATTTAGATAAACCTCTACTACATATTTCGTAGTAGGGTAAGAGAAGTTTGTCAACTTTAACATTTGACAACATGATAAGCAAAAGAAGACTACGAACGATATTTCAAATACTTCGTAACAAACAACAACAACAACAACAACAACAACAACAACAACAACAAAGCCTTAGTCCCAAAATGATTTGGGGTCGGCTAACATGAATCGTCGTAGGAGCTCGTCATTGTCACCAATCAAACCAGAAAGGAGCAGGAAGTAAAAAAGAAAAAACAA…
615	chr01_3_40742989	1	GAA	3	6	40742989	40743006	TGAGAAGGGGAGAAACGAAA	59.784	GAGGCCACGATGAAGAGGTA	60.218	349	3	CCACAACCGAAAATAAAAATCACTAAACATAGATTAACAAAAAAAGGAGAGAGAGAAAATGAAAAAAAGATGCAAATTTTAAGATCAGCGAAAACAAAGAGGTTCAAAAAGGTGAGAAGGGGAGAAACGAAAACGAGTTGACTCACCAGAAAAATGGCAGGAGAAATATCTGGAAGTTGAGAAATGTGAACGCACACTGTTCAAGTTAGAGAGAAGATGTTAGAGATAGAAAGTATTGAGAAAAATGATGAAGAAGAAGAAGAAGAAGGAGAAGGAGAAAAGAGGAGAGAGATTGGAAGGTAGTTTGGGTTTACGTTTACCATAGTTAGATTTAAACCTTGGTTTTGGATAAGGTTTTTTTATTTTTGTATATTTAGTTTATTCTATTTATGTTTGACC…
616	chr01_5_40805321	1	CCCAA	5	4	40805321	40805340	GAACGACACGACAACCCTTT	60.012	CCCACTTTTCATGCCACTTT	59.971	351	3	CTGGGCTGGGCTAGCCCGAAGCCTGACTCGGACACGAAAAAAAGCACAGTCTGACTCGAGTACGAAGCCGTGGACCGTGCCCAAGCCACATGTTTTTTGAAAAAGCGCGACAAAGCACGCTAAATTCAGTAAAATTAGGCTTAGGCACGACGGTTGGCCCGAACGACACGACAACCCTTTGGCCTGAGCCCTATTTTAAACTTCTCGACCGGACCCGACATGATACAAAGTGGGCTTGGCCCGGCCCGGCCCAACCCAACCCAACCCAAATCCATCTTCATTTATGACTCGACTTGAGTTTAACAGTCGAACTAGGCTCGAACTCAACTCGCTCGAGATGGGGTTTTATATGAATACAGACGAATATTGTTTCTTGGTTAATTAAAACATACTTCCTCC…
617	chr01_3_40823696	1	TTG	3	8	40823696	40823719	CATGGGAAACTTGGGTGTGT	60.668	GGGAGCTGCAAAACAACAAT	60.118	153	2	CATCTGTGACTTATGTAACTTTCAAAACCTCTAATTGTCATCCATATATTTGTTTTCATTCTTTCATTACTATAACATCTCTTAAAAGATTTCATGATCTCAATTTGTGAATTTGTTTTACAGGCATTTTTCTACAGCATGGCATGGGAAACTTGGGTGTGTATTACTGAAGCAATTAACTAAGTTTGCTTACAAAGTTTCTGCAGTTATATGACTTGATTATTTGCATCAAACTTGTAAAACCTTGTATTGTTGTTGTTGTTGTTGTTGTTGTTATTGTTGTTTTGCAGCTCCCATACATCAGTGTGTCGCTTGGACTAGCATATGGATTTGTCAAACCTTCAGTAAGCTACTGCTTCTCAGTGTTTGTAGAAAAAGTTTTTCTTGTGTTTCACTTAC…
618	chr01_3_40831575	1	AAG	3	5	40831575	40831589	ACCTACAAGGCATGGGTGTC	59.851	AAGGCTTTTGCTGAAGAACG	59.632	206	2	TGTAACAAAAAATTACATGGTTCACCAACAACTCATTAGCTACATCCACAATTAGAAGGAAGAATGTCTTAGCCCCAAAACTCACCCAACTTATTATAAGTACGGCTCAATGAGCCTTATGGCTTCTAGAGCAAAAGATTACAACCTACAAGGCATGGGTGTCGTTAAAACCAAATATATTCTTTTTTTAAATTGTAAACAAAAGAAAACTAATGTCTGCAAGCCTAGAGGAAATGACAACCGAAAGATAAGAAGAAGAAGAAGAAAATCATCACCGAACAAGCTAGGATATTATACATTAGCCCCATCCGCTGCTAAAGAATGATACCCGTTCTTCAGCAAAAGCCTTCACGCAGTACTACACGTCTCTGTCACAGAAGCCAAAACCATTAGAAGTTC…
619	chr01_4_40886385	1	GTAT	4	7	40886385	40886412	GGTTGGGGTCAAAGGGTTAT	59.919	GCATCGAAAACATCGTAGCA	59.839	392	5	GATCAGGTATCGAGAGTGGAGCTAAGCTAGAAACAGGAGGAGAAAGGTTGGGGTCAAAGGGTTATTACATTCAACCAACTGTTTTCTCTAATGTCAATGAAGAGATGTTGATTGCACAGGATGAGATATTTGGTCCTGTTCAATCTATCTTCAAATTCAAGTGAGTATTCCCTTCTTTAACTGTTCAATCAACCAAGTTAATTAAGAAACAACCTGTTGTTTTTTCTTATAAATCGTCCAATCTAAAGAGTATGTATGTATGTATGTATGTATGTATTTACTTGTAGGGAATTACAAGAGGTGGTGCAACGAGCCAATAACACTCACTATGGGTTAGCAGCAGGAGTCTTCACCCAAGACATAGACACTGCTAATACATTAGCTCGAGCCTTGAGAGTT…
620	chr01_6_40909467	1	AAAATG	6	4	40909467	40909490	CCCAAAAGAACTACGCCTTAATGT	61.784	TGATACCAAACGAGCCCTAAA	59.595	201	4	TATTATCATTATTGTTATTATAATAGTAATAATAAGTATTATATTATTATTGTTATTATTATTATTATTTAAGTTAGTTTAATTTAATTTAATTTCAATTTAGTTAATTTAATTTAATTTCAAGAAATTTTATCCCAAAAGAACTACGCCTTAATGTGATTGAAATTTTTTATATGCACCTATGAATAAGGTGTACTCTTACTTATTTTAAATCCATAATTCAACTCAAATCATAGCACCTAGAACAGAAAAATGAAAATGAAAATGAAAATGATGGGCTATACCCTCAAAAGAATTGAGGCTCAGTAGATAATTTAGGGCTCGTTTGGTATCACTGTTAGTTTTAAGTTTTTGGTTTTGCAAATCATGATCATATCATTTAGATTAAATCCTGAACTA…
621	chr01_2_40976494	1	GT	2	20	40976494	40976533	TGTGTGTGAGTGTGGTGGTG	60.088	CCAGTTGGTCCCTGAAGTGT	60.002	110	3	TCAATATTCTGAAGTGGTTCTCCCATTCCCTACAGAAAATACATTTTAGAGTTTAGACATTATCAGAAAAAGAAAAAAAAGCATAGACCCATTATCAGGCATTCAGGCGACAACATTACATCCTGCATGTATTTGCAATAACCTCTCGGTTATAGCAAGGGTCATGCTGTTCATGAAGCTAAACAGTGCTAAGCATCAATGTGTGTGTGAGTGTGGTGGTGGTGTCATGGTGTGTATGGGGGGTTCGCGGTGTGTGTGTGTGTGTGTGTGTGTGTGTGTGTGTGTGTGTGGACACTTCAGGGACCAACTGGAGTATCAGTATGGGATGGTCGTATGAGATAGACTCTCGGTTCATGCATCTGACACCATCTCTTTAAGAATAAGACTATTTATTTTTAA…
622	chr01_3_41129406	1	GTG	3	7	41129406	41129426	CCACAACAACAAGGATGACG	60.001	AGAGACGAATTGCCGTTACA	58.379	237	3	GACACTTAAACAAAGGGTTGAGGAGTACCTCCCTAACAACAACAACAACAACAACAACAACAACAACCGCAACAACCACAACAACAACCGCAACAACAACCGCAACAACCACAACAACAAGGATGACGACGACATTGCCTCCCTCACCAACGGGCTGACCCGTTCCTTCAACAATATGCCGTACCTTGTGGTGGGACCTTTAGCTTCGTCTTGCAGCTTCACCAACAATAATATATGATCTTTACTTCTGTGGTGGTGGTGGTGGTGGTGGTAAGGACTGAGGAATGACTATGAGGATCGGATATATAGCTGCAACGTAACGTAATGTAACGGCAATTCGTCTCTATGATTGATTCAATGGTTATTTTTTTTTTCAAAAAACAGTCATAAACACATATC…
623	chr01_3_41137499	1	GAT	3	9	41137499	41137525	GAGCTGATGCATTTCCCTTC	59.78	TCCTTCCTTGGTCTCAACCTT	60.096	146	2	GAGTATTATTCAGACATGCCGTGGTTAGCCCTTCCATTTGGCGATGAGAGGAAGGCGTCTTTGTCTCGCAAGTTCAAGGTGCAGGGTATTCCATGTCTTGTGGCTATTGGACCTCAAGGTAGGACAATTACTACTGAAGCCAGACAACTCATAGGAGAACATGGAGCTGATGCATTTCCCTTCACTGAGGATCACATTACAAATTTAGGAGAGAAAACTGAGGTGATGGAAACAGCAAATGATGATGAAGATGATGATGATGATGATGATGATGATGAAGATGAGGTTAAGGTTGAGACCAAGGAAGGATATGTCTGTGAAGGTGATGTTTGTCGTAAAATCTAGAGATGTACCGTTTTCCTGTGTGATATCCTGCTGTTTATTGCGAATATGGTGATT…
624	chr01_3_41211246	1	GTT	3	7	41211246	41211266	CGGTTGTCGTTGTTGTTGTC	60.049	CTGGACGTGACCCTTTGTTT	60.005	287	4	TGATATAAACATCAAACTTGATAAAATCCTTTGACTTTCCTAATTTGAAATTTATAACAAGAACCTCCTCATGTTCCAGCTTGTCTTCCTTTGTTCTAGACTTTTTAGGCCTATCGACCTTCGTTTTTATGACCGAGTACTTTAAGGGCAAAGGGAGCATCACCTTTAATTCCGTTAAAACCTTTTTAACTAGAGAAAACGTTCTCGTCTTGAGTCGTCCCCCCAGCAGCGGTTGTCGTTGTTGTTGTCGTTGTTGTTGTTGTTGTTGTTGAGTAATTGACATCCATGGCAGTTCCTGATCTTCGTACTTGTACCCGAGTCTCTCCGTGTCGAAACTATCCCTGACATAAACCCTTACAGGGTTAGCGTTTTCATCGTAGAAGTAGAAATACGCATTTC…
625	chr01_2_41240540	1	AG	2	13	41240540	41240565	TGCCTGCCTCTTCTAGCATT	60.118	TGCTCTGTGTGCGTCTCTCT	59.922	226	2	TGAGGTTTTGGCTTTGGTTTACTGCTGTGGTGGTGATTGTGGCTGTGATATCCATGACCTTTACTTTTCTTTTTTAGCAATGAGGCTGAAAGAGGTCTACTATAATGCCTGCCTCTTCTAGCATTGCACGCATCAAAATTTGTAGACCAAAGGAGTATAACAATGAGAAGCATTAATGTGAGATTTTTGATGTCTAAATTACTCATTTTTGTGGTTCTACTAGGACGAGCAAAGGGAAGGAGGAGGAAAAGAGAGAGAGAGAGAGAGAGAGAGAGATAGGGAGGCTGTATAGGAAGAGGGTTAGGAAGAAGAGAGAGACGCACACAGAGCAGGTGCTACTTCTGATAAGTGATAACTAAAAGTAGAGGTGGTTGTGGTTTAAATAAGTGGGGAATTTCT…
626	chr01_6_41344539	1	GGGAAA	6	4	41344539	41344562	GCATCGCGTGCATAAAATAC	59.201	TGAGATTTTGGCCTAGTCGTT	58.847	224	2	TCACTATTTAGATGTATAATCGTATAGTATTAATTTTTTAAAATACGAACTTTGTGAACATTTATTTTTATCTAATATTTATATTTAGTTGTTATAATAAAATTTTAAGTTTTTATATAATTTCGCACGCATCGCGTGCATAAAATACTAGTGTAACAATGAATTAAGAGGCTGCCAAAATTCATGTCATTAAATCTGGTCAATATATATTATTCTAAATGAGCCGCAATGACAATATAAATTATAAATGGGAAAGGGAAAGGGAAAGGGAAAGGAAAAGGGAAAGGGAGATTTAAAACTTTAATTTATTGTACATAAATATTCGGTTTAAAACGACTAGGCCAAAATCTCATTGGTAAATAAAATTCAGATATGCTACACTAAATTTAATTAGTGAAA…
627	chr01_3_41357262	1	CAA	3	13	41357262	41357300	CATTTCACCGCCTTCACTTT	60.11	TTAGGTTTGGGTTTGGCTTG	59.968	382	3	TTAAAAAATAAGAGGAAGAGAAAAGACTTAACTATATTTTGACATTACATGAATTCCCAAGTGTCATATCTTTCCTCCTCTCTCTAGAAAACCCATTTCACCGCCTTCACTTTGGGGGGTTTCCCTTGAACTCCCCATTTCCCACCATTTTTACCTACCCCCCCTAATATCATCTCCTCATCCTCCTGGTAAGGCATCTGGCCTCCTGTAAACCACCCCATCGCATTTTCCCTTTGCATTGATCATTGTCAACAACAACAACAACAACAACAACAACAACAACAACAACGAATTATCATGTAGATAAATAGAAGGAAAAGATCCAAGGAGGAGACTATCTAGGAGGTGATAAGGCGATGAAAACGTGCCTTAGATCTTCCCCAAAAATACCATGGAGGT…
628	chr01_6_41394991	1	ATCAAA	6	6	41394991	41395026	TTTCGGGTTAGATCGGGTTT	60.664	ACAAAATCCGAACCGGAGAG	61.37	289	2	TCGGGTCTGGTTCGGGTCAGGATTTCGGGTCAATATCGGATCGGTTCATATCGGATCGGGTTTTTCGGGTTCGGATTTTTCGGGTTAGATCGGGTTTTTCGAGTTGGATCAGATTTTTCGTGTTTCGAGTTTTGATTACGTTTTTTGTCTTTAGATTTGGTGGTCACTATCATAATATTGTCAAACATTTTTCCTATAAGATAAAAGAGTATAAATTAATATAAAGAAAATAATAACAATAATAATAATATCAAAATCAAAATCAAAATCAAAATCAAAATCAAATAATAATAATATGAAAAGCTAAAAAAACTTGTATTTAAAACTAATTGGTAAATTCGAATTGCTCTCCGGTTCGGATTTTGTTCGAGTTGATTTAAATTTTACAGTTATTTTCGA…
629	chr01_5_41400311	1	GGATC	5	4	41400311	41400330	ATGAGGGCTTTTGTGGGTTT	60.723	GGTCATTGAGTTATCGGGAAAG	59.835	295	3	AGAAAACGTGGAAGCCACGATGAGGGCTTTTGTGGGTTTCAATTGCAAAAAAATCATTATGTAAGGCGGAGATGAGATAATTGACCATATATGTGAGGCAACTAATAATGCAGGTAATACATTATGATTTATGAGCAGAGTTCGTAAACTCAATCTAAACGAAAGATAGTGGATGTCAATTAGCCAGCTCGGTTAATTTTTTAGATAGTGGATGTCAATTAGCCAGCCCGGTTAACTAAAAATTATAGAGGATCGGATCGGATCGGATCGAATTTCACCTTCATCATTTATACTTTCCCGATAACTCAATGACCTTTACAATATTTAAACATGTGACAGTATGAATAGGGAAATCGATGATGATTTTTTCTTACCTACGGAGTAATTGTATTGTTTAAG…
630	chr01_2_41402885	1	GA	2	7	41402885	41402898	CATGTGCAGTTCAGGCACAG	61.525	TTGCATATGGTTGCCTTTCA	60.073	173	3	AAGAACAACACTTAACATAACAGTTCAAAACTAGATTAAAAAATGTGAAAGGAAAGCAAATTTATTAAAAAAAAGACATCTAACTAAATCCACAAGGTACAAAACAAACAATCTTCCATTGCACTACTGGTCAGAAGCCCTCAGATCTCATAGCTTTAATAAATCATGTGCAGTTCAGGCACAGGGCAATCACAAAAGGCATTTACTAAACCACCATCATAATAGATGGATGAAAGAGTGGAATAAGTTGAGAGAGAGAGAGATGTATAGATAGATAGATAGAGAGAGTGAAGATGGTGGCCCGTAAAGACTAATTGTGAAAGGCAACCATATGCAACTGCTCTAAGTATATAGATTTCCATCATTGGGCGGTGCTTGAGTAACAAATGCAGAGATAAA…
631	chr01_4_41402902	1	ATAG	4	4	41402902	41402917	CATGTGCAGTTCAGGCACAG	61.525	TTGCATATGGTTGCCTTTCA	60.073	173	2	TAACAGTTCAAAACTAGATTAAAAAATGTGAAAGGAAAGCAAATTTATTAAAAAAAAGACATCTAACTAAATCCACAAGGTACAAAACAAACAATCTTCCATTGCACTACTGGTCAGAAGCCCTCAGATCTCATAGCTTTAATAAATCATGTGCAGTTCAGGCACAGGGCAATCACAAAAGGCATTTACTAAACCACCATCATAATAGATGGATGAAAGAGTGGAATAAGTTGAGAGAGAGAGAGATGTATAGATAGATAGATAGAGAGAGTGAAGATGGTGGCCCGTAAAGACTAATTGTGAAAGGCAACCATATGCAACTGCTCTAAGTATATAGATTTCCATCATTGGGCGGTGCTTGAGTAACAAATGCAGAGATAAAATCCCACCAGTAATTCC…
632	chr01_5_41508698	1	TGAAC	5	4	41508698	41508717	TGATCCTGACAGCCATTTTG	59.648	ATGTTGGTCAAGGGCAGAAC	59.973	351	4	ATACGAAGAAGAGTTGCTGCTTTCCCAGTTCAGGCAAACCAGATGCAGATTTCGGAATTCATGGACTTTGGCCCAATTATAAGGATGGTTCCTACCCTAGTAACTGTGATCCTGACAGCCATTTTGATCAATCTCAGGTACGCTTTACGCTTTATTTGACACATTTTCCACTAACTATATTTTTTAAAAAAATAGTTATTGGGAAATAAACTTTAGTATTGAATTAAATTGAATTGCATTAAATTAAATTGAACTGAACTGAACTGAACTGAATGCTCCTGAACTGTCAGATAAATCCTAAATTGAACTGACGTTATTGTCTTAAAAACAGATATCAGGAGTGTTGAGGAGAATGCGAAGTGAATGGCCAACATTGGCATGCCCAAGTAACGACGGAAT…
633	chr01_6_41520770	1	TCATTT	6	4	41520770	41520793	TTTTCCACATCCACATGCTATC	59.829	CTGCTGGGTTAGTTGGGAGA	60.246	163	2	TCTTTCTTGTGATAAAAACCTAACACATGAACTTATTCGGGTACGATAAATAGTACATTATCTTATGCACCGTAACAAAGATTGTACAATTCCTCCAAAATTACACATAATTGAATTTGTTGCAACTACATGTGATAGTTTCCAAAATTATTGCGTGATTTAAGTAAAAAAATCAGGCATCAGAATAAAAGCAGAAAAAAGTTTGAAAAAACAGAAAATATCATTGTCTTTTTCCACATCCACATGCTATCATTTTCATTTTCATTTTCATTTACTAATATAATATTTAATTTAAAATAAATGACATACTGATACTATTATAAATAAAGCCATCAGTCCATTAACTTTCTTCAAAAAGATCACACTCTTGACTCTCCCAACTAACCCAGCAGTTACTTC…
634	chr01_3_41525611	1	ACA	3	13	41525611	41525649	CTACAACCGCAACAACAGCA	60.897	TCCAAACATTCCCTGCTACC	59.933	238	5	TTCCTCACACCACTTCACAATTTCCAATCAAAATTAGAAAACACAAAGGAATTCTCAAAAGAAAAACAGGTGAATATCCAAACCAATGGAAGATAAACAACCCCCCACAATGCAAATTCAAGTTAAAGTTGAAGAAACTCATCAAATACCCACCTCGTTGAGTCAAGAAAAAACCAGGTTTGACGCGCCCGGAAACGACGATCATCATCAACTACAACCGCAACAACAGCAACAACAACAACAACAACCACAACAACAACAACAACAACAACAACAACAACAACAACAAAAGCGGCCAAATGAGAGCAATAGTGAAGAACAGAAGAAACCAATAGTTGATCAAGAAAAGATGGAGAAAAGGAGTAATAGTAATAATAATAATGTAGGAATATTGGGTCC…
635	chr01_3_41540806	1	TCT	3	8	41540806	41540829	ACAGAGAGAATGGCGAAACG	60.397	AGAAAGCGTGAAAACCAGGA	59.853	136	4	CATTTTATCTTTGGGAGGTTGTGGTCCTCTATAAACTCTTGGACTACATATTACATACGAAATTACGAAGGAAGCTAGTATATATATATTAGCGTCACCTACCGATTATTTTCTTCGCAATTAACCATTTGATGAATGTTGGTATTACGAGAGAGTAAGACAGAGAGAATGGCGAAACGGGAGAGCTTAATATTCATGAATAAGCTTGTGCTACTCCTGAATATCGCCGCAGTAGTTCTAGGGAATGACTCTTCTTCTTCTTCTTCTTCTTCTACTCCTGGTTTTCACGCTTTCTACTTTATCCAGCAGGTGATTTCTTTGTTCTCATACAATACAAGGTTTCTCTGAATTCCAATCTAGTTATATATATGGAGTATGTATATACGTAGTATATGGTTT…
636	chr01_6_41560727	1	CGTTTT	6	5	41560727	41560756	TGGGAAAATGGGAAAGTTCA	60.28	GGGAAGCTACCGTCGTTGTA	60.132	383	5	TAATAAAGTAATGCCAAAAATCGTAAGAAAATAAATCTATATAATAGGACCATATCTTGTATCATCCAACCACAATCATCACAACATTGCACAGAGAAAAAAAGAAAGAGAAAAAAGAATGGGAAAATGGGAAAGTTCATTTTTGACGAAAATCGTCGTTCTCCTAAGTTTTGCAACAGTTGCTCTTGGTAATTCTAACAGTGGTTTACGTGCATTTTATTTGGTGCAGCAGGTACATACCTATGTTTCCGTTTTCGTTTTCGTTTTCGTTTTCGTTTTCGTGTTTGTTATTTTTATTCCTTCCCTTGTTTTACCATTATATTGATCAATGTAGTTCTATATGAAATTTTAATATAGACAATAACGAAAACGATTTTGTGCAGTGGTTAGGATCGTACT…
637	chr01_4_41587455	1	CAAC	4	6	41587455	41587478	GAGGGATGCAAGGATGGTTA	59.894	ATGGCCAAATCCACAGAAAG	59.933	302	3	AATTGGAGGATGTAGCAATGGGAATCTGGATTGCTGCGTTGAAGAAAGAAGGGCTTGACGTCAGGTATGAGAATGAAATGAGAGTCTATAACGAGGGATGCAAGGATGGTTATGTTGTCGCGCACTATCAAGGTCCGAGAGACATGCTGTGTTTATGGCAAAAACTTCAAGAAACAAAGCGTGCTTTCTGTTGTGGAGATGGTATGAGCTAAGTAAGAAATTTTGCGATGTGTGACTGACTGTAACAATCAACCAACCAACCAACCAACCAACCATTGCGTTTGCATAGATGTAGGTTTAGGATTGCATATATAGGAGGCATTACCATATTCTTTTACCTCTCATCATTCTTTGAGTTTGAGGGCGAGTAGCTGCTTTCTGTGGATTTGGCCATATTTC…
638	chr01_3_41653029	1	GGT	3	6	41653029	41653046	GGAAGGTCGTCGTCCATTTA	59.933	CACCCTCACTCAACCCACTT	60.002	308	2	TTGAAAAAACAATCCCATTCTATTGAATTAGATTCCCTCTTATGCATGGAATAGGGTTGGTAATACTACTTCTATGCCTAGGAGGAATGGGATTTCCAGCCCTATTCCTTTGTTTTCTTGGGAAAAAAATTATTTTACCTCCCAAGTTGTTGCTGAAGCCGACGACGACGACAGAGGCGTTGAAGGAAGGTCGTCGTCCATTTACGTTCTCAGCCTAAATTTCACTACAATCACAATGATGACGACATCGGTGGTGGTGGTGGTGGTGGCGGTGGCGGCGGCGGCGACGGTGGTGGTGCTAGTGGTTGAGCTCACTGAGTGGAGAGAGTGACAACAATATGAATTGAGGTGGTGGTGGTGGCCCAGCTAATTATGGCGGTGGCTAAGGTGGAGACGACA…
639	chr01_3_41691117	1	GTT	3	9	41691117	41691143	CCCACCTGAAAAGAAATCCA	59.903	CAACAACAACCGTCATCGTC	60.008	261	4	TTCCATATAACCTCTAGTCTAATTAGACATTAAACTTTTGTTTGTGCAAGGCAATGTGTTAATACTCCGTAAACAACACACATAAAATTGAGCTTATAAATTTAACCTAGAGAGAATTAATAAGACTAGAATAAAGAGAAATTAAACATAATAAAAAGAAGAAAACCCACCTGAAAAGAAATCCAAAGGAGACTGCGGATGACCACAAAACCCATTACTACCACCATTGTTAGGGAAAGAAGAACATTGGTTGTTGTTGTTGTTGTTGTTGTTGTTAATATTAATCCCACCATTATAACAAGTATTATACGAGCTTGGTGGTTGTTCATCATCTTCCATTGACGACGACGACGGCGATCTCCTCCCATTATTAAAATCATGTTGGTTATTAAGAGGAAA…
640	chr01_6_41691625	1	AAAATG	6	6	41691625	41691660	TGAACCACCTTAACCTGCAA	59.17	CCCTCAGAATTGGAACCTCA	60.042	372	5	GCCATGATAACATGCCAATGATTTTTAACAGCATTATCAGTTCTTCCAGGAAATAGTCGTGCTATCATTGCCCATTTGTTTCCGTACACTCTATGTGCTTGCATTAATCTTTCCTCCTCTTCTTCTGTAAATGCTCTCCTGTTTATCCTTGGGTCTAGTTGGTTGAACCACCTTAACCTGCAACTTTTACCTGTCAATTTTATACAAACGTTATTATTATGATCAACCCTTTGATAATTAAATTTTTACAAAATGAAAATGAAAATGAAAATGAAAATGAAAATGAAAATAAAGATTATGACCAAAACTTTGATAAATGGAATAGGGAATTAATACCAACATTTATCAAACACAATTAATTTTGTTATGACCGTACATAAATCATTACTACTCATTTCT…
641	chr01_6_41698516	1	ATGAAC	6	4	41698516	41698539	AGAAGGGAAAGCAGCACAAA	59.993	GAACATGCATTTGCCAGAAC	59.131	346	2	CATTTGATACTCTTATTTACATCGCAATGTAATATTTGAATCAGATCAAAATCATCGTTGTAATCATAACAGATCGATAGACACTATCGCTAGCTAGTTTTTGTTTTTACTTGACAGAAGAAGGGAAAGCAGCACAAACATAGGAAGAAAGTGGAATACGTTACACAAAACTTCTGGTAAAAATCAACAGCACGTGCACTGACTTAATACAAAAGAGAATGGAACTGTTTAAAAACTCCAATAGAAAAGATGAACATGAACATGAACATGAACATGAAAATGTAGTACGGAGTAATTGTGTTGGGGGGTTAAAATAAAAAGGGTTACTCCATATATATTCCATTGAAGAGTCTAATCAGAGAGTAAATTGTAGTGGGTTTGATTTTCCTTAAGAAGCGG…
642	chr01_6_41717896	1	TTTTTC	6	4	41717896	41717919	CGAATATGAGGCTTGCGTTT	60.23	TCTAATGCTCCCTCCCTCAA	59.767	389	2	AGTCATGACGATTGATCGAATATGAGGCTTGCGTTTTCATTAACGCCAAGCTAAAGGCTTCATTCCAGGACAATACATTGCTAGTTTAGTAGTTTTAGTAGGGTCCAACTTTAACTTGTTTCTAAACATAAGCGCCTCCAACTTATTTTTAAGGGCCACAAACAATTTTAATTGGGTCATCAGTAGTTATCCTCGTTTGGAATTTGTTGGGGAATGCTACTACAATTTTATACAATGTTTTCTTTCTGTTTTTTCTTTTTCTTTTTCTTTTTCTTTTGGTTTTTCTTTTCCATTTTCATTTGTATACAAGTATGTGAACATTGTACAAATAAGTTTTGTACCCAACATTCACGACGTACTTAGTAGAAACACGGACTATTATTTCTTGAGGGAGGGAGC…
643	chr01_6_41754689	1	GCCTCA	6	4	41754689	41754712	GGCCTTATACCAGCTGCATT	59.209	AGGAGCAAGAGGCCCTTAAC	59.848	280	5	ACAAGGGCATTATTTGTCTAATACTTGCAGAGATTTTACATCGAAAATAAAAGTCAAGAAAAACGCGTTACATACAGAAGAGGGTAGTACGTAGTGTGGATTGTGGACAGTTATAAGATTGAAAAATTAAATGCAATCGCTATCAATTTTTGTCACACCGACAAAATTGGGCCTTATACCAGCTGCATTACATTACATAACAATACTACGGAGTACGTAGGACTATAAGAGATGCACGATTGGAGGCCTGCCTCAGCCTCAGCCTCAGCCTCACCCATGTGTAGTTGTGTACGAGTGAGAGTGACGAAGTAACCCTCGCACCGTCTTTACTGTTGGTTTCACTTTTTGTAACATTTTACTCCAATCTACCACCGCGTATTACCCATATCACATTGTAAC…
644	chr01_3_41786311	1	TTC	3	5	41786311	41786325	GCCATCAATCATCATCGTCA	60.454	TGGGTTTGGAATAATGTGGA	58.669	170	3	ATTTTAACACAAAATGCCCTTGAAGATGACAGAAGTTAAGTCTCCATTAGCGTGATTTTACTTTTTTTCCCTTACTCAATCATTTTCTCTATTAATCCTAATATTAACACTTAATTATATTAATTAAACCCCCCAAAAAATTAATTAATTACTATTAATTTAAAAATAACCCAAAACTTTTGTTTGGACTTTCTTTCACTTGCTTTTCTTCTTCACCTCACGCCATCAATCATCATCGTCATCATTTTTTTCTTCTTCTTCTTCCACCATCATCATCTCTACAATCTTTCTCTTTCACCTTTGTCATTCTCTTTCCTAAAACCCTGATTATTTCAAATCCAGATTATTGAAACCCATATTATTTTCTCAAATCCACATTATTCCAAACCCAAATTATTG…
645	chr01_2_41788137	1	GA	2	8	41788137	41788152	GCCTAAACGGCCAGAAAATA	59.212	CTTTCCAGAATGCACCCAAT	59.933	125	2	ATTATTTAAAATGGATGAGAATCAAGAACGTAGAAAGATCTAGGGAAAACCCAAATAAATTGGGAACAACCCAAGAATAAATTGGGAAACGAAATAGAAAAAAAAAAAAGACAAAACGTGAAAAGAAAACAATGAAAAAACAAGAAAAAGGCTAGGGTCAAAAATAATATAATTTTTGAAATTAAACTATTTTCGGCCTAAACGGCCAGAAAATAAAACCCTAGGAGATGAGAGAGAAGGGAGAGAAAGGAGAGAGAGAGAGAGAGGAGCGTGCATTAGACGTTTTAAAACCTCAAAGGTATTGGGTGCATTCTGGAAAGTTTAGGGCTAATTGATGCATTAAGTCAAAACTCAATGGCATTTCATGAAAAATCCGAAAATTAAAAGAAAAAGTTGTAT…
646	chr01_2_41790149	1	GA	2	9	41790149	41790166	AAAAGAAAAGCCTCGCCTTC	59.966	TCACATAACCCCGCTACTCC	59.955	226	3	CAAGTAATATTTTTCCCTCATACACATAAACCTAAGAAATAACCTAAGAAACAAATTTTCTCGAAGGAAAAGAAAAGCCTCGCCTTCAAGGGAGAAAAGGTTCTCGCACAAGGAGCAACCATTATTATAACCTAAAGAGACAAACAAAATTAAAGGAGTAAACCAACAAAATAACAAAGATTGGGGCTTTTCATCAATAAAAATCAATGAAAGCCCCTTTAAAATATTCGCTAGAGGAGGCTAGGGTTTGAGAGAGAGAGAGAGAGAGGGGGAGGAGTAGCGGGGTTATGTGAGACTACTTCCCTAACTTACTATAGAGAGTTTAATATTTCTTTATCAAAATTATTGTTACTAGCTAATAGAATGGATGACAACATCCAGTTGAACCTTGTAATTATT…
647	chr01_2_41833445	1	CT	2	9	41833445	41833462	CTCGACCGCTTGAGGATTT	60.346	GGGTCCATTACCCACAGTCA	60.634	393	3	CCAACTACATACAAACACTTTACAAAAAGTGCAAGAGAAAATTTCATGAGAAAACTAAGCGAGATCCAATTGGAAAGAAAACCTCGACCGCTTGAGGATTTTTTTCTAAAATACTTCACTATAATAGGGCTATAAAACCCAGTTACAAGCCTATCAGAAACTCAGACCTTACTTAAGTTCCTCTACAAACTCAAGTTCCCAATAATTGTTCCCTCAAACAACTATGATTATTGCTTCTACTTTGAACAGCTCTCTCTCTCTCTCTCTACACTCAGGTTTAATTCAAAGCCTATACAATAATAGTTTACTCAAACCCTTACTCCGAACAAAACTTCACTCAAGTCTCTCTCTCAAAATAAAAAGACACTAGAATAAATAAACACTATGAAACATGAACTT…
648	chr01_3_42099486	1	CAA	3	8	42099486	42099509	ACTTCCAAACCACCCACGTA	60.269	TGACCTCGGAGAAGAAAACG	60.366	349	3	CTACAGCATCATTAGATGATCCCTACTACAAGAACTTTCTTACCACCTAACCCCCTTTTATTCTTCCTCTTCCCTCCCTTTTTTCTTTCTCTCTCATATCATTTACCCTCTAATGGACTGAACCATACAAGCCATTAGCATACTTCCAAACCACCCACGTACAACAATGGCGGCCAAAATCAGCTTCATCAACAAACTCTTTTTCTCTCTCCTCCTTCTCCTTCATGTTGGTTGCTTCTTTTTCTCCTCCAACAACAACAACAACAACAACAAAAACAATAATAATATTAAGGATTTTAATTATTTACCAAACAAAAAAAGAAAATCCTCCAATAATAATAATAACATTTCCTCCCCTAAAAAGGCTTTTACCTCTTCTTGGTGTTTCCTTAAGCGAGT…
649	chr01_3_42134075	1	CAA	3	7	42134075	42134095	TCAGGGGCTCCTCATGTACT	59.679	TGGAAACAAGGATAGGGTCGT	60.728	109	4	CTATGATATGATGTCCAATCGTCCATATCTATATTATATTACTCCATTAAAAAGAAACATTATATCTATATTGATCATCTCAAGACGCTGATTAGATTGCAAACGTCGATCATCTCATATTCTCATTCAGCGGCTTGAGATGATCAATATAGATGTATAGCCCTAATTTACTTTCGATTGTAAATAATGTCTACTTAGAAGTGACACTCGTACGTATCAGGGGCTCCTCATGTACTTCTTATTACCTTTCAACAACAACAACAACAACAAAATTACTTGTAGTTCATAGGTAATCCATGTGTCTACGACCCTATCCTTGTTTCCACAAGATATGAAATTAAGATCTTAAGGTTGTCCAAAAAGTTAATGATTTAACCATTGAAACATGTCATATTACAT…
650	chr01_3_42141396	1	CAC	3	6	42141396	42141413	CAACAAGGCAGTTCAGCAAA	60.027	TAGGCGCAACACAAAATGAC	59.735	327	2	AAAGTTTATGTGCAATAAAAATTGATCCTCTTTTAACTCCGAGGCAAAGTTTGTTGTTTCCTGTAGATCCCAACAAGGCAGTTCAGCAAATCTTGCCTTTTTCCCTCCACCCTTTTTAATTCTCATGTTTATGTATTGTCTCATTGTCTCATTGTCTCATTGCTCATTTCCCAACTTTCTTCACCATGTGCATTTGTGCACCCACACCACCAAACCCACATTCTCCTCTTTCTTTTCATCCGACACTAACACCACCACCACCACCACCGCCACCACCACTAGTGTCAATAAGTGGTTGGTGTGACCGCCTACGCTACGACTACGCCTCATAAACCCATCACAGTCCACTTTCGAAACTTCCAAAAGGCGTTTCTCGTGTCATTTTGTGTTGCGCCTACA…
651	chr01_3_42141562	1	CTA	3	5	42141562	42141576	ACGCTACGACTACGCCTCAT	59.927	CAACTACGCCCATTTCCTGT	59.993	253	2	TTTCCCAACTTTCTTCACCATGTGCATTTGTGCACCCACACCACCAAACCCACATTCTCCTCTTTCTTTTCATCCGACACTAACACCACCACCACCACCACCGCCACCACCACTAGTGTCAATAAGTGGTTGGTGTGACCGCCTACGCTACGACTACGCCTCATAAACCCATCACAGTCCACTTTCGAAACTTCCAAAAGGCGTTTCTCGTGTCATTTTGTGTTGCGCCTACACCTTCTACTACTACTGCTACTACTACTACTATCACAGTATTACTCCCTCGTCCTTTATTTTCCGAATTTTATTTTTTTTTATCTTTTTTTAGGCATCGAGGGGTTCATCGCCTAGAAAACACGTGTCCTCGCCACCAGTGTTCCACAGGAAATGGGCGTAGTTGGC…
652	chr01_4_42223864	1	TCAT	4	4	42223864	42223879	GCAAAGCTTGTGAGGGAAAA	60.365	TAGAGTTGGCCCCACGATAC	59.955	353	2	CATAGTATTAATGTTTTGGGGTATTAGGGTTCACTTGATTGGCAGTGAACGGTCAACTTTGTTCTAATCAATATTTTGTTTGGTATGGTTTTAAGAATAGGTAATGACTTTAAAGAGCATACAAGTGTTTTTTGTACATCGGGGGTGCTCACATGTGCAAAGCTTGTGAGGGAAAATATACGGGGTGCACTTAGAGCTAGGTGCGCCTTAGAGGTTCCCTATGGACTGTATACTATTTTTTTTTTTTTGTCATTCATTCATTCATAGTGAAAGATTGGTTTGTGTATAATGTTGGAAACAATGCAAAAGTTGGGAGGAAAAGTCATGTTTTAAGTACTACTCGGTACTATTAGGCGAGAATAAGTTTGTCCCACATTAATAGAAAAAGGAACTTTAAAT…
653	chr01_3_42307103	1	GAA	3	5	42307103	42307117	TTCCGAAGAAAGCTCCTCTG	59.688	CGCTTGATGTCCTGTCTTCTT	59.487	282	3	AACAGTACATTACAACTGCCATAGTTTTTCCCTAACTGAAGGCGGTTGCTCTTCCTCCTCTGTCCAACCCCCAACTTCTCTGAAACTCCATTTCTGTGTTTGAGAAGATTGCAATTTACGAAAATGTCCCCGAGAACAAGGAGAGGAGCGTCGCCGAAGTTCGTCATAGAGAGAGACGAAGATTCCGAAGAAAGCTCCTCTGACGAAGACGAAGAAAATGGCGTCGGTGATTGTGAAGACGATGAAGTTGAAGAAGAAGAAGAAATTGAAGAGACCAAGAGGAGAGAGAAAAAACCTATTACAATTTCTCTCAAAAAAGTTTGCAAAGTAAGTTTTTCAATTTGGTTAATTTTATTAGGGTTTTATGATTTTGTTGAAATTCTAAACACTTTCTGGGGT…
654	chr01_2_42330220	1	AG	2	6	42330220	42330231	AATTTGGCAATTGGACTTCG	59.938	TCACAGTCACTTCACTGGGTTAG	59.311	176	4	TATTAATGCAACTTTAGATGGGCTTTACACTTTACAGGACAACTTAATCAGTACTTTAGGGGACTACAATTAGTACAGCTTTTAGTAGCTCATTTGTCGTTGTTCCTAACATGTTACATGAGCAGCACGTTTAATAAGTTACTCAAGTTGAGCAATTTGGCAATTGGACTTCGTTGACTAAATACGTTGTAATGAGTAATGACCAGGTGATTTTGCACACGAACCACATATGAACCTTCCATCCAAACTAGAGAGAGAGAGACAGAGAGAATCATGATTAAACATATTAATTAATCATCATTATCACTAACCCAGTGAAGTGACTGTGAGCTAATAGTAAAACAATACTTAACTACCTATTAATGTGATCATAGGACAATAATTGCATTCTTTGACTGT…
655	chr01_2_42382760	1	GT	2	7	42382760	42382773	CCCCGTGTGCTACATTCTTT	59.993	TAGCACGGAACAATCACGAA	60.257	223	3	GCACCACACTCGGCCCTCGAGTGCTGCGTGTTTTCGTGCTCGACCGTCGCTGGCCCTCACTCTCTCGCGCACCCCAGCGTTGTGCCTTCCCTTGTTCCTTGCGCACCCCGTGTGCTACATTCTTTTGTCCCGCGCACCCCCGCATGATGTGCCTGCTCTTGTCCCACGCACCCAGCGCTGTGCCCGCCCCTCGTCCCGCGCGCACAGCACTGATGTGCCTTCGTCCCCTGCCGCGCGCGCACACACCGAGTGTGTGTGTGTGTTTTTTTTGTTCGTTGTTGCTCAATCTTTTCGCCCAATCACACTAATTCGTGATTGTTCCGTGCTATAGGCCGGATTGGTATAATCCTAATCCCCTTAAACTATTTTATTTAAATTCCGCATTTTAAATTATAATAT…
656	chr01_6_42406736	1	CTGCCT	6	4	42406736	42406759	AGGCAACGTACGAGTGTGTG	59.819	CCGTGCACCCTGGTATAATC	60.214	225	2	AAGTTATCAGCTTAATGATAATACATTTGGTCACTTACTCTGTTGCCTTTGTTACGTTATTAACGACAATAATTTTTTACTTGGAATTGTAGATTTTCAGATTTTGTTACCTGGTGGTGCAGTGCAGTTCACCATGACTGTCATTGATTTGTTCGATATAACAATGGACAGAGGTATTGTTATCAGTAGAGTATCCATCAGGAGTCTTAGCAGAGAGGCAACGTACGAGTGTGTGCCAGGCACGCGCTGCTGCCTCTGCCTCTGCCTCTGCCTCTGCTGGTGTGTATATATAGTGATCAGAAAGGATAAATCTCAATTGCTTCTTCTGTCACGACTCACAGAGACCTCAACTCCTCATGAGTCATGAGTGTTAATCATTTTTAACATTACCATTTTTCT…
657	chr01_3_42423910	1	TTC	3	6	42423910	42423927	GCCAACCTAGGCAACCAATA	59.96	CAACCCCATTGCCATATTTT	59.525	319	3	GTGGGGGGCCAACAAGCAATAACTGCCAACCTAGGCAACCAATAAAACAAAAAAAGGTGGGCCCAAATCCATTAAATTTCATGCTAAAACACAAAACCTTTTCCCTCATCATAGTATAGGGCGTGATGTCGTTAACGCTCTGTTTGGACAAATACCGAATTTTAGCGACAACAAATTTGAACCAAAAGTCAGAGAGAATTGCGAGAGATATGATGTGTTTGAGTGGCAACCAATGCAATTGCGCTGTTGTTCTTCTTCTTCTTCTTCCTCTTCATCCTCTTCTGTTACAACTTTCTAAGCTCTCTCATTTTCTTCTGCACCCAAAAATATGGCAATGGGGTTGCGTCCTAAGCTCAATCATGGCAATTCTTCACTCCCTCGTTCTCCTCCTTATCTCTT…
658	chr01_6_42431054	1	TTTTTC	6	4	42431054	42431077	CAGGAGTTCGGCCTTAATTG	59.702	GAGGGTGGCTATCTTTGTCG	59.694	297	2	TTAATTTTCAATTTTTCAGCAATCGTAAAGAAATTATCCAATTAATCCAGGACGGATGACTCATAATGTCATACAGGAGTTCGGCCTTAATTGGACTCTTCTACGTTAAAATAAACCTACGTGACTAACTGCTGAATCGCTGATGAGTGATGAGTGATGACCAAGGATCACATGAAAAATCAAGCATAGAGTGATAGATCATACTATCATAGAACCATGAAATCCACAACTTCACACGGATACCTTTCTTTTTTCTTTTTCTTTTTCTTTTTCTTTTTTTGCCTAATTTTAAAATCAATAAAAATACTGGTTTAAACAAAATCAGAGACCACTGGAAAGTGGAAACAAATCGACAAAGATAGCCACCCTCTCTTCTCATTTCCTTGCCTCTCCCCAAAA…
659	chr01_3_42466022	1	AAC	3	5	42466022	42466036	ATAAAATCCCCTTCCCAACG	60.013	ACGGCTAAGATCGCTTCTCA	60.118	359	4	AAACCAAAACTACCCGGTTGCATGTAGAATTACGTACAACCGGGTGTACCTTTTACCAATTGACCGTTAAGAGTTGTTTGGTTTTTATGAAGGAATGAAATCACAGTACTTCGTAACACAATATATTTGGAAAAACCAAAATAAACATAAAATCCCCTTCCCAACGTCACCTACCTGTTCCCTTTTTCACAAAAATTAGAAGAGCCTAATCCTATCTTATCAGCACGATAATCATAATCATTCAACAATAACAACAACAACAACAAAATGATTTGCGGTCGGCTAACCTGAATCGTCGTAGGAGATTGTCATTGTCACCAATCAAACCAAAAAGGAGCAGAAAGTAAAAAAAGAAAAAATAAGGAAGAGAAAGTGGAATTAATGAAAGTAAGATAAAAG…
660	chr01_2_42478363	1	GA	2	6	42478363	42478374	GGCGGAGAGTTGTTGGTAGA	60.255	CTAGGGGTTTTGCACCTTGA	60.103	309	3	TATACTTCCATCCGAATCCCCAACATCTGATCACAGTGTTTTTGTGACGCGATTCCGTCGGATATCAAAACATCCCGATCGATCAACTTTGGATATCCCCCACCTCCCTTTACCCTCCGAGCTTTCTCGCCGTGCTTCTTTACCTAATGTTGAGTATAGACATGATCCGGAGTCGGAGTCTGAGCCCGAGGAAGAACCTCGAGGGCGGAGAGTTGTTGGTAGAGGGAGTGGAGGGAGAATTTCTCGAGGGAGAGAGAGAGATAGATTCGGGGGAAGATTGCCGTCAAGAGGAAGGAATACAATTTGTGGAAATCAAGATGAGGCATCTGGTTTACCTTTACGTTTGCGTTTACGGGGACATGTATTAGTGTCGATGAGCAGGGGAAAAAAGTCCATTGA…
661	chr01_5_42704061	1	ATGTA	5	5	42704061	42704085	GGGGAGGTGGATTCAAACAT	60.95	TGGTGGAGATTTACGTGCAG	59.716	223	2	AGTTTAATACTAATCCTTTTATTTTCCCATTATTATGTTGTTAAATGTTTTGTTTGGATATGTAAGATAAAAAAATAATACGGGGAGGTGGATTCAAACATATGATTTATCGTACACAGTTCTTGCTCTAACCATTAAGTTAAGTTATCATTAATAATGTTATGCTAAATGTTATTATAAAGTCAGTCATCATAGTACTAGTTTGTGTCAGCATAAAATATAAATTAGTCAAAATATTTTATTAGTATGATGTAATGTAATGTAATGTAATGTAATGCATTAATCTGCACGTAAATCTCCACCATTTTTGCTTACAACTTTGTCACTTAGTCACCTACTACAATTTATGTTTCCATGGTCATCAATTGTTTCAAGTTACTAGATTTAATTTTTTTTTAT…
662	chr01_2_42728236	1	AC	2	10	42728236	42728255	CCTTCATCTGACCCCGAGTA	60.065	CCCCTCTCAGCTTATTGTGC	59.836	224	3	TTTTTTTGTTAGTGTTTAAGTTTTCCTGGAACTGAAGTGCTGTATTTTTGTTCTATCAGATTAGGGCCTAATCCTTCATCTGACCCCGAGTAGAGTAAAAGGAGAACCTATGTTCCTCCAACTAGCCCATGCTAGAAAATAAATAGGCTGTAAGCTACCTAGTGTCCTAGTGAAGGAATATCGAGTTGCTAAATAGTTACAAAGAAGTAAGAAAGGAAAGCACAACCAAGGGACAAAGGACGGTTCGAAACACACACACACACACACACATAAAAAGCACAATAAGCTGAGAGGGGTGTAAGGCCAACAACAGCTTATCTGTCCATAATCTATATAGCTCATCACTATTGAAAATTTACCATTAAGCTGTTTAGCTATCAAAGACCATAATGTTTGAAT…
663	chr01_2_42733479	1	AC	2	11	42733479	42733500	GCATGCATATCCTAGCAGCA	59.967	GGTCATTTCCGGGTTTCTTT	60.166	112	3	GAATAAATAATCAATTAACTTGATGAGTCCTATTTCTTGATGCTCTATGGTAGGGGATCAGACAGTGGAGGGTAGAACAACTTCAGTTCAAGTTAATCGCCTGCAATGATCGGCGTGATGTGAAATTTGAAATCAGCTAAAGGGTGTAAATCATAGAATTGATTAACAATTCTTGTATGCTAACTTTGAGATGTAGACGCATGCATATCCTAGCAGCACTGATTCACACACACCCAACGCAACCCCAAAACACACACACACACACACACACAATAGGAAAGTTAAAAAATAAAGAAACCCGGAAATGACCTTCCAGTTACTATTCCTTCATTCCTGTTCTTTTATTGCTATTGCTATTGCTATTGCTATTGCTATTGCTTAAAAAAAAAGATTTTACCA…
664	chr01_6_42733572	1	TATTGC	6	6	42733572	42733607	AAAGAAACCCGGAAATGACC	60.166	CCATGATCCCTGGCTGTTAT	59.773	266	2	TAATCGCCTGCAATGATCGGCGTGATGTGAAATTTGAAATCAGCTAAAGGGTGTAAATCATAGAATTGATTAACAATTCTTGTATGCTAACTTTGAGATGTAGACGCATGCATATCCTAGCAGCACTGATTCACACACACCCAACGCAACCCCAAAACACACACACACACACACACACAATAGGAAAGTTAAAAAATAAAGAAACCCGGAAATGACCTTCCAGTTACTATTCCTTCATTCCTGTTCTTTTATTGCTATTGCTATTGCTATTGCTATTGCTATTGCTTAAAAAAAAAGATTTTACCAATAAATAAAATTATGATTGTATTCTTCTTTACCACTCTCCCTTCCTCAACGGCCTTCAACTATTTATTTCACTACCCTATTCTGATTCTTGCA…
665	chr01_4_42739952	1	GAAT	4	6	42739952	42739975	GCGACCTTTATCATCGTCCA	61.003	TCCTGACTGGAGTGGGATCT	59.638	210	3	AAAAAAAGGTAGGAAAATCTTAATATTCTAATTTTTTTCCTTTTTTATATCGACTACCTTATTTACATATTTTCGTAGTAGAAATATTGAATTAATAGTAAAAATATTATGATGACGCGTAGCCTACGTGGCGCTTATATGTACCAATTAAACTGCGACACGTAAGATTGCGATAACTAAATGTTGTCGCAACTTGCGACCTTTATCATCGTCCAACTGTCTATCTTTGGTAGGACTTGATGATCATAAGAATGAATGAATGAATGAATGAATGGACTTACAGTGACAACAATAGTTTTGTTCTCATTGTAAAGAGGTTGATCACCGGAAGCAGGGTCAATAATAGCTAGGCGTTGGTGAGACAAATAACAATCTCCATTTTGATAGATCCCACTCCAG…
666	chr01_5_42763198	1	TGGGT	5	5	42763198	42763222	TGAACCAGTCCACCAATCAA	59.935	AAATAGGTCGGGTTGGGATG	60.929	216	3	NNNNNNNNNNNNNNNNNNNNNNNNNNNNNNNNNNNNNNNNNNNNNCCCCCCCCCCCCTCCCCTTGTATTTTGCCAATATGGGTTCACTTGAACCCGCCGAGCTCATATTGGCACCGCCACTGAACCAGTCCACCAATCAAAACCTCCACAAACCAACCAACAAATCCCAATTCCTTTACTACCTTATATCTCCATCATAGACAAACAATACTCCGTACAATTTAAAATAACCCACAATAGAGTTGGTAGTGGGTTGGGTTGGGTTGGGTTGGGTTGGAATCAGGTCGACCCATATATAAACGGGTTGATATTTTCCCATCCCAACCCGACCTATTTAATTAAACTGGTTGAAATTCTCAACCAAAATCAAACCGATTATAAACGGGGTACTTAAAGTTG…
667	chr01_3_42792586	1	CAT	3	6	42792586	42792603	ACCTGCCTGAGTACCCTCCT	60.133	ACATTGTTGCCAATTCACCA	59.823	309	2	TTCAAATTGGGTACTCTGATGACCTGCCTGAGTACCCTCCTCACCTACCCGAACTCGCTAAAGACTTCTTAAATAAGTGCTTGATTCGCAACCCCGAACAACGATGGAGCTGCGATCAGCTGTTGCAACACCCATTCTTACTCCCTGTACCCGCCTCTATGATTGCTGAATCTTCTCCAAGAAGCATCTTTGATTGGCAGAATCTTGATTTCTCAGATGACGAGGAAGAATCATCACCATCACCATCCCCATCATCATCATCATCATCGTGCTATGATGTAGTCGATGAAATTTCAGTTAGGGACAGAATTGGTGAATTGGCAACAATGTCAGGGGCAAATTGGGAAAGTGACGGTTGGGTGGAGGTAAGAAACTTGAGGAAGGAGAAAGAAGAGGTTT…
668	chr01_6_42819413	1	CGTACC	6	6	42819413	42819448	CGATAGGGTCAGTTGATGTGC	60.532	CATTCGGATGCAGATGTGTC	60.08	212	3	ATCTATAGTCTTAGCCATGAGACCTTCAAGAGACATCACTCTTATGTTCATACTATTTTTCCTTATTATCGCTTCAGGTAAATATTATTAATTCATTCCTTAATTTTTAATACATAGTAAAGTACGAGTAATATTTATTTATTTTTAAACAATTATGTTCTTAATCTTATAGACGAAAAGAGCTCTCTATTTGCTGCAAAACAATTTAGAAGTGTTATTAATCCCAATACGATAGGGTCAGTTGATGTGCGTACCCGTACCCGTACCCGTACCCGTACCCGTACCCCTACAATATGCTAATTATGTTACATTGGGATTGTTGTATATGGTGAAAACAGGTATATTAGCAAAACCATTTGGTTTGGAAGCGGGTTTACCCCATGGAAAACATGATCAGTG…
669	chr01_3_42868108	1	AAG	3	5	42868108	42868122	TTCCCGATATTTTGGTTGGA	60.124	GGTGCAAAACTCGAAGGGTA	60.11	311	2	GTAAAACTTTCTTTTATATTAAGCTTTTTCAAAATCAATTTCTTTATCTGAAACCTCTACTGACCAAAAACTCTCGTTAAGTTCTTAAAATGATCAAACCTCTACTTCATCCTAAAAAGCTTTCTTTCCCGATATTTTGGTTGGATTGTGTACACGTATCCCTAGACACAACAACGACACTACACATCAAAAAAGTTTTACCAAACTAAAATGGAGATGCATGCATGATACGATTACGGAGTAACATATAAGAAGAAGAAGAAGAAACTTACAATAATTAAAATGATGTTTGATAGCAAGATGAAGTGGTGCTTCCTTTAAGTTGTTAACAATACGAGCCAAGTAAGGATCTTTCTCCAACAAAAACCTTGCAATTTTCACATTATCATGAATTATTGC…
670	chr01_2_42883812	1	TG	2	6	42883812	42883823	CAAAACCATTTTCGATGAGC	58.214	TTCCTTTTGGACCCAATGTC	59.767	238	3	AAAAAAAAATCAAACAATTCAATTCAATGGGTTCAATACCGAACCCAGTTTCTCTAATTTATCAAACAACATTACACAAAACTTCTACAAAACCATTTTCGATGAGCATCAAAGCCATGGCTAAAGAGCTCTATTTTAACCATGATGGTTCAGTCACTAAGAAACTTCAGGTTAATTTAACCATTCATTGACAAATTTGACCACTATATCTTATTTCTTTTTGTTTAATTTACTTAACATTGTTTTCTTTGTGTGTGTGTGGGATTTTAGGCAGGGGTGGATTTGGTGGGAGATTTGTTAGGAGTGACATTGGGTCCAAAAGGAAGAAATGTGGTTTTGCCAAATAAGTATGGACCTCCAAAGATTGTCAATGATGGTGAGACTGTTCTTAAAGAGGTT…
671	chr01_6_42918087	1	GTCGCA	6	9	42918087	42918140	CGAACGGAGGAGAGATGAAG	59.943	TAGAGAAGAGGCGGCGAGAT	61.515	205	5	AAGCTCTTGCCATCAATCCAGGGGCAGTCAGGAAGAATGTGTTTCAATAAACACCATCAAAGTAACAAAAAAAATTCGAAACTAAAATTAATCATTAGAAATCTAAAAGTTCTACAGAAGCAGTTCGATTTCCACTCAAAGTCAAGTTTAATCACAATAAAAAGGATCAAACGCAGAATACCGAACGGAGGAGAGATGAAGTAGATAGATTCATACCTTCGATCTGTTTCTCAAACCTTCTTCGCACTCGTCGCAGTCGCAGTCGCAGTCGCAGTCGCAGTCGCAGTCGCAGTCGCAGTCGCAGCCACCGCCGCCACAGCCACCTCCGCCTTCTTCCCTCGGCTAGCGCGCCGCCTCTGATCAAACATCTCGCCGCCTCTTCTCTAACATCAAATTCGA…
672	chr01_6_42931445	1	CCCTTC	6	6	42931445	42931480	TTGGATATGGATGGGAAAGG	59.576	AGCAAGTGCTTGGCAGATTT	60.022	363	5	TCCCAAGTATTAAAACAAAAGCAGCCAATGAAAAGTTATTAACAGTGTGTTCGGATGAGGGATTTGGAGGGAAGAAGAGGAGAGGGAGAGTGAGGGGTCCATATTCTTTTCTTGGATATGGATGGGAAAGGGAAGAAAAGGGAATTGCAAATATCAAATTTCCTTCCTCTTGTGATAGGTTCAATTCTTTCAATGCTGAAAGATTTGGAAGGAAACTGCAAGTTCATTTCCTCCCTTCTCTTCCCCTTTCCCTTCCCCTTCCCCTTCCCCTTCCCCTTCCCCTTCCCCTTTCCCTTCGTCTTCCTTCTGTAATTGCTACCCAAACACACTGTGAGGCTCAAACATCTCAAAAGTAACCTCACACAAGTGGCGATTCCTTGCAGCTGCTGCAGGATTGCA…
673	chr01_6_42933346	1	GGTGTG	6	5	42933346	42933375	ACGGGTTGAAGACGCTGTAG	60.312	AGGTTCCCCTTCGCAATACT	59.962	247	6	GAAAATTCAAACGAAGAAAATTTCAGAACCTGATCTTGATGATGGAGAGGTTCAGCAGCAGAAATTCCAAGTATTGATGAATTTGTGAGCATAACAAAAAGTAAGAAGCAAGTAAATCCAATTGATTTCTTGCTTCTGATTGTCACCATCGCTAACTTTTTTCTGGTGTTTGGAGCTTATACTGGAGTTGAAGAGATCCTTTGTGACAGTAATTTAAACGGGTTGAAGACGCTGTAGTTCGGACTTTCAGGTGTGGGTGTGGGTGTGGGTGTGGGTGTGTGGCTTAACTGTTCGTTCAGTTGGTTCGGGCGAGGTTTGGCGGTTATACACTTATACTTAGGATATGGGTCAGATGGTTCAGGCTGGATGATGTTCGGTTTGTTTTGTGATAAATAATTA…
674	chr01_4_43002802	1	TAGA	4	5	43002802	43002821	GTGGTTTTCCGAGCAACATT	59.978	TGTTCTCATCCTTTCCGTAGG	59.181	243	2	ATAAAATAAACAAGGGTTATATAATTTCAATCACATACCATGAACACATGTTCCTGCACTAAAAGTAGATGTGCATTGCGTTCCAGGACAACAAGGGTGTACCCCATCACAGTATTCGCCGTAATAAGGACATGACAGTGGTTTTCCGAGCAACATTTGTGGAGGGTAAAGTTTCGCAGCCGTCGTTAATTGCACTGTAAAGTAAACAATTTCCAAAACAAATGTTGTAAATCATTAAGAAATGAGAATTAGATAGATAGATAGATAGATATATAAATAAAGATCTACGGAGTATATCATCAAATTATAAGGCTTAGTTTTATTTATAAGCAAAAACTATAATGCAAATGGCATAATTACCTACGGAAAGGATGAGAACAACTGCAAAAAAGGACTTGT…
675	chr01_3_43073071	1	TTC	3	5	43073071	43073085	TAACCGGGCATATGTTTCGT	60.209	CTGCAAGAAAAGGTCCGAAG	59.986	258	3	CCACTTGAAAGTCATTCGACATCCCTTCCAAGGACACTTCAACGGCCGATCATCCATGTGAACACGCCGATGCTGCACCAGATACTTGTGTGAGAAGAACTTTTTACCACATCCTTTAACCGGGCATATGTTTCGTTTATGCAACGCAAGTTCTTGCTTTGATCCTAAACTCATGCTGCACCCCTCAATGTCACAGGTAAATTCAGATGCCTCCTCTTCTTCAACTTCTTCTTGTTGTTCTTGTTCTTGTTCTTCTTCTTCTTCATCGTACTCATTTGCATCACCAGAATTCAGAGATGCATTCTTCCTTGCTGGACCCTTCATTGCTGGACCTCTTGATACCGGAAGCCTCATCTTCGGACCTTTTCTTGCAGGAATAATATTCTTCGTCAATGGAGC…
676	chr01_3_43073339	1	TCA	3	8	43073339	43073362	GGCCTCGAAATTCTTTTCCT	59.666	GCGGCCATTCTCAGTTATTC	59.674	323	4	TACTCATTTGCATCACCAGAATTCAGAGATGCATTCTTCCTTGCTGGACCCTTCATTGCTGGACCTCTTGATACCGGAAGCCTCATCTTCGGACCTTTTCTTGCAGGAATAATATTCTTCGTCAATGGAGCTGCTTTCTTTCCTTTCGGTTTCTGTACTTGCCTCTTCACTGTCGGTTTAATTTCTTTCCTCTCCTGAATAGGCCTCGAAATTCTTTTCCTCAGACGAGTGCTTGGCCCACCAGCCATCTCATCATCATCATCATCATCATCAGTGACTGACTCAAATTGTCTATGAACTGGGACCCGCCTCTGAGACGAGCCTGGACTCCTTATATTTCTTCTCTGATGCTCCTCTATTTCAGATTCGTTAGACGGTGAACCTTCAGACTCACTATCC…
677	chr01_2_43113044	1	AG	2	8	43113044	43113059	TAGCTCGGCTTTCGTTGTTT	60.018	CAAACCGCACTTTCTCCTTT	59.355	118	3	TGAAATTTGTACAAGAAAGAGAAGATAGAAAAAGACCTAGGAGGAAGAGGAACAGAAGGAATGAAGGGGTTAATGTCTTCTTCTTCAAATTCAGGAGGATCCACATTCAAGTCTGCCAAAACGACGAGTTTCATAGGATGTGCCCTCTTCTCTGAGCTTTCTCCGGTGGTTGACATCTCCGATTTAGCTCGGCTTTCGTTGTTTTCGCCGCCGGCCAAAGCTACTTTCAGAAGATAGCGAGCGAGAGAAAGAGAGAGAGAGAGAGAAATAAGGATAAATTAAAAAGGAGAAAGTGCGGTTTGTTACAGTGGCAACTCGCAACTACTGAAACTGTATCAAGTCAACAGTTGAAGAGATGAATTGCTGTTTTTGAACTTGTGCTCCTAACAAAAGCATTTT…
678	chr01_3_43169879	1	GAG	3	7	43169879	43169899	GGAAGACGCTGAAGACAAGG	59.989	GACACCTCCACATGCAACAC	60.013	327	4	AGGTGCTCCTTGTGATTTCACTATTTTAGGACTTTTGGCATTGTTTCGATGACTGAAGCGAAGGAGGTCAAGCCATCTGGTGATGACGTCACTGGGTTGGTGAATAATGATCCTGATGCTATGAAAGTGGAGATGAAACATACAGAGGATATGAAAAACGTTGAAGAAAAGGAAGAAGGGGAAGACGCTGAAGACAAGGAAGAAGGGGGAGACGCTGAAGAAAAGGAAGAGGGAGAAGAGGTGGAGGAAGAGGAGGAGGAGGAGGAGGAGGAAGAGGAAGAGGGAGAGGAAGAGGAAGAGGGGGGAGAGGGAGAGGAAGAGACAGAAGAATCAGATGAAGATACCGAGGATGAGCAGGATAACAAATTGGAACATGGGCCAGTTGATGTGTCAATTGAT…
679	chr01_2_43312246	1	CT	2	7	43312246	43312259	CGACCTGATATGGTGGACAA	59.369	CCACACCCCTTCAGCTTACT	59.208	303	2	ACTTTATATCCAAGAGACCCCAATATAGTAAACATACTTTAAATGGTGATAGACCCATTTCTGGCTAGCCAGCTCTAAGGTAGTTGGTAGTTACAATTTCAGAGTTCGCTTAATTATATGCAATACAAAAAAGACTCGAAAGCCAGCTAATTTAGCCCAAAATAGCGGGTTTTGAACACTGAAAAAGGCCCAAAGTTTTGGCCCGACCTGATATGGTGGACAAAATTTCTTGGCTACGGGGCTAGTGGACTCTCTCTCTCTCTTGATTACGGGGTGCGGCACAGGCCTGTATTTAACAAGCAAGAAACCCTACATAATTGATTTCACCAAGTAGGGACTAACCTCATTCGGTCATGTAAAACAGACTCTCTCTCTCCTAACATATAAAATTGGTAATTT…
680	chr01_3_43328895	1	TTG	3	6	43328895	43328912	AAACCCATCGGCTAGATTTG	59.043	TACATCGCACAAAAGCCAAC	59.735	174	2	ATGGTTTCCTATATAAACCAATGATGTAGCCATGTTATAATTAAGCGATTCAATTATATTATCGTCAATCAATATAATAAGAAAATGAGACGACTCTTTTTTGAACTATATCATAAACAAGTCTTCTTCTATCATTCTCTGTAAACCCATCGGCTAGATTTGTTAGCCTCTCAAAAGTTGAGATTTTTTTTAATGGACACGGTATATTGTTGACAATGATAGTATGGTTTATTAGTGCGTTTTTTTTCTTTGTTGTTGTTGTTGTTGTTCTGGTGACTTGCGATTTGGCGGGATGAGTTGGCTTTTGTGCGATGTACTGAGTTGTGTTAGTTTAGATATCTAATAATAATAATCTAAGTTACCATCCGACCACTCTTGCATGGTGGGATGAATTGTTGC…
681	chr01_6_43372523	1	ATGCGA	6	7	43372523	43372564	CTGCCTATGTGATGGTGGTG	59.984	CGCATGGCTAGCTTTAGGTT	59.519	297	5	GCGCGCTTAAAGACATCCTCAATGATGTCAAGTATTGGCCTGACATCAACATCACGGCCATCAGGAGCATGAGTTCCTTGTATTTGCTTCAGCATTGTACTGTCATCCGATGCAGCAAACATCCGACGGTCACCCCTCGCCATCTGCCTATGTGATGGTGGTGCACCATTATTAGCCATTTTTCACTTCCCTACAATAATATTTACTGATATATATTACTAAAACAAGTGCTTCACTGTTCTACTATATATGCGAATGCGAATGCGAATGCGAATGCGAATGCGAATGCGATGTACCCTCCATAATCCAGTTAGCTGAACATTATATAGTGATCAAAATGTGTAACATAATTACTAAAAAAATAAATATATAATAAAGTCGATCTTGAAAATCTTAGAA…
682	chr01_3_43635986	1	GGT	3	6	43635986	43636003	AGGGTGATTGTGGAGAAACG	59.966	GGCAGAAGCAAGCAAGAAAT	59.597	295	2	AGAAATTCTTCAAGAAAAGCGAAGAGAAGGATCAAATTGAGTAAAGGGTAAGGGAAATTGAGGGAACCCAGAAGAGAAAACATGAAGAAAAGGGAGGAAATTGCGAGTACCTGGAGTTGAACGGCGGACCCAACTTTGTCGTTTGAGGAGGTTGCGTTGAAGAAGGACAGTAGAGAGTCGATGATGAAGAGTAAAGAGAGTGATGCGGCGGAGATTAGGGTGATTGTGGAGAAACGGCGGTGGTTGTTGGGTGGTGGTGGTGGTGGTGGGGAGGAAGAGGAGGAGAGAGATTCCCAAGCTCCGATAAGGATTAAACTGCCGCCGGCGAAGGCCATTGAAAAGAGTCCCATCTTGTTGAATTGGAGAAGAAAGTTCTTGGTGTTGATTCTTCGGAAATGA…
683	chr01_6_43751968	1	AAAACC	6	4	43751968	43751991	TGACGAGTTCCCTCGTAATG	58.722	GATGGAGGGAGGAAAAGGAG	60.008	223	2	ACGCCTTGTCATATTTAGACAATGTAGAACCAAAAAAAAATTTAGCCAATGTAACACATGGCGATGTGACATGTTTTGTCTTGGAGAAATAGAGATGTTAAAACACTACTCCGTATTATGAAGGGTGATATACTGATATCAAAAGGTCAAAGACTAAAAACTTGACGAGTTCCCTCGTAATGTTCTATTTTGGAAAGCCGTTATAAAAATGAAACAGGAAGCAAACTCCCGCCGTCGTACAAACCGCGAAAAACCAAAACCAAAACCAAAACCAAAGAAATACTAAACCCTCTCTGCTCTACTTTGCTATTGTGAGAATTCATATGACATAAAACATGGTTGTAGAATCTTGCAAACTTCTAAAACTCCTTTTCCTCCCTCCATCAAAACCCTCCAATT…
684	chr01_3_43752355	1	ACA	3	6	43752355	43752372	TCAAACATTTCAACCCCACA	59.792	CAATCCCACACCTCGATCTT	59.927	235	5	AACCCTCCAATTTAACAATTAATTTAATCTTAATAAATCAATTACTTCATAATCAACTTTCCCAAGCAAAGCATTTCTCCAATCTCATTAAAAACCCTCCAATCTTCTTCCCATACAATATCAAACATTTCAACCCCACAAATTACTACTAGCACCAGATTTCCTCTGTTTTTCTCTGATAATGGCACCTAAAGAAGAAGCTTCTTCCGCGGCGAATGAAACACCCAAAAAAATGGCAACACTACAACTACAACAACAACAACAACAATCTAAAACCCATATTCCAACTTGTAATTATTCCAAGAGGGTAGTGCTTAAAACATTGTTAAGCCGGGAAGATCGAGGTGTGGGATTGGTTGGTGAGAGGATTGTGATTGGAGGGTGGGTTAAGTCTTCTAA…
685	chr01_4_43793997	1	AAGG	4	4	43793997	43794012	TCGATTCTCATCTCCGGACT	59.761	GTCGTAACAAAAGGCCAAGG	59.609	263	4	CTAGTCAAAACTGCTAATTCAATCCGCTACAACTAACCACTAACTGCTAATCACCAAACAGGGCCAAAATACATTATAAATATAGTATGAGAGTAATGGATAGTTCAGTTGGTTAGAGCTTTCATCCCAATTTTAGGTGATTGTGCGATCGATTCTCATCTCCGGACTTGTGGCTCATTCGCACCAAAAATAAATAAATAAATATAGTATTAGAGTCTTGGTTTTGATTAAAAGGCAAGTGTGTAGACTAAGGAAGGAAGGAAGGAATCAGAGTACGAGTATTTACTTTAATAGAACGCAATTACTATAAATAGTAATTACGCACTTTCTAATTTATATGGAACTATGAAAATGATACTCGTCAATGTTTAAGGCTATATGTTCTCGTTTGCCTTGGCC…
686	chr01_2_43819676	1	GA	2	6	43819676	43819687	ATACCTCCGTGGCTGAGTTG	60.134	TCTAACCAAACGAGCCCTGT	59.734	314	3	ATTCAAACCCAATCCATAAATAGTCCACAAAAATCACCATTAAAAGAAATCAATCAAAAAAAAAAACACCACATACCTCCGTGGCTGAGTTGTGCGCCGGAGTGGCGGAGAGTGGCGAATTGGGGATGACGGAGACGAAGAGAAGAGGCGCTTGAAGGAGGAGATAGAGAGAGAATCGGTGGGTCGTTGGAGTGAAGAATGATACCTTGTTAGCCTTGACGCCATTGTTATGGCTTTGATCCTTGAAGTGAGAGAGAGAGACAGAGAGAAAATCGGGGGAGTGAAAAATGAAGATGAATGAGGGTTTTTGGAGGGGTTTACTTGTTTACTCCGTAGCTGTTTGCCTGTTTCTTCAGAAATAGTGACACAGGGCTCGTTTGGTTAGAATTTAGAAAGTAC…
687	chr01_6_43891640	1	CAAATT	6	4	43891640	43891663	TATGGCGGTAATCGGTATGG	60.548	CCACGTTAAATCTCTGCGTTC	59.761	351	2	AACATGCAGTAAATAACTAAATACCCAACAATTGATCATCAAACAAGGCTCTTTAATGTCTGTATCTACCTAGATGTAAGTTGTAAGCTTTGACACAGACATAAAATGCCTAAATAGTTAATAGTAAGTGTATGGCGGTAATCGGTATGGCCATATTCAAAAGTGTAATGTCGATTGGAATATGATACTTCCATATTGGGTACCGGTATGTGTATGATCAAGTGGGCAATATAATACCAAAAATTGGTCCAAATTCAAATTCAAATTCAAATTCTTCCATATTGGGGTATCGAAACGCCCCCCTTGCATTGTCTTCTTTTCTTTTACAAAGTTTTTGACAAAATTGTATTCGGTTCCCTTAAAAGACTTAACTTTGAATAATTTGATGCCCTTAATAAT…
688	chr01_2_43923634	1	GA	2	6	43923634	43923645	CACTTGGTCAATGGATTGCTT	59.985	CACCGATACGATGCAAAAGT	58.651	376	2	TAACTTATTTTTGTAAGGTAAGATGAAGCACCCTAGGGATCAAACTCTCCACCTTAATTTTGGTTGTAAGGTGAAATCATTTTCACTTGGTCAATGGATTGCTTGATATATACTATTTTATATTGTGTATAACATTACTCAAAATTACAATAAGTGTTAGATATTGCAAAAGTTCTTGCACGCATAAGGTGTACAATAAATTTATTGTACATCAAGTACGTTAACTTTTATCTAATTTTTTTTTTTTTTGAGAGAGAGAGATCTTTTATCCAATTTTTGGTCACTTTTAACATATTTTGTTTAACTTTAATGTTATAATTTTTTTTTTTGATGGATAAACATTTTAAAGGGGTTACATAATTAATTGTATATATTATTAGTGATTTAAATTTTAGAGGG…
689	chr01_5_43989321	1	CCAAC	5	4	43989321	43989340	AGCTACACCACCCTCCCAAT	60.766	TCGACGTAGGTCAGTTGTGC	59.905	131	3	TGACCCAACTTGACTAGTTCTGTATTAAGACCATATATTATTTAGTTAAACTTTGTTCTTTTCATCCGATATGATATGATTTTTCTAGTTTCTGTTTAATCTGATATGAATTTTTTTGATTTGGTCTAATAAGCATTGAGAATAAGATAAAGAGAATAAATCCTTAGTTGTGTACTCATTATCAATAATGACTCCGAAAATCACCATATAGACATGTGTCCGATGTACTAGCTACACCACCCTCCCAATCCAACCCAACCCAACCCAACCCGACCCGACTTGACTTGCAGGCCACCTTGATGTGCTACATTTTAATATCCACATACACAACTACAAGCATGCACAACTGACCTACGTCGATAAGAAATTACGAAGTACTATATAAAAGTAATCATTGAT…
690	chr01_3_44177694	1	TTG	3	8	44177694	44177717	CGATTTCCTACGACGATTCA	58.721	CCATGACAAGGAGAATGCAA	59.648	317	2	GCCTTGAGTACAGAAGGGGGGGAAAAAGAAAAAATCATACCTTAGACTCTTTAGTACAATAAAAATAAACATAACCTTAGGTAGTTAGGTGCATTCCTTATATAAATTCTCCGATTTACCATTGTACGTGTCCAGGATAAACAAATACTAGTACAAAATTTATATACTTCGTATGACAGTCTTATATATATGACGATTTCCTACGACGATTCATGTTAGCCGATCTCAAAATATTTTGGGACTAAGGCTTTGTTGTTGTTGTTGTTGTTGTTGCTATAATAGTTGTATTTTCTAACCAGATAACTGAACATTGTAATCAAATAGTTATGTTCTATTGTTATTATAATTATACTCTCCAATTAGATAGTTACACTTTCTAATCAAATAGTCATATTTTCT…
691	chr01_2_44182060	1	TC	2	6	44182060	44182071	CCCCTCTCTCTCTCCCTCTT	58.98	GCGAATTAAAGCCCAGAAAA	59.323	191	2	TTTAAAAAAAGAAAAAAAATGTTAATTTTGGATTTTTAGAATCTCTATAGTTTTTATAGGAAGTATTTTTTTCTCTCTTTTTTTTTTTTCTTTTCCTTTTCCTTTTCATTACTAGTGTATTTTTTTAAAAAAAATAAAGAAAATGAATTTCTCTGGTTTCTTCTCCTTCAATTTCTTCTGCGAAATTTAAGCCATACTCCATTAGCATTTAACCCCTCTCTCTCTCCCTCTTCTACAAGTGTCTTTCTTTCTCTCTCTCTCCTCACTTTCTCCCCCTCTCTTCACTTTCTCTCTCATCTCCTCTTCTTCTTTACGAAGAAATCGCTGGTACATTGTTCATGATCCGAATAATCACATTTATTATTTTCCTCTGAAATTTTCCCTTTTCTGGGCTTTAAT…
692	chr01_6_44192786	1	TTGTAG	6	5	44192786	44192815	TTGTGCGCAAATGGTAAAAC	59.608	GTTGAAGGAGAGGTGGTTGG	59.549	226	3	TAAATATGAATGGTACTTCTTTTTTTGTCTTTTAGCTATTTGTCTTTTAATTGATATGTGTATTTCCACACATATGTGATATGCGAAAAAACAACCTCCCTAGTGTTTGTGCGCAAATGGTAAAACAGGAGAAAATAATTTTCAATCTCCTCAAACACCAAATCTACCAAAATCGTAGTCGCATGCGGCATGTCCTCTCCTCCTCCCACATCCTCCTCCTCTTTAAACCCTAACATCAAAAGCAACATCTTGTAGTTGTAGTTGTAGTTGTAGTTGTAGTTGTATCACCACCCCTAGTCGGCGGCGCCCTTGCCAACCACCTCTCCTTCAACGCTGCTGCTATTTTCGGTAATTATCTACAACTATTTTATATCGAATTTTCGTTCTGATTTTATTTGT…
693	chr01_3_44237795	1	CAC	3	7	44237795	44237815	GACTTCCGAGTTGCGAGTTC	59.997	TTGGGGTTTTGTGGAATGTT	60.066	241	4	CAAATATGGTACTCAAAAATTTTCAAAATAATAGTACAATTATCACCTTGTCCTCATAAAAGCCCATATTTAAAATGGGCCTTTCCGTCCTCGTGTAACAATCTACTGTATGGTTTAACGCTTACTCCGTATAACCTTTCTCGCGGACTTCCGAGTTGCGAGTTCGCGTCATAACGAGTTGAAGTTATGAACTCGCCACATACTAAGAGTACAACGGAACCACCACATCAGTGCCCTTACCACCGCCAGCACCACCACCACCACCACCACCTCCTATTCATCCACCCTTCTTCTCTATCCTCCCCTCACCACCACCTCCACCTCCACCACCATCACCACCACTACCATGTTCTGCCTCAAAGCAACAACATTCCACAAAACCCCAATTCAAATTTCTGC…
694	chr01_2_44267474	1	AC	2	11	44267474	44267495	TCTCACCTCCCAACCAACTC	60.088	GGGGTAGGACCATAGGAAGG	59.646	162	4	TGTGTTTCCATGGTTTGCATTTGGTCACACAAACCCATTCATCCAGCTCTCTAATAAGTTCTCATCCCATGGAATCCAAGTTTCTGTTTCCTCAATACCTGGAAATATCCCTCACATCGAATCCTTCTTTAATCTCTCACCTCCCAACCAACTCATCCCCTCACTCTCCCAACCAACATATTATGCAGTTTTTTTATTTTATCAGTACAAATTGGAACTTTGTAACCAAACAATAAAATGTCACAATAAACACACACACACACACACACACATACTCCTTCCTATGGTCCTACCCCCATTATACAGTAAATCGCTAATGGCTGGGAGGAATATTAATGTATACAGGAAGTGGATCGAAAATTGTTTGGTTGACACAAAAAAGTAAAAAATAGAAAAGTG…
695	chr01_3_44340612	1	ACC	3	6	44340612	44340629	CGTCTCCTTCACACCCCTTA	60.103	CGCTTTAACTTGGCCTCTTG	60.011	373	3	CTCTTTCGGCCCACCACGTGTCATCTGAACCCCAAATAACAGAAGGGAAAAAAAAGTGTAAAACAATATTTTCAAATTCCGTCTCCTTCACACCCCTTAAAAGAGGCGAAAAACAAAAACACTCTCCTCCCTCCATTCTCCATTGTTATACTTTTTTAGAGAGAGAAAAACTCATATTGTAGAGAAAGCAAGCTCTTCAAAAATACAACAATGGCGGACGAACATCAGGACGTCGAAGATAACACCGCAACCACCACCACCACCACCGTTGGAGAAGACGACTTAGAGCTCAGCCTCTCTCTCCGCCCTCTCAATTGTTCTAACTCCTATCTTCCGTCATCTAACCTTCCTAAGAACCTTCCAGAAACCTCCTCTCCTGCCGCCTCCAACGGTCAGATC…
696	chr01_3_44358763	1	TTG	3	5	44358763	44358777	CATGTTAGCCGACCCAAAAT	59.823	TGATTGAGCACCGATAACCA	60.073	177	2	TCGTGTTACCATCTCGGTTGGAATTGTGGTATAGTATAATTACTGCTTACTGGTATTGGAAATGATTTGACTTTGGGTTATCTCTTATCTTACTTTCATTAACTCTTATCTTACTTTCTTTAGTTCCACCTTCTCTTCCTTGCTTTTTTCTTTTTACTTACCTGCTCCTTTCTGGTTTGATTGGTGACAATGACGATCTCTTACGACGATTCATGTTAGCCGACCCAAAATCATTTTGGTACTAAGGCTTTGTTGTTGTTGTTGTTTCTGTATTGCCTTGAAAACAGAAATATGTTTCCATTCGCAAGTGCCACGAGTAATTTTGTTCGAAAATTATGTGATGGAGCATATTGAATGAATTCTGAATTTGGTTATCGGTGCTCAATCATTTTCAATGTT…
697	chr01_3_44446299	1	ATC	3	20	44446299	44446358	GTGGAGGAGGACAGAGGTTG	59.682	TGGGATACTTGGTGTGCTGA	60.112	285	7	AATTGCAACACTAGCAATTAGTGCACACCCATATACTGCATAGTCTACCAAAACAGAGAGAAAAGGAGTGTCCAAGCAACATGATTGCAATTTGTCATACATAATTCTTCGAGTGCAATCTATAAACATGGAATCTTGAATTATTGCAATATCACGAAGCTTATCTTTGATATTAAATTTTAAACAAAATTTGCTCGGCAAACAACGTGGACCTTTAATATCAAAGTTGTGGAGGAGGACAGAGGTTGTATCATCATCATCATCATCATCATCATCATCATCATCATCATCATCATCATCATCATCATCAGTTGAGTTGTGAATAAAAACTGTTTTTGCTTCGTTTCGCATTCGACGAAAGAGCAAGAACTCATTTCCATGCTCGTCAATGAGTATGAT…
698	chr01_2_44466739	1	AC	2	8	44466739	44466754	TGTTTGCCCCACTTGTTCTT	60.529	GGAACGGCAAATCCAAAATA	59.773	342	2	AAAAATGTGGATCCTGTAAAAACAATTCGTAGGTTAAAACTCAAGATTTGATTGAAATCAGACAAAGACTATAAGGAACAGCTGGAACATTCAGAACTTGGAGAAACTTGATTCAGAACTATAGTTAGTTTGTTCATGACTATCATGAGTTAATTTGTTTGCCCCACTTGTTCTTGCTTTTGATACTCTTTGGCTTCTACAAAGATGCTAATCATGTCAGGTATATTTCAAGCTGGATTTAGAAAGAAAACACACACACACACACAACAGTCAGTCAATTACCAGTTTCAACAATTAATCTTTTAAGTACAACATTAGAATGCTAAAAAGGTTTCAGCAAATTAAGCTAATAACTTCATACAAGAAGGTAAAGAAAAAATGATAGGGGCAGTGGAATTT…
699	chr01_3_44502202	1	GGA	3	5	44502202	44502216	GCCCTGCAGAAAATATGACC	59.533	CCTGATTGCTGTTGGTTTGA	59.691	192	2	ACATGGGAAGGTAGCAGAAAGACGGGTAATGCCACTAATGGAAATAGGAACAAACCTCAAGTTTATCTAGTTGTAGGTAGGTAGATCCTGATTGTATCTTTCAATGTCACCTTTCTCCTGCAGGTAGGACACTTCCCTTGAGAAGATATTGCTTTCTTAATGCATGCCCTGCAGAAAATATGACCGCACTTTGTTGTCACCTCTTCAACCAATGGACTGATGCAAACAGGACAACTGAAAGTAGGCTCCGGAGGAGGAGGAGGAGGCGGTTGCGGGACCACGCTTCTTTTTTGCGCTGGAAAACCACTCTGATATCCCCAAAAAAACAAAAAAAACATCAAACCAACAGCAATCAGGCACTTTAAAATTACTACTAAAACCTACAAATAAACCTTATCC…
700	chr01_5_44505722	1	AGGGG	5	5	44505722	44505746	GGAGAAAGAGGGGAAGATGG	60.008	GCTACTCGAACCGCTACCAC	59.904	328	4	GAATTAATAAATTATTGAACAAAATCCCAAAATTAGGAGAGGGGAGAAAGAGGGGAAGATGGGTAGACGGGTGGAGTGCAGGACTATATAGGGCGAACCGGCGAACCTGAAGGTGTGAAAAGAACAGACAGGAAAGAGAAAGACAGTTTTTCCATTCAAAAATAAATTTCAAAGAAATTTACACGACACACAAATATGGTTTTTATTTTATTTAAAAATTAAAAGGGAAGAAACGTTGGAGAAAGGTAAAGGGGAGGGGAGGGGAGGGGAGGGGGGATTGAACTTGGAAAATTGTTGCCTTTGTTAACGCTAAACCTACACTTGGGCAATATTTGGCAAAATTAGCGGTAGTGGTAGCGGTTCGAGTAGCGGTGAATAATAGCGGGTAACGGTTAGTTG…
701	chr01_4_44552245	1	TCTT	4	8	44552245	44552276	GGGAAGGTGGGTTTGAAGAT	60.169	GCCAAAACGAAGCAGTCAAT	60.257	241	3	AATGAAGAATTAAGGTAGAAAAATAAGAGGAAATTAGGTGGGTTTTTCAAGGAAAATGATGAAGAACAATTATTGAGCAAAGGAGTTGAAGAAGAAATATAATGAGGGAAGGTGGGTTTGAAGATTGAATAAAATTGCAAATGAAAGGGGGGGTTGTTATTATAATTATAATTATAATTTAGTATACTACAATTTGGTATGAGACCATTGACTTGGCAAGACAACTGTTTAATGTTTGACAATTCTCTCTCTTTCTTTCTTTCTTTCTTTCTTTCTTTCTTCTACCACCTAAAAGTCGTTCTTGGTCTAGTCTGGCAAAGCAATGAATTGACTGCTTCGTTTTGGCTACAGGACAATGCCCGTACATTATTCTTCCATGGTAAATTACTTTGTGGTTTC…
702	chr01_2_44592506	1	TC	2	6	44592506	44592517	ACCAAACCCGACACCAACTA	60.269	TGACTAATTGGCCGGAACAT	60.331	375	3	ATAAAAATCATATTTTATATTTTCTCTCTCCCAAAACACCAAACCCGACACCAACTATATCTAACAACATTTATCAAACATCATCTCTAAAGTGTCACTTTGCAATTAAAACACCGTATCTAAAATGTCGCTTTACATTTAAAACAAATAAATAGTATTGTTTGGTCCCCCAAATACCACATGTCAAGTGTTCCATGCATGAAATTGATTTTACATTTGGTATTCATGAACATCAATTCTTAAATGGTTTCTCTCTCTCTCTTCCTTTTTCTCTCATCTCTCTACCTATTTTATTGTTTTTTATTCAATTTTCTCTCTTAACATAAAAAATTAGTGTTTGATAAACATGCTCTAAATTGTTTAGTTATTGTTGTCAATTGCTACCTTATCCCATGTTCC…
703	chr01_2_44598216	1	GA	2	6	44598216	44598227	TATGGCAGCGCCTTAGACTT	60.003	AGACTTGGAATGCTGCCTGT	59.874	313	3	ATGAATTTTGAAAACCATGCAACTAACCTTATGGCAGCGCCTTAGACTTCGTAAACACTCACATAGAAGCTCCACCTTTTTAGTAGATTTGACAGGCTTTGAGACCTAAATTGAAATCAGTAAAGAAATATTTTAAATTACATGCAGATGATAAAAAAAATATAGCAGTCCTTCATAAAGCATTAAGGTAACTCTAGGACAAAGCCTACAAAATATTAGCAATTTCCTAATTAGCATTCCTCTCCAGTTGAGAGAGAGAGAGCAAACCTCAGCAGACATTTTTTGTACCACATGACATGGAGGTTGCACTGATGAAGGAACTACAGGCAGCATTCCAAGTCTTGACCTTCTTTCCGCCTGTAAATCTTACCAATAACAATGTACTCATAAATTCTCATG…
704	chr01_6_44674963	1	CAAATA	6	4	44674963	44674986	TTGGAGGAGTCGAGATTGATG	60.203	GCCCAGCTCTACTCGCAAT	60.52	397	2	GATTGGCTACCAAACGAGGCGTCAATTCTTTCTAATACGAAAATGTTTCCATTGTTGGAGGAGTCGAGATTGATGTATTGTCATCAAATTGTACAATTGTGGGAAATCAATTGTTAGGAGATTGGTTATCTTTCGAGTTTCAAGAATTTGAAGGATATAAACTTGAGATTTTATGTTCGCTCTCTCTCTGTAGCAATTGTAGAACTGAAAGTCTATTCATCAAGGAGTATTTGACGGACCGTACATTTCCAAATACAAATACAAATACAAATAGTGTAAGAAGCATTAAAACAGAAAACATCCTCCACATAAACAATACTAAAATACCTTTCACATGAACAAGACTAATACATTATCAATTATTATAGATTTACTCTTGATTACAGCATCACTAATCTA…
705	chr01_2_44686828	1	AG	2	16	44686828	44686859	AAAGTCGGAAGCTCGGGTAT	60.096	TCGTTCAGTTTCGCTCCTTT	59.993	134	6	AACAAAATTGTCGAATAACGGAGGATTTCTAATGAAAAAAACAAAATCAAATGGGAATTCAAAACCTAAATAGCAAAAGGTTGAAATTGCATTTACATACAATTGAGGAGAAATATAGGGCAGAAGAAGCAATTGAAAAAACGAGAGAAGAGGCGGAAAGGAAACAATTGATGATGAAGGTCACCTGAAAGTCGGAAGCTCGGGTATGTTGATCCCCTGTCGGAAGTGATGAGGGTTCTTCAGTGGGCAAGAGAGAGAGAGAGAGAGAGAGAGAGAGAGAGAAAGAGAGGGAAGGGGAGAAAAAGGAGCGAAACTGAACGATTTACTAAGACGGGGCCACGGGAGGTTATAGGCTCTAGTAAAGATGGCCGTGGGGCGGGTCGGGCTTCGAAAATCGGG…
706	chr01_3_44725814	1	GAT	3	5	44725814	44725828	TCCCACCTACGGCATATTTT	59.297	CTCCCCTTTCTTCCCCAATA	60.25	138	2	GTTCAAATGTAATTAATTTTTCACTTGATAACATTATCAATTCATTGTAAAATCTAACTCTTTATACTAATTCCATTGAAATCTAATTATTATTACTATTTTCTTGGAAAATTTGGTAATATTAATCCAACCTTTGATCGATTTTCTTTTATTAATCCCACCTACGGCATATTTTTTAATAATCCCATCTTTACTATCAACGACTTTTATTGGGCTTAAATGACCGGTAACCGGTGAAAAAGTCAACGAGATGATGATGATGATGACTATATATATTGGGGAAGAAAGGGGAGAAGATTACTTCCACGTGGGAAATATTACCGCCTACAATAGGTTTATGACCTGTTCGGCCCAATAAAAGTCGCTGGGTAGTAAAGGTGGAATTATTAAAAAATATAT…
707	chr01_3_44731566	1	CAC	3	5	44731566	44731580	AAGAGGGACAGTGGTTGGTG	60.002	AATGGTGGTGATGGTGGAAT	59.91	379	3	GAAGGAACAGTAGTTCGTACCCGGATCTCCGGCAAGAGGGACAGTGGTTGGTGAGTGAGAATAGGTGGCGGTCGTATGATGATACTCATGTATATAATCATCAGTTTCAGAGATCTGAGAGTCGTATTAGTCGTAGCAGATCTATGGGAGTGTTGGATGAAGATGAGATTGATGTTAAAAACATTGGGGTTGATACTTTTGTAGGTGGTGGAATAGAGGTTGCACCACCATCGAGAACACCAACACCAACACCACCACCACCACCAGCTTCTCAAAATAATGTTCATGTTAGATCCAAACAAGTAGCTGATGAGGATGAGGATCAATATGTTACCAAAAATATTGAGATGGTTACCAAATCTGAATCAATTCCACCATCTGTCCATCAATCAATTCCAC…
708	chr01_3_44812288	1	CAA	3	15	44812288	44812332	ACCATTCTTCAATCCCACCA	60.173	TGCACCTTTCATGTCTTCCA	60.24	173	3	TTTTTTTTTTTTTTTTTTTTTTGTATCAGATTACAAAATACTTGGTAGCAACACCAGGCATTGAACTAAATGCAGTGAACAACAATGGTCTTACAGCCCTAGACTTACTCGAAAATTCGCCAAAAGACGTTAAAGGACTCGAACTACTCAACTTCTTTCTCCTTCAACCCAACTTACAACAACCATCAACCAATACCAACAACCATTCTTCAATCCCACCATCAAAATTAACTATCCAACAACACAAACCAACAACAACAACAACAACAACAACAACAACAACAACAACAACAAGGCGTAAGAAGTCGCCATGGAAGCGCTTTTTCACCTTCAATGATAACAACACTAAGCATTTGGAAGACATGAAAGGTGCAATATTATTAACCGCAGCAATAATAG…
709	chr01_3_44824651	1	AAC	3	12	44824651	44824686	TTGATCCCCGCAATAACAAT	60.153	AGCAGGGACGGAGTTGAATA	59.694	362	2	AAAGACAAGTTCATTGTTTTTATTATAAATAAATTTTGGTAATTACACACCGCATAACGAAAAACAATAAATCGTAAGGATACTAATTGTATGTTGGTTTAATAGCGAATGAGGCTGAACTTGGTAGGGAGAACCGCGTGTTTGATCCCCGCAATAACAATTGGGAGGGGACTGTAAGTCTGTAACCTATCCACCCAAAACCCGCCCCGAATCCAGATTAACCCTAAGGGTGAAACGGGCGGTATAAAAAACAACAACAACAACAACAACAACAACAACAACAACAAAATACAATAAATTGCAAGGATAAACAACTTTGATAATTTAAACTTTAAAGTAATTTTAATTAGTAAAAAAATACTTAGAATTAGTAAAGTCATTTCTTATCAATAAAATTAA…
710	chr01_6_44894288	1	AACGAC	6	5	44894288	44894317	CGACACCTTCTACAGCGTCA	60.049	TCATCTTCATCGTCGAAACG	59.799	361	3	CTTTAACTCAAACTCGTCCAAAAAACCGAAGATCTCATCCTCCTACACTTCATCCAATGGCTTGAAATGCTCCACGTCGACACCTTCTACAGCGTCATCATACTCAAGGTCGTGCCTTAGCAAAACTCCGTCTTCCGCCGGGAGGTTCGAGAGGCGGTCAGTGAGGTTTTGTCCTGTAAACACCGTCATCGCCGCCGAGGACAATGAGTACACCAATAGACATAATAAGGAAACCAGTCAAAGAGATAAAACGACAACGACAACGACAACGACAACGACGTCGCTAAAGGAGGAATTGAAGGTTCAAATAATGGAGAAGCACAGGAGAGTAGAAGAGGTCGCTAAGGAGTTATTGAAGAATTATCACCATGGAAGGAAATTTCAAAATGACGGTAGTAA…
711	chr01_3_44914984	1	AGA	3	10	44914984	44915013	AATTCGCCCCGACTAAGGT	60.831	TCCGAAAACGCTCTTTTGAT	59.823	314	4	GTACTGCAAAAATTCGAAAATGGTTATGTAAATGTGCGCTGAATATTAGATTTGTATTGTGAAGTCGTGACGTGTTAAAGAGCATTGTATTAGAAGCAAAATTCGCCCCGACTAAGGTGCAATCGAAAAAAGTCGTTTCCCCCAAGATTTTACACAAGCGATCTGTCTTAATTAATATGCACTCAAAAAAGACGAACTACCTAGGAACTCATAATCTGCTCATAACAACGGTTGTGGAAAACAGAAAAGAGAAGAAGAAGAAGAAGAAGAAGAAGAAGAATGATTTTCTGACTCTGTGTTTTGAAAAACTTCCCAAGAACGATTTTAAACCCAACTCAAAGTTTACCCGAAAATCAAAAATCGATGAGGCAATTAATTAAACAAAAGACGAAAATCAAA…
712	chr01_5_44965103	1	AACTA	5	5	44965103	44965127	GCCTTCTTGTGGAATCGGTA	60.074	GGAACGGGAACATCAAGAGA	60.05	270	2	AGCCTGCTAAATTAGGCCGAATCGTTGCAGTGGTGTGTGTGATGGCATTGAGGCCTTCTTGTGGAATCGGTAGTTTGACTCTCACCTAATACACTATCTTCCCATGAACAAAACCACCACCACCTACTGACCTACATTTCCTCAAGCTCCATAATTCAAATTCAAAAACTTAATTACAAAAAGAAATGCCCAGATTCTTATTCAATCAAACTCGTAAATTATACAGTATACTGTATATAAATTAAATTCAACTAAACTAAACTAAACTAAACTAAACTTTATTAATTAAATTCATCAGCAAATCTCTTGATGTTCCCGTTCCCGTTCCCGTTCCCGTGACATTGACATTACAACTTGTATTAATTAACTTAATTCCTGGTGCATTTTTCCTTTTTCTGG…
713	chr01_6_44965165	1	GTTCCC	6	4	44965165	44965188	CCACCACCACCTACTGACCT	59.876	GCCTTCCATTTTCCAACCTT	60.299	355	4	GGAATCGGTAGTTTGACTCTCACCTAATACACTATCTTCCCATGAACAAAACCACCACCACCTACTGACCTACATTTCCTCAAGCTCCATAATTCAAATTCAAAAACTTAATTACAAAAAGAAATGCCCAGATTCTTATTCAATCAAACTCGTAAATTATACAGTATACTGTATATAAATTAAATTCAACTAAACTAAACTAAACTAAACTAAACTTTATTAATTAAATTCATCAGCAAATCTCTTGATGTTCCCGTTCCCGTTCCCGTTCCCGTGACATTGACATTACAACTTGTATTAATTAACTTAATTCCTGGTGCATTTTTCCTTTTTCTGGTAGAACTTGCCATATTTTAGTACCTGTAATCAACCTACTGTAATAAAAAAAGGTTGGAAAAT…
714	chr01_6_44983071	1	CAGCAC	6	4	44983071	44983094	TGGATGCCATATGAACTGGA	59.883	GCTCCACAGGTTTCAAAAGG	59.711	394	5	TGGATTGTGCCAAGGACTGGATGCCATATGAACTGGACATCTACCGTTATCATCAATTATATGCTTCTGGCAAAATATACCTAGCTGTAGAAAGATCAAAATAATGACTACATTTTTGTGTCTACTCTACTCAAAACAAAAAACATGGACCTAAAAAGCACGAACTAGCATATACCGCAAAAGTTGTCATAGAACTGACATTCAGGTACCTATTACAGATAACTGCAAGGCAGTTGCATGGCGACCACTCAGCACCAGCACCAGCACCAGCACCATTATTGTTTCCCTATAAACTGACTCTAGATGTGATGGTGAAAGTATTTACAAAAGATGTCATGAGTATCCTGATCTATTTTCATTTACACTTGACCCACTATTGTTGTTGCTACTGCCTTTTGA…
715	chr01_3_44996781	1	ATG	3	9	44996781	44996807	AGAAGGGGAAAGGCCAATAA	59.903	TTTTCAGGGTCGTGTGTGTG	60.606	287	4	GGAAAACATTAGAGCATAGCCAATTAAGTGTTGTACAATGGTATAATCGGCCTATGGAACATAACTAGTTTAATTTTCTTCTACTTGATTGTTATACTTAATTGTTATACTTGTACATGTCTGGCACCTTTGAATAAAAGTTTTCCGGCTCCGCCACCATTGGCATTGACAGGTTGTCAACGGAGAGGAGAAGGTTTCAGACTGGAAGCAGAAATTTACAGAGTTGATGGAGAAGGGGAAAGGCCAATAATGATGATGATGATGATGATGATGATGAGAGCCAATTCATGACATTTCAAGAATCAGTCAGAGTTTCAAAAGGGGAGGATAAAGAACAATTTCATGTTCTGTTAATTAGTTTGTTTGTAAAAAATATTGACAGATTTTTACTCCGTAGCT…
716	chr01_3_45024874	1	AAG	3	5	45024874	45024888	CAAGGTCGGTTTTGCCTATT	59.087	AAGGAGGTGGCGTTATTGTG	59.993	227	3	ATTCAATTATCAAACAAAGTCTTTATATATAAAATAAAAATAAAAATAAAAATAAAAATAAAAAGGTTGTAAAAACGTCAGATAAATTTGAAAGGTAGAAAAGAGAAGTTTGAATAGATTTTGTCTTACACATTGTCGAGCACTAGATTTATTAGCCCTGATAGCAGGGGGAGAGTGGTACAAAACCCAAGGTCGGTTTTGCCTATTTCTTACAAACATTTGCACATTTTACAACACCAAAAAAAACACAAGAAGAAGAAGAAGAAATAAAATGAGCAATTGGTTAGGATTCTCTCTCATTCCACACCCTCAACTCCATCACATAACTGATGATGTTCATAACTCACAACAACTAGAAGAAGTGAATTCTACACCGTCGTCGTCGCCGCCGCGTCACAA…
717	chr01_6_45042901	1	CAAATT	6	4	45042901	45042924	GGGTGAAGGTAGATGGCAGA	60.073	TGCAACGAGCTTGGTGTATT	59.347	213	2	CCAGTCAATTTACTAGGAGTATTATTTTCTTTCCTTTATAAGTTTAAGTTTATATGTCCTTTATGATCTGTGTTCCTGGAATAACAAAGGGTGAAGGTAGATGGCAGATATGGATATTGATTACTTCGTACGAGTATATAATATATAATTTCATGGCGACTTGATTTCTTTTTCCATAAGAGAAGGCTGGGATGATTTTCTGTCCGAAAAAGTAACAAATTTGAACAATTAGTCCATTCGTGTTGTGTACAAATTCAAATTCAAATTCAAATTCGAACTCGAATACACCAAGCTCGTTGCAGCATGTTTTTGTTCGTAACTTTTGAACAATTAGGGCAATATAAATTACAAATGGGGGCGTGGGATTTCAAACCTAAGACCTATTGTACACAGACCCTC…
718	chr01_5_45046365	1	AGGGA	5	7	45046365	45046399	CCGTTTTGTTGCTGGATTTT	59.975	CCAATTTTGGAGGGATGATG	60.126	325	2	TCTCTAGTCGATTTTGCTTAATTTTCCTGAATTTTGTTGCGAGCCGTTTTGTTGCTGGATTTTGCTGTTTGATTTTGTTGTGTTAATCGTCGTTGTTGTTGATCCTTTCATATGGTTGAATTTGGCTGTGTTAATTTTTTCTTATTGAAGTTGATTTTTACTGATTTGCAAATGATTTTGCTAGCTTGATTGATTTTGTCACTGGAAGTGAATTGTATGGGTTGGATAAGAGGAATTGGAGAGAAAGGGAGGGAAGGGAAGGGAAGGGAAGGGAAGGGAAGGGAAAGGGAGGTAACAAGCTCCCTTTTTTGGATAGAAGGTTGAGAGAAAGAAGGACTATTTAATAAACATCATCCCTCCAAAATTGGGGAGATATGGAAGGAAAATGAAGCTCACCTC…
719	chr01_5_45069494	1	TAAGA	5	4	45069494	45069513	GGTGGCAAACTTGTCATTCA	59.547	TCAGAAGGGAAATGCAAAGG	60.184	267	2	CTCCATTTCCTTTCTAACACTTGGAACAAGGACCTAACACCCCCCATTCTGCGTTTTAACACCCTCTAGGTTACGTGTCTAACTCCGATTGTGACATTTATAAGGCTACGTCGTAACATTTATTAGAGGTGGCAAACTTGTCATTCAGATCGAATTCAATTTCACTCCGTTCCGATCCGGTTCGGAAAGGCGAAACGAAGATCGATCGATATTTTTAAGTATCAAAATGAGATTTGTCTACAGATCGAGTAAGATAAGATAAGATAAGATGAGATTCGATTTCAAGAGTTCATGTATACGGTTTTAATGACTTTACTTTGTAAGTAAGATTAGATGTTTCGTATAGCGTTCCTACTCCCCTCGCATCTTATCTACCTTTGCATTTCCCTTCTGACATTA…
720	chr01_3_45077809	1	CGA	3	6	45077809	45077826	GATTGCTGACCCAACACCTT	59.973	ATGGTCGACACCCTTAATGC	59.82	204	6	AAATCCGTATTAGCCCTAAGGGTGAATCAAGTGCTAACACACAGGAAAAAAAAAACAATCTATGAATTTAATCCTCACAAATTTAATTTTTTTTTTTAAAAAAAAGATAAACCCTATAGACATTGTACGTAGTATTTTGATATGGTGAAGGATGATACTGACCGTGGTAGTTTTTTCAACTACAACAGCATGCTGACCGGTCTTAGGAGAGCGGAGTATATTGATTGCTGACCCAACACCTTGATTAGGCGACGACGACGACGACGATGAGACCTTGTCAAGACCACCAATATTGGCAAAAGATGTTGGCAAAATAACACCGCGAATAAAGACGAGTTTTTTCACATCTTGGTGGGGAAGACTGGTTAAGAGTGACCCTAAACAGGACATGGGATATTC…
721	chr01_5_45119286	1	GGGGA	5	4	45119286	45119305	AGCATTCGCAGAAAGTGGTC	60.406	CCTTTCCTTTCGCAATTGTT	59.202	189	2	ATGACCATCTTTTAAGAGTGTCTGCTGAAGTGTGTATGAGTTTGGCCAGACTTTTAATTGTTCAAATATTAATCTCTCATAGTATGTTAGACAATGTCAAACATGAAGTGATTGGGCAGCATTCGCAGAAAGTGGTCATTTTGTCGTTTCCTAAGCTAAATTTTAAGTTAATAATGGGTAGGGTAACTCTAGTTTTGGAGATGAACTAATTGCTTCAGTGTGTTTGAAATTTTGATTTAAGGATGTGGTGGGGAGGGGAGGGGAGGGGAGGGAGAAGGGGTTGGATAACAATTGCGAAAGGAAAGGATTTGAAGCCTGTATGCAAAGTTAGCAGGAGGATGACCAGTGCCACGGATACAGCAGCGGAGCAGCCAGAAGAACAGTTTGATGAGATGCTGA…
722	chr01_3_45236748	1	TCC	3	6	45236748	45236765	CGCTTGCAGCCTAGCTTATT	59.785	GTTTCCGACACCGGTACATC	60.24	336	2	TGAAAAAACAAGTTGGTACTACTAATACAATACCATGAGACGAGTCTACATAATTAATTAACTAAAAACAACATGAACACCGCTTGCAGCCTAGCTTATTCTCAATCGGAACCCGAAGCATAATCAGAAACCGAAGCCACGGTTGAATCATCCTCATCATCATTTCTAGACTCTTGCTCCTCCTCATCATCATTTCCATACTCTTGTTCCTCATCATCATCATTTCCATTCTCCTCATCATCATTTCCATCCTCCTCCTCCTCCTCCTCATCTCCCTCCTCCTCATCATCTCCATCTTCCTCATCTCCACCCCCAAAACCAAAGTTCATAAGAGCCTCATTTTGTTGGTCAAGCACAACATGGAGATTTTGCAAAGCTTCTTCGACATCCTTGATCGAT…
723	chr01_2_45241093	1	GA	2	31	45241093	45241154	GACAACAGCAACAAGCCTCA	60.032	GCACTCTCACAGCCCTCTCT	59.738	326	4	AAAAAATATACGGAGTATAACACACAACAACACACATTTGTGTGTGTGTGTGTGTGTGCGCGCGTGCGTGCGTGGTGCGTGCGACGCAAGCAAGGTCATCAACAACACGGGCTCGACAGCGAGTACGAGAGAGAGAGAGCACGGAGTGCGGGTGTGGGTTGGTGTCAAAGGCGAGAAGCAGGGACAACAGCAACAAGCCTCAACACGCAGCAACACTCGGCGTGAGGCGTGAGTGCTGTGCGACAAAGGGAGAGAGAGAGAGAGAGAGAGAGAGAGAGAGAGAGAGAGAGAGAGAGAGAGAGAGAGAGAGAGTGAGGGTGTGCGAGGCTGCGCGAGAGGCAGCATCAACGCTCACAAGAGAGGGAGAGGGCGAGTGGTGCACGAAGGCACGGTGCAACG…
724	chr01_3_45288514	1	AGA	3	5	45288514	45288528	GCGGGAACCATAACTACGTC	59.457	GTTGGTGGGGAACTCACATT	59.679	321	3	TCCATCGAAAAAAGAGAAAAAAAATCGGTGAATTGAAAACTAGGATTGAAGAAGGGTAGAGTACCCCAAGCCCAAAGAGCGACAGCGTTCCATTTTTTGATCTCGAAACGCTTAGGTTTCTTAGAAGAAGGGCCGGCTCCGGTGCTAGAACCCTCGCCGGCGGGAACCATAACTACGTCGGAATCCATCGATTTACCGGAGAAAATTGAGAGGAGAGAGAAACACGAACAGATGATCCCCACTTTTATCAGAAGAAGAAGAAGACGGAGTACTTTGACTAGTCTATATTGTCAAATCTCAAGAGCTTTTTTTTTTTTTTTTTTAAATAGGTAAGAAGAAGGGACCCTAACTAAACCAGCACCTAACACAGGTGAACCAACCCAGCTTCGCAGGTCATCG…
725	chr01_3_45305440	1	CAC	3	7	45305440	45305460	ACACAGGGGCTACCATGAAG	59.989	TAGCACCAAGCATGATCGAG	59.972	165	4	TCTGAGGCAATGCAGCCGAACCCACCATCTAACGAAGGGGAGAAGCACAAACAGTTAGACCACGAGATTAGAGAGATGGTCTCTTCTCTTACCTCCCGCCTCAATGATCTTCATCAAAGCCATAAGCCGGGAGGGAGTGGGCCCCATATGGGGGACGAAGATGAAAACGGAGTTAGAATCATCACGATTGCTGGGACCAACACAGGGGCTACCATGAAGCGTGAATTGTTGGATCATCACCATAAACATCACCACCACCACCACCACCACGAGGTATTCCCCGATGATGATCAGCCTGAAGGTTTGGACACCTATGTGAACAGCAACTCCCAAGCCGTCAACAACTCGATCATGCTTGGTGCTAGCTACACCAGCAATGATCCAGGTGTCCACATGGAC…
726	chr01_3_45307768	1	CTC	3	5	45307768	45307782	TCGTTCATGTGTCGAAATCC	59.502	AGGCTAGGGGTGGTGGTAGT	59.878	118	2	AATACTCGTTTTGCATTCCATGAATTATGTATTATATTTCCTGCTTCAATATGTTTCATGCACATGACGCAGTCTGTATTCTTTCCCCTTTTAAAAGGGAGAAAAAACCAGAACCTACCAAAAATAGCAAACAAAAATGGCCAATTTCTTTCTCTTATTCGTCTTACTCCTCTCCCTCTTCCTACCCTATACACTATCAAAATCCACCTACATCGTTCATGTGTCGAAATCCCACAAGCCCGCCACCTTCTCCTCCTCCTCCTCCAAAGACTGGTACACCTCTATCCTCAACTCTCTCTCCTCCGCTACCACTACCACCACCCCTAGCCTATTATACTCTTACACTCTCTCCTCTACTGGCTTCGCGGCACACCTCTCCACGGTGGAAGCAGCGGAGCT…
727	chr01_3_45331962	1	TGT	3	5	45331962	45331976	CGTTTAAGAGGCGATTGAGC	59.982	TTGGACCAGGCAAAATTCAT	60.309	357	2	GCCGGCCGGCGGGGATGAGGATCGGAAACTCCTACAAACGTTTAAGAGGCGATTGAGCGCCTCCTCGGTACTAATAAGCTTCTCAGATCGATCAACCTCGTTTTCGACAGCTTCGGAACAAAGCCCACAAACCCATTTACCCATGTACCCTTGTCGGATCCTCTCAATGTAAGCAAGGCTGCATTCCTCTGTTAAACCGCAACATTCACATTTAATGAATTGCAGTTCATTTTGGGATTGGATTGGAACTGTTGTTGTTGTTGTTGATGATGATGGATCTTGTTGGGTTGTTGATACTACCATTGGTTCACTCATGATTGCTGACATTTTTTATCAAACCCTGCAAAATAAATTAGGATCAAAAGTTACATCTTTATGAATTTTGCCTGGTCCAAATCA…
728	chr01_5_45365099	1	AGTGG	5	5	45365099	45365123	TTGCATTTAACCCCTGCATT	60.323	GAAAGTGGGTCCAGATTTGC	59.532	339	3	TTAACCACATAAATTTATCTTATATGACATATTAGACTTAATTAAATTTATACTTCGTATTACTTGAATTTTTTACCTCTGAAATAAGTGAAAATAACTCGAAAATACCCTAAAAATCTAACCAATTTGCATTTAACCCCTGCATTATTAATTTATTATGTTATGTTATGAGTAGTAAATTACAAAGTTTAACTCCAAAATGCCGACTTCGAGTATCTTTTTTCTTGTGTAAAGTAAGTAGACAGTGGAAGTGGAGTGGAGTGGAGTGGAGTGGAGTAGCGTGGTTTGGTTGTCTTTATTCTTCTTCATTTGGTCTGAAACTACTCAGTGCAAAGCTATGCACAACGCACATGATCATCAATCATAATCATTAACCAACAAGGCAAGTTATCCATTATT…
729	chr01_2_45500242	1	GT	2	6	45500242	45500253	TTGAGCTTAAACATGCCCAGT	59.761	TTAAGCGTTGACCTGCATCA	60.401	114	2	CGAGTTCCTTTTACTGCATTGATAACCAACAAATTGTCTCCTTCAATACTTAGATGATTGATGTTGCCATGAAAGCTTGTTCAGATTATAAGTGTGAGCACTGATCAAGGAGTCGTTGTCGCGAAAAATAAAGGCAACAGTTGCTGATGAAGTTTTACAGGATCCTTCAAAATTGAGCTTAAACATGCCCAGTGGAGGTGGGTACCATCGAATTAGTATAGGATGAGTGTGGGTAACTGTTTTGTGTGCGTGTGTGTGTGTTAAGTTGATGCAGGTCAACGCTTAATACTTAGAAACTTGTAACACGAGCATGTACTTGAACTTGCAAGATGCAATCAAGGTTATCACTCATTAAGTATGCCAATTGTTATTTATTTTTTTTGGTTATTGAAAGTAATA…
730	chr01_3_45526729	1	TGC	3	8	45526729	45526752	GGTGGCATGCTTGGTTTATT	59.829	GGCCGGTTCAATTTCACTTA	59.938	240	3	GGTTGAACAGAATTCTTGTTGTACTCCATATAATACTGTTGTCTTGAATGTTGTTGTAACTGTGGTCTGCTATGCTGAAGTTGTGGAGGGCCATGGTGAGATAGAGATGAATTTTGATCTTTGAATGCAAAGCACACTCGTGAAGTTGGCACTCGGTGTAAATCAGAAGGTGGCATGCTTGGTTTATTCTGCTGGGATGGCTGTAACATAGGTAACCCTGCATATAAATTCTCTTTATCTACTTTAATTTGCTGCTGCTGCTGCTGCTGCTGCTGTTGTGTTTTCTTTACCACTGTTTGTTTCTTCTGAGCCTTGCTTTCTACATTTCTTGAATCATGGTTGGAGATATGATCTGTTGCATTTCTGCAGAAGAGTAATACCAACTTTCTAAGTGAAATT…
731	chr01_2_45530494	1	GT	2	6	45530494	45530505	TGTTGCGGATGATAAATCCA	59.891	AGCCCACAAAGAATGACAACT	58.709	208	2	TAGATTCTTGATGTTGAGGCGTTTTGCTTCCTGAAGTCCTTTGTGAAGAGCACACACTTCTGCCATGAACACTTGCGTAATTCCTAGATTGCGCGTGTGGGCTGTGATAGAAGAGTCGTTGTTGTTGCGGATGATAAATCCAGCTGCTGATAATAAAACTTTACAGGATCCGTCAAAGTTAATTGAGCTTGAACGTACCCGGTGGAGGTGGGTACCATCGAACTAGAATTGGTGGAGTGTGTTTATTTGGTGTGTGTGTGTGAAGTGAAAGGGGTACACTTAAGTTGATGCAAGTCGATATTAGTTCGAAGTTGTCATTCTTTGTGGGCTATACTAGCCTTAAGGAAAACTCTAAAAGAATTAAAGTTACCATTGTTAAAAAGAGTGTTATTCCGTATT…
732	chr01_3_45648979	1	TTG	3	5	45648979	45648993	GGGCTCTCTGAGTCCAGTTG	59.986	CCAATTCGGCGATTACAGAT	59.923	160	2	AGGAGATAAGTACTAACCAAAAATTAGCGGCTGATATAGCTTCAGGTGTTTCGCGGTGCGGAGGGCTGAGGTGTTGTTTCTAGGTCTGGGTTGGTGGTTGAAAGCCGGCAGGTCGGAGAGTCGGGCTGAAGCAGGGGCGCGGTCGGGCTCTCTGAGTCCAGTTGCTGTTTTGTTGGACTGGAGTTTGTCGAGAGGAGAACTCGATGAAGGGAAGTAAAACGCAGTGTTCATTTAATTTCAGATTTTTTTTTGTTGTTGTTGTTGTGAATGAGAATCGATCGATCATCTGTAATCGCCGAATTGGAATGAAATCTCTAACCAACTGTTAAATGCAGTTGTTAAATAATACAATTACATTTTTGAACCATCAATCAATAATTACACTACTTTATTTAAAAT…
733	chr01_5_45676558	1	GAAAA	5	4	45676558	45676577	GACTTCGGCCCTATTTGGTT	60.32	GGGAAGTGGAAGGAAATGAA	58.956	274	2	ATGCAAGCTTGGAACTCAAATTAAAAATGAGTCACAAAGTATTACTCCATCCACTGATTATATCCTTTCTCTTTTATCCACGTGAGACACTCACATGTGTTGTTTGGAAAGACTTGCTTCAATACTTACTGACCAACGACCAAGTACTACACCGAAAACTCCACCCCCAGCAGTCATGCTCATGCACCCTGACTTCGGCCCTATTTGGTTCATTATTAGTAAAGGAAAGGAAGAGAAAATAAAGAAAGGGAAAAGAAAAGAAAAGAAAAGAAGGGAAGGGAAATAGATTTTATTTTCCTGTGTTTGGTTTAAAAGAAAGAAATGAAGGGAAGAGAAAGGAAATAAAAATGACAGCTTTTAATTTTCTCTTTCCTTCCAAATTCCTTCAATTTTGGGAGG…
734	chr01_4_45749858	1	CTCA	4	4	45749858	45749873	AGTACCGGGTTGGGGAATAG	60.068	CGACTGAGCGAGACAGTGAG	59.915	249	2	AAATAATTGGGCCGGGTATCCGACCCGGTACAAATCCCGAGTACCGGGTTGGGGAATAGGCGGCCCTTTTCACTACACGGGCTTAAAAAAAAAAAAAAAAAAAATCGCCTTTTTTTGGGTATAGCGCAAAGCTCAACACTCAAAAGCCCAAACAACTTAATTAAGTCTTTAGGGTTTCATTTCTTCGAACCTCCTAGGCTCCCACTCAGAGACTCTCAAACACTCTCCCCGCCGTAACTCTCCTCAGTCCTCACTCACTCACTCAGTTCTCACTGTCTCGCTCAGTCGCTCACGGCTCTCCTAACTCTCTCGCTCTGTCGTTCACCACCGGTTGACCACCGCAAGATTTAATTTGTAGCCTAAGAAACTGAAGAATTTCCGGCAAGGTTTCACCGCAAG…
735	chr01_4_45768626	1	CTCC	4	7	45768626	45768653	CGGTCCAACAAGGTATGGTT	59.711	TCCTTTTGGCTCAATTGCTT	59.823	260	4	TTTCGAACCAAACGACCCCTAAGAATATTAGACCCAAACACAAACCCATTTTCAAGCATATGGACACATATCCTCAAATAATTTGACCCGGACTATAAATATTGGGCCGGTCCAACAAGGTATGGTTCGGGTTTATCTGAAGGTCAGCTTCCTTCGACCCATGCCCATTCCTCGTGATATAAAACCCCTAGGGTTTACCACTTGTATAATCTCTCTTTAAGATTTCCCAGCAAAGGCCGCTACGCCGGACTCCCTCCCTCCCTCCCTCCCTCCCTCCCTCTCTCTTTTTTCTCTCTCCTCCATTTTGAAGCTTCGAGCTTTCTCGAGCATCATCGAAAATGGCGTCGAAGCAATTGAGCCAAAAGGAAGCTGACATTCAGATGATGTTGGCTGCCCATG…
736	chr01_5_45772934	1	CTTCC	5	5	45772934	45772958	GCAGAACCCCAACAAAACTG	60.529	GGTCCCCTGCACTTAACAGA	60.111	388	2	TAGATTGATATCAGAATATGTGTCCTAGTATACGCTAATTATACATCTATAATGGAAATCGATCTATAACAGGAAATCCACACTTGTGCCCCTGATATAAAGTGTGTCCTAGTTCTGATGGCAAGATGGCCATGTTGCAGAACCCCAACAAAACTGTTCATTCGGAATCAGAGTATAAAGACACCAGCAAAAGATAAATAGTACTCCACACTTGAAAAACATTTTAGTCTTTAGCCTACCAGGTCAAAACTTCCCTTCCCTTCCCTTCCCTTCCCTTCTGCAGAACTGACAAACTTAGGAGGCCACAAAAGGGTAAGATTATTGACACATTATGAGCCAGCAGAAAAGTCCACCATAGGGAACCTGCAAAAACGATGAAAATAAGTTATCTTGAAGGAT…
737	chr01_3_45778315	1	GCT	3	7	45778315	45778335	TCATGCGTAGCAGTCATTCC	59.83	AGGAGTGAAGAAGCCGTGAA	59.989	359	4	AAAACACAAAACCAATTCCTAATCATGCGTAGCAGTCATTCCCCTAAAAAAGGTTCAATTCACAAATATCTCCCCATTAATCCAATTCATATTATTTGACCAAGAACCTAATTAGTCCGTTCGATATCAAATGTACGTATATAACTTTAAAAGACCATGGATTATAAAACGAAGAGAGTAAAATAAGGTAAAAGAGTTTACGGCTAGGGTTTCGTAAAGGGTAAATTTGTCCAAATAATAAGAAGGAGAGCTGCTGCTGCTGCTGCTGCTGCATTCTCCTTGTTCTCGGATTAGGTCGTTGTAATCATTATTATTCTTATCATTCTCTAACCCGATTTCTTCCCTTGGCAGAAACTTGTGATTCACGGCTTCTTCACTCCTCTCTAATTCAACCATTGC…
738	chr01_2_45813576	1	CT	2	7	45813576	45813589	AACAGCTGAGCCGCTTCT	58.857	AACAAGCAAACCCACCAGAG	60.149	218	5	AAACAAAACGACTTTATACATATACAAGTATAAATATCTTTATACATTGTAATATTATTAAAAAAAAAACTAAAAAGTTAATAATTCGAAACTTTACGTCAAGATAAATAAAAAATAGTTATTTTTATATATATAAAAAAATTAGTATTATATTTTTAAAGGTAATATAATTTGAATTGATCATGAATTACAAAATACTCCGTAGTATTCATGTAGCTGTATTAATGAACAGCTGAGCCGCTTCTCCCCCTCTCTCTCTCTCTTTTCTCTCTCTTTTTAGGGTTTATAAAAATTAGGGTTTTCAAGGGCGGAAATAGCCAATTTTCTTCGAAAATTTGGTTATTTCCGCCCCTTCTCTTTCAATTATGTTGTGTTTTTGCGTTAGATCTCAATAAAACT…
739	chr01_3_45839876	1	TCT	3	7	45839876	45839896	GCCAAAATAGAAGTGGATTCG	58.707	ATTCGAGGCGTTTACGTGAG	60.27	269	3	ACGACAAAGGATAAAACATATCACATGTTTCTAATTAATAACTCATGCCAAAATACAAGTCAAAGTATTGAAGTAGTTGGCCAAAATAGAAGTGGATTCGCAAATCACCTACTACAGTCTTTTTTGTTCACCTACCACACTTTTTCACACCAACCCCCAAAACACCTAATCTTATCTTTAACAAACACTATATAACCTCCACTCAAAATTAATAATGTTAGAAACTATCTTAAAATGAAATTCTTTCACTCTTCTTCTTCTTCTTCTTCTTCACCCTACATTTTCCTCACAACAACAATACTACTACTTACCTTGTTATTCTTGAATTCTCACGTAAACGCCTCGAATTCGGCCATCGACAATTTCCTTCAATGTCTTCCACGCTATTCAAATGCTCTG…
740	chr01_6_45856485	1	AACCAA	6	4	45856485	45856508	TTTGAAGGTGATGGGGAGAG	60.042	AACCAACACCAAAGCTGGTC	60.012	207	3	CCAAAACTCGGCACCAGCTCCTTTAACGCCGTTGTATAAAGTCATACCATCGTCGTAGAGTGAATCGCCGAAGACATAAAGAGGTGGTTTGTATTGAGCATTTGAAGGTGATGGGGAGAGGAAGAGTAGAGTTGCTAATAGGGCCAATGTAGGGAACATGTTTGTAGTTATGGCTGTGATCTTTGCCATGTGAACACAGTGGTATCAGTGAAAGTTTTGGGGTGATTTTTATTTTTTTTATTTATGTGCAACCAAAACCAAAACCAAAACCAAAACCCAGAGTCCCAGACCAGCTTTGGTGTTGGTTTTAATTGCTTGCTTTTGCAACTGTTCCGGCTTTAGAACAAAGGATAGTTCTTAATGGTATTTAAAGGAGTGAAGGGGGTTTATTTCTATTTA…
741	chr01_3_45905355	1	CTG	3	6	45905355	45905372	GGGGAAGGATTTTGGGTCTA	60.124	GTTCCTCCTCCTCCATCCTT	59.492	276	3	TTGGTAAGAGTTTTGGGAATGAAGTAGCTGGTGATGGGGGTGGTGGTGGAACTGGTAGACCACCAGGGTCCGGGTTAGGGTCAGGGAATTTCGGATTAGCGAGGCAGTTATCGGTTTATTCGTTGACATTCGATGAATTTCAGAATACATTAGGGGGGATGGGGAAGGATTTTGGGTCTATGAATATGGATGAGTTGTTAAAGAACATTTGGAGTGCTGAGGAAACACAATGTATGACAACAACCCCCACTGCTGCTGCTGCTGCTGCTCCTGCTGTTGTTGGGAGTAGTGGTCAAGATGGGTTGAATTCGGGTGGGTATTTGCAGAGACAAGGGTCATTAACACTACCCAGAACGCTTAGTCAGAAAACAGTGGATGAGGTTTGGAAAGATATAGCGA…
742	chr01_3_45911206	1	CAA	3	7	45911206	45911226	GACCGATTATCTCCGGTTCA	59.894	ATGGCCGTGTTATTGGTGAT	60.081	319	4	TCACAATATTGTAAAATTAAACTTTTAATAGTTTATATTATCTTTTTTAAAGAAAAAACCGACCAGGTCCAAAACCTTTTAAACTGAAAATAGAAAAATAATATTTCTTGATCCGGATACCCGACCGATTATCTCCGGTTCATTTTTCTGTTTCGGGACGATTTGTGCACACCCTACAACTAATTAAAATATTACTAAAGACTTGCATAATGAGAAATTACATAATTCTAGCATGAACCCGTACACCACCAACAACAACAACAACAACAAAAACACCGGTCGTATCTTAGCATGCAACCGTCTCATGCAATCAAGAGTTACTCAAAAGAAACATAGATAAGAGTCATGTACATCAAACTTATACGGAGTAGTTTATATATAGATTGAATTAAAAGTTAA…
743	chr01_3_45925293	1	ACA	3	6	45925293	45925310	CGTCTCATGGGGAAAAGAAG	59.665	GGTTCCTTCTTGCATTTGGA	60.051	255	5	TAAAACCAGTATTCTCAAGACCAATCGGTTGGGCGGAAAAGGAGAGAAAGCTCTCTGTTCCATCGTCTCATGGGGAAAAGAAGATACCAGTCAAATCCGGGAGTGACAAAATGTCGGGTTAGCCTACCAAATTACATAAGCATTCATTAAGCTTACACTGCTTATTCCAATGGCAGACACATTCGAATAAATCAACAAACCATAATGTTGAAAGCACAGAGGTTCAGCTTTCATCAAGGAAGGATAAATACAACAACAACAACAACAACCAGTACATATTCTTAAGCTTTAAAGAGTTTCCAAATGCAAGAAGGAACCTAAAGTTACCTATGTACTCTCATATAACTGCATCTGCCCAGTAACACCACTACCGGTATTCTCACCTCACGAACAGACACT…
744	chr01_6_45928059	1	AGAAAG	6	4	45928059	45928082	TACAGCACCACCACACATGA	59.568	ACACGCCTTACCACAAGTCC	60.035	324	3	TTACAGCACCACCACACATGATTATTTCTCCACCTTAATTGATTTTATTTTATTTTTAATTAATATAACTCTGAAATACGGCAAAGGTTTTTCTTTTCTTTTGTTTTACTTCTCTTTTAATGGGTTTTTTGGTAAATGAAAATGGGTTAAAGGAAATGAGGTTTTAAGAGGAGATGAGGTGGGGTTATTTATAGGGAGGGTCAGGTGTGATGTCAGTTATGACTGTACAACTTTAGGAGAGAGAAACATAGAAAGAGAAAGAGAAAGAGAAAGAGAGAAGAGAGAAGAGAGAAGAGGGTGCTTCTGGACTTGTGGTAAGGCGTGTGCCCACCTGTGTAGCTATGTCCCACCTAAATTTAGGGAACGTTTTCCATTTTCACTCACTCTCCCTCCTAATAG…
745	chr01_6_45981395	1	CCTCTT	6	4	45981395	45981418	TCGATAACCTCCTGGCAATC	60.036	TCTCCTTGACTTTAGCCGGTAT	59.286	306	5	ATGCAAGAATCAAAATCGATAACCTCCTGGCAATCGACATCTGGGCATTCAACAATAGGGATGTTATCGTCGACCTTTGCAATAATGTGTTTAGAAATGCAATCAGTGCAACAAGAATGTGAACATGTCGTAGTAGTTGACTTGTTTGTTTGGAAGATGTCCATAATTGGTTTGGAATCCAAACAAATAAGGCAGTTAAAAGCTTCAACCTTCCTTCTCTTTCCATTATAACCCCTTCCTCTTCCTCTACCTCTTCCTCTTCCTCTTCCTCTTCCTCTAGCCATTTTGACAGAAATGTAATACCGGCTAAAGTCAAGGAGAGATCAATAATATGTAAAAGCTTTTCCAAAGAAAGACTTTTGAACTTCTTTTTGATTTTCCTATTTTCTAGATTGAAGG…
746	chr01_6_46002752	1	AAAAAG	6	6	46002752	46002787	CCGTGAACTCCAAGTCCAAT	59.966	AATGACCTAGCCGCCTTCTT	60.228	167	3	AATAAATATCAGGTTTGAACTCCCCTCTCATTTGTAACTTATATTGTGGATCGATGTGCCTCATTTATACCAAAAAAAAATTATGAACGAACTGTGATGCTATCACTTGGTCCGACACATATACATAGTCATGTAGATCAAAAACCTCAAAACCTAATGGTCATTCGATCAAAACTCAAAAGTGAACGTACAATGTTAGTTTGTTTGCCGTGAACTCCAAGTCCAATGCCCTTTGGAATTTAAAAAATCAAAAAGAAAAAGAAAAAGAAAAAGAAAAAGAAAAAGATGTGCCCACCGATTTAAATACCTTGTGAAATACGGAGTATAAATACCAATTATTCCCATTATCTAACTAAGAAGGCGGCTAGGTCATTGACAAGGTATTGGGACGACATTTCA…
747	chr01_2_46078248	1	TC	2	19	46078248	46078285	TTCCAATGCAAACCCTCTTC	60.051	CTGTGGCTAAAACGATGCAA	59.872	157	7	CAATCAATCATCATTCAAAAATCAAAATGAATACTAGAGCCCCAACTCCCCAAGTACACATGCTTCCTTAGAAGAGTAAACAAATGATTCATCATTCAAAATTTACAAGTTTTAGAAGTACACTTTGTTCTTCCTTTGTCATTACTCACGGGGTTGCTTTTCTCTCTTTCCAATGCAAACCCTCTTCTTTTCATAAAACACACATTTATCATTTCATTAGCACCTTAACAATCCTCCTAATCTTCCATTTCTCTCTCTCTCTCTCTCTCTCTCTCTCTCTCTCTCTCTTTCTTGACTTTCACTATTGCATCGTTTTAGCCACAGAGAAGCCAGTAAGTGAGAGGTGGTCCAATTATACACTACTATAGAAATGAAGAAAAGCCTCATTTTGTAAGAAAG…
748	chr01_6_46120480	1	CAAGAA	6	4	46120480	46120503	GGGTTGGATTCGATCTGCTA	60.036	GCACATGATCCCACTTCCTT	59.934	351	2	GAACAAGAAACACAGTATCTGAGACAACTATGAAGCACCTAACTATTCTTTCTGAAGACTTGATCATGAACAAAACCAGAATTTACTTGTTCTGGGTTGGATTCGATCTGCTAGGAGGTATCCTTCGAAAACTCGAGTCTACCTTGTTGAAAGGATTCTTCATATCGGATCGCAGATGTTTTAATGTCTGAGACGATACACCTATTAACCTCGCTTGCACTCCACTCGACCATGACAGCAAAACCAGTGCAAGAACAAGAACAAGAACAAGAACAAGAGTCTTACATTGGACTTTCATGGTCATACTATCTTTAATTTCTTGTTTTGTGTTTTTAGTACTGTATAGTAGTTTGTTGAACAAACAAAGATACATAAACTCTCAAATCATTTAGTTATATA…
749	chr01_3_46149996	1	TGT	3	14	46149996	46150037	GGAGATGAGTGCCATGAACC	60.484	AAGGTTGCTCCAAATTCACC	59.031	282	4	TTAAACGGACTAGTACATAATTAGAAAATTTTAAAATAAATCTTTAATTAATTGCTAACTTGTTAAAACATTTTATTCATTATTAGCAGCGCCGAACAAAATCTTTTATCCCACAATTTATGTGAAAATATATGAAAAAGAAAGACGTATTAAGGGAGGTGATAACATACATTATCAAGGGTATCGGTTGTAGGGAGATGAGTGCCATGAACCCCAGAACGATTGTTAGCTCTGCCCACCATTAATCTATGTTGTTGTTGTTGTTGTTGTTGTTGTTGTTGTTGTTGTTGTATGCTTTTGTTCATGTTAACATTACTAATCATCACAGTATTACAGGGTTTCTTCTCTCTGAACATTAACGACAACATCATTGGTGACACAACTCTCATTCTTTTCGGA…
750	chr01_6_46235778	1	GACAAT	6	4	46235778	46235801	AAAGTGAGGAGCTGCGAGAG	59.891	TGCCCTTGTCATTAGCATCC	61.003	317	7	TGAAGAGGAGTTTGAGACATGCCATAACCATGTAGAACTACTGTAGAAGGACCAATACAAGAAAGTGAGGAGCTGCGAGAGTACAGAGAGACATATCAGGTTATGGGATACCATAAGGTGGACGACAAAATACTTTCGGTGTCAAAATACTTGGATAAGGAAAATGAAGAGCCTAATAAGATGTTAATTGATGTAATTCAAGGGCTACAACATATGGATAGGGATGTTGTTTCGATAATCAACGACAACGACAATGACAATGACAATGACAATGACAAATAAGTCAAATTCAAACAAATACAACAAAAACATGTTATGTAAACTGGAAATATTAGGAAGAAATATGAAATTATTAGAAGGATGCTAATGACAAGGGCAAAACAAAATTTCAAGATTAAG…
751	chr01_3_46324065	1	AAG	3	8	46324065	46324088	CACCTTTTGCATCCAAGACC	60.495	CCTTTGAAATGCACCAACAA	59.561	205	3	AAATTAATCATTTAACACTTTAAAATGTTTATCTATTAATTTTTTTTTAATAATATAAAAGTTAGGGAAATCTGAGTAAAAGTTAGAGAAAACTGAGTAAGAGTTATGTTGGTGCACAATAAATTTATTGTACACCTTTTGCATCCAAGACCTTTTGATGTTTGAAACTTTAAAGAAACATAAAAGAAAAAGAAAATAGATCCGGCGGAAGAAAATGAAGGAAAAATATTAATAAAAAGAAAGAAAAGTAAGAAGAAGAAGAAGAAGAAGAAGAAAGAAGGGAGAATATGCTTGGGATGAGATTTGAATCTTAGACCTTGTTGGTGCATTTCAAAGGTTAGAGATCTAAGCTATACTTCATCCGTCTTTTAATACTCGCAACGTTTGGACTTTTGCCAC…
752	chr01_3_46389468	1	TTG	3	5	46389468	46389482	GCCATTTTCGATGCTGATTT	60.045	CAAATGTCCACCTTGCTTGA	59.691	207	2	GAAACTATCCAATGGTTGATTAAGAGTGAAGTCTCAAAGTGGAGTCAAAAGGGTGTTAACATTATCTACCGACATCGTTTGGTTAGGACTGGTTATAAAGCTGGTAATCTTAAGTCTGCTATGAACTGTGATTATGTTAAAGATTATGAGTTTGTTGCCATTTTCGATGCTGATTTCCAGCCTAATCCCGATTTCCTTGAGCAAACTGTCCCACATTTTAAGGTGATTAGTATGGATGATTATGTGTTTTTGTTGTTGTTGTTGTTAAAAAACTGTAAAAAATAAAACTTGTTTCTGCTGGTGTTTTGAATGTATTGCAGGGAAATCCAGAAATTGGATTGGTTCAAGCAAGGTGGACATTTGTGAACAAAGATGAGAACTTGCTAACTAGGCTTCAGA…
753	chr01_5_46472972	1	CAGAC	5	4	46472972	46472991	TGAGGCCTTTCCAATATCCA	60.405	AACCAAGAACAGGGACAACG	60.005	380	4	AGGAAATACTTTCCTTTTTCTTTCTTGGCCACCTTTACTGCTTAACCTCTCTCGTATTGTGTCGGGATTTAAACCTCTTGAGCTTTTCTGAGTTTCTTTGTTTATGAAAGGATCTATGAGGCCTTTCCAATATCCAATGATATTTTTGTACGTATATTTATCTGACATTTTTCATATTTAGTATACTCAAGGCTTTGTTCTCTTCACCTTATTCTTATTGCTTATTAAATTAGATCAGAGAAATTAGATCAGACCAGACCAGACCAGACCAGATACTAGAAAAATTAGACTTGATAAGGTGAAGAGTCCACCTGGGGCATGCTATCCTGTTTAATGTTGATACTTACACAAATGATGATTGCAACTTTGCTCTGAGAACATAGATGTATATTGCTTGGG…
754	chr01_5_46520809	1	CTGGT	5	5	46520809	46520833	AAAGTCGCAAATGGGAAGTG	60.11	GGAGTGACGGCAGTTATTTCA	60.125	269	3	TAAATCATAAATAATTTTATTTTTTGTAACTTTTTATATTTCTTTATTGTCAATTACGCTACGTACATCATTATTATATCAAATTCAATAATATTTCATTAATATTTGTGTCGGTCAACATGTGACTCCTAAAAAAATACGAAGGGAATACAACTATTAAAGAAAAAAAGTCGCAAATGGGAAGTGTAACCCTTAACCAGATACAGAGGGGGTGTCCATAGATTTATTCATATGATGTGTTCTCTTCACCTGGTCTGGTCTGGTCTGGTCTGGTCTAGTCTAATTTAAATGTTTTCTGTTAATAACTTTTGTATATTCTAATCTATTATAATAAAATTAATAAAATTAAATAAGGTGAAAAGGATATAAACTTGTTCGAATATAAAATTTTGTACGTTC…
755	chr01_4_46536904	1	AGGA	4	4	46536904	46536919	TTCGTGGAAAACTTCCGTTC	60.088	GGAGAAATATCCGTGGAAAATG	59.68	157	4	AGAGCATGAAAACAACAAGAAACAAAGATAAGGATCCGAAAATACCAACCTGGTTCCTTGGTTAAAGAAATGAGGATCGGATCGGAGGCAATATTGAACGAGTCAAATTGGAAAGAATCTAGTATTTGAAACACCAAATTTAAATGTCCTCCAATCTCTTTAAATTTATACTTGGATGTCGGTTCGTGGAAAACTTCCGTTCACATTCAAAAGTCTAACTTTCTAGGAAGGAAGCAGGTAGAACTACTCAGGAAGGAAGGAAGGAAGCAATCTCACCTCAAAATTAAATAGTCTTTTATTTCCAATTTGTTTTTATTCATTTTCCACGGATATTTCTCCTAATGTTCATAAATATTTGTCCCTTTAACTAATATAATGTGTATCTAATCTATCAATGAG…
756	chr01_6_46608481	1	CCCCAA	6	4	46608481	46608504	ATCTTGCTGTGCTGGAGCTT	60.164	CCATGGGCTTCTACCTGTTC	59.55	183	2	CTGAAGCGCCTTCCGTTCTCCAACATGGATCGTCTAGAATGGATTGAAGGTCAAGAAAAATGGTGGGACTTGTTGGAATGGGATGAACCGGAATCCAAAGCTTCGCTCAGACCCTTGTTTAGATGCAAGTCTGTGGATGGTGATCGATAACTGACTTGACCATCTTGCTGTGCTGGAGCTTGCTAGCTAGCTGTTTCAGAGTCCGAGATAAAACTTGTGTTAAATGGTTCGCCTGCTTCCCTTCTCTTCCCCCAACCCCAACCCCAACCCCAACCTCACCCTCACCCTTGCATTTCTTTTTTCAAATATACTTAGAAAAATAAAGAACAGGTAGAAGCCCATGGTTGGCTTCCCAAATGTCAATCCTTCCTATTTCCTAAGATCAATTGTAGAGATGGA…
757	chr01_3_46687130	1	CAA	3	7	46687130	46687150	TTGGCGACTAAATCGTTTCC	60.074	GAGGGAATTTTCATGGATGC	59.324	253	2	ACATTAGAAAAAAAAAGAAGTTAGGTACAATACTTTTCTGCTTTTCTCGGGAGGGGAAGCAGGCGGATATGGGATTGTTCCTAAGTAAACAATTTGCATAGTTTTATCACTATTAACTAAGACCAAGACCCACTTAGCAGTTAATTTTTTGTAACATCAAAATCTCGGGTATCATTCGCTAAGTCAGCAAGCAACATTTTACGTCATTGGCGACTAAATCGTTTCCCCAAAAAACTATTTATGGTACACCAACAACAACAACAACAACAAAGCCTTAGTCCCAAAATGATTTGGGGTCGGCTAACATGAATCGTCGTAGGAGATCGTCATTGTCACACCAAAAGAAGAAAAAAATGTACTTCAAAGAACTTGACCACATATTGTCCCACAAAGAAAAAG…
758	chr01_2_46741630	1	CT	2	13	46741630	46741655	CCCGTCTCAAGTTCTTGCTC	59.989	GGATCCAGTCAAAGGACGAC	59.511	254	2	AGAAAAACATCATGCATATGACAATATTTTAAGCATATTCCATAAAATAGTCAAGATCAGCTACATTAAAAATTCTCAATGACTCCTAATATTGTACTGAAGGGTAGCAAGCGTTGTCTTGAGACAACTTTTGCATCAACGCTGTTATGTTGATTCCATGCCCGTCTCAAGTTCTTGCTCAATTATAGAAATTTTCTTGCTTGTTGTATGTGTATTGTTTTTACAAAACAAATTCATCTCTCCCTCCCCCTCTCTCTCTCTCTCTCTCTCTCTCTCCTTACTCTACCTATTCACACTCGTATTTTAGAAAATCAATCTGTTTCCAATTTGGGACATGTCATTTTGAATAATTAAATAAGAAAAGAAGCGTCCATAAAACATGTTGATCAATAGAGTCGT…
759	chr01_3_46755807	1	TGT	3	8	46755807	46755830	CCAAAGTGGTGTACAATTACGA	57.63	AGACCCGGTGTATGGAAGTG	59.844	326	3	AATTACACTATAGTAGCTACCATCATTTCTAGATGAGAAGAATATATGTTGTCCTCCTTATTTCACTATTCCAAAGTGGTGTACAATTACGAATAATTGTACTAATATAAATAGGATTCATCAGAAAAATAATCCCCAAAAGATGTAATTTGTTGTTGTGGATTATTGTAAGAATAATCAAAATGAAAATGATCTTGATTATAATTAGTAATCAATTTTTCATCAGTTTCTGATTTTAATAATAAATGGTGTTGTTGTTGTTGTTGTTGTTGTTCATGTAGATGTTGTGCTCGGCGTAAGGCAATGAGACCTTGTGTCTTGGCCAACTCAAATTCAGCTTCCAATATTTGTTGTCTAAGTTGAGTTATTGTCCCAACACTTCCATACACCGGGTCTCGA…
760	chr01_4_46767612	1	GAGT	4	5	46767612	46767631	TGATGACGAATGCTTGTGGT	60.12	CCCCATCTCTGCAACTTCAT	60.073	133	2	AGATTAATCGTAGTAGATTGCTGAGAAGGCCAATTATCAGCAACATATCGAAAAGCGGAAAAGGTAGAAGAAGAAGACGCCCATAAGAGATCTGCAACAACGCCAAATCCAACCAAAGCGAGAAACGATACCAGAATCACTAGTTTCAACGACGAAGATGATGACGAATGCTTGTGGTTGTGCCTTCCGAATTTCATCGCATGATTTTGGAGAGAGAAAGTGAGAGATGTTGAGGTGAGAGGAGTGAGAGAGTGAGTGAGTGAGTGAGTGAATGAAGTTGCAGAGATGGGGGTGGATCGAAGGAGGAAGAAAGGAGGGAGGAAGGAAATAGAGAAAGCGCGGCACACAGGAATTGTTTTTGGTTAGTCGAATTGGTTTTGTCGGTACTCCGTTGTTTTA…
761	chr01_5_46774568	1	AAATC	5	5	46774568	46774592	AGGCACCCATTACGCTTTAC	59.114	GGCATTCCTGGTGTGTCTTT	59.973	194	2	ATATACAATCGCCACGAGTACATAGATGAGACAAAATTAACAAAAATGTTCAAACTTGTATTTTTTTAAAATACAATTAAAAAAAGCTACAAAAAGATTTATTAATTATTTCAAACTTTAAATAGGCACCCATTACGCTTTACTACACGGCCCATTGTTAAATAATGTGGTTCTTAATGGTGCAGTGTCAAGGCCTTAACGCGCGTAACCTTGTGAGTATAGATTATTATACCTACAACCATCGTCTAAAAATCAAATCAAATCAAATCAAATCAAGTCAACTATTACTATATACTAAAAGACACACCAGGAATGCCACGTGTCACATCCTGGTGAGTCCTTAGTATTTTTCTTTTTTTTAAAAAATAATTAATTTAAGAATCTTTTAAAATATCTTAT…
[truncated: 5,225 more rows]

## Sheet: Suppl Table 3
Supplementary Table S3. Genomic location of polymorphic simple sequence repeat (SSR) markers occurring in the gene regions of the reference Sp75 spinach genome. Functional annotations of the genes were retrieved from the SpinachBase database (www.spinachbase.org/) for the genic SSR markers.
SN	SSR marker name	Chromosome	SSR locus		Sp75 gene			Sp75 gene functional annotation
			Start	End	Gene ID	Start	End	IPR	GO	EC	Human-Readable-Description	Pathway
[truncated: 2,187 more rows]
